# Supplementary material for: CLUSS: Clustering of protein sequences based on a new similarity measure
Source: BMC Bioinformatics. 2007 Aug 4;8:286. doi: 10.1186/1471-2105-8-286 (PMC1976428; doi:10.1186/1471-2105-8-286)
Supplement: Additional file 7 — Clustering result for the SS1 subset using CLUSS. [file 1471-2105-8-286-S7.txt]

CLUSS clustering result 
Executing time : 106 
-------------------------------------------------
-------------------------------------------------

Number of sub-families: 30 
-------------------------------------------------
Sub-family 1: 64 sequences

		0     AF0411
		15    FN1579
		29    SA0488
		26    L0348
		27    SPy1941
		28    SP0591
		5     PH0636
		6     PAB0931
		13    aq_1068
		30    lin0271
		31    BS_cysS
		32    BH0111
		35    cysS
		36    ZcysS
		38    STM0537
		37    YPO3073
		42    HI0078
		43    PM0945
		40    VC1848
		41    PA1795
		39    BU487
		45    NMB2083
		8     SSO2280
		9     APE1592
		33    slr0958
		34    all1092
		47    RSc1167
		3     Ta1147
		4     TVN1244
		14    TM0719
		17    CAC3177
		44    XF0995
		55    CC0460
		51    AGc1982
		52    SMc02551
		54    mlr7799
		53    BMEI1272
		56    RP085
		57    RC0111
		7     PAE0821
		2     MA0749
		16    DR1670
		12    ECU08g0490
		48    HP0886
		49    jhp0818
		50    Cj0802
		1     VNG1097G
		19    Cgl2589
		21    Rv3580c
		23    MT3686
		58    CT782
		59    CPn0932
		62    UU123
		64    MPN356
		65    MG253
		63    MYPU_1770_2
		60    TP0091
		61    BB0599
		18    Cgl1478
		20    Rv2130c
		22    MT2188
		25    ML1302
		10    YNL247w
		11    SPAC29E6.06c
-------------------------------------------------
Sub-family 2: 15 sequences

		310   NMA1974
		355   AF1372
		357   MTH1134
		361   MJ1192m
		362   MK0178
		363   MK0266
		368   sll1226
		369   alr0766
		356   MA0975
		358   MTH1300
		359   MJ0029
		365   PH1294
		367   PAB1787
		366   PAB0641
		360   MJ0727
-------------------------------------------------
Sub-family 3: 17 sequences

		24    ML0323
		297   Rv0631c
		298   MT0659
		308   XF0422
		309   NMB1720
		299   recC
		300   ZrecC
		302   STM2996
		301   YPO1018
		304   VC2322
		305   PA4285
		306   HI0942
		307   PM0961
		303   BU453
		313   BB0634
		311   CT640
		312   CPn0737
-------------------------------------------------
Sub-family 4: 24 sequences

		394   FN1362
		395   yejF
		396   ZyejF
		397   ECs3072
		399   STM2219
		400   VCA0588
		398   YPO1270
		402   PA1807
		403   PA2061
		401   VCA0977
		408   SMb21199
		406   AGl1210
		416   mlr7600
		412   BMEII0738
		405   AGc320
		410   SMc02829
		411   BMEI1938
		413   mll5490
		404   RSc1176
		407   AGl438
		409   SMb21644
		415   mlr6448
		414   mlr1190
		425   NMA1132
-------------------------------------------------
Sub-family 5: 12 sequences

		314   TM0495
		318   BS_ylaK
		319   BH2629
		325   CT015
		326   CPn0106
		315   Cgl0065
		316   Rv1095
		317   ML1951
		320   VC2507
		321   PA3919
		322   XF0959
		324   RSc1316
-------------------------------------------------
Sub-family 6: 11 sequences

		123   AGl927
		462   SMb20421
		463   SMc03886
		173   alr3452
		175   Z4799
		178   ECs4280
		433   yfaA
		434   ZyfaA
		435   ECs3113
		436   PA4491
		437   RSc3032
-------------------------------------------------
Sub-family 7: 2 sequences

		272   NMA1016
		273   NMA1508
-------------------------------------------------
Sub-family 8: 9 sequences

		66    AF0086
		144   mll8571
		116   AGc4334
		130   SMc01825
		140   mll1624
		72    TM0485
		73    FN0237
		80    SP2198
		78    CAC1399
-------------------------------------------------
Sub-family 9: 55 sequences

		67    AF0639
		134   BMEII0107
		94    tauC
		95    ZtauC
		97    YPO0184
		107   PA3936
		129   SMb21528
		147   mlr4519
		135   BMEII0799
		68    MA0064
		70    MK0602
		81    SA0168
		69    MJ0413
		101   PA2295
		103   PA2327
		79    Cgl1193
		119   AGl128GM
		93    ssuC
		96    ZycbM
		112   RSc1340
		99    YPO3626
		120   AGl1398
		104   PA3443
		142   mll4557
		125   AGpT164
		145   mll9180
		124   AGpT116
		82    BS_ssuC
		98    YPO2287
		85    BH2681
		108   HI0355
		109   PM1265
		122   AGl3063
		105   PA3448
		148   mlr6798
		154   CT854_1
		155   CPn1012_1
		114   AGc1933
		141   mll1758
		74    DR0511_2
		100   PA0185
		75    DR2197
		128   SMb20571
		106   PA3512
		138   mll1292
		153   CC2635
		117   AGc4335
		131   SMc01826
		139   mll1623
		102   PA2307
		113   RSp1508
		152   CC1832
		371   PAE2836
		372   PAE2861
		373   SSO2797
-------------------------------------------------
Sub-family 10: 10 sequences

		87    sll1451
		89    all3335
		88    slr0041
		91    alr2878
		90    alr0609
		121   AGl1888
		126   SMa0583
		146   mlr2860
		151   CC0610
		110   RSc0380
-------------------------------------------------
Sub-family 11: 7 sequences

		77    CAC0618
		83    BS_ytlD
		111   RSc1200
		136   BMEII0962
		118   AGl1202
		143   mll6977
		150   mlr7951
-------------------------------------------------
Sub-family 12: 8 sequences

		127   SMb20182
		132   SMc02345
		370   AF2386
		374   nrfD
		375   ZnrfD
		376   STM4280
		377   HI1066
		378   PM0026
-------------------------------------------------
Sub-family 13: 5 sequences

		86    sll1081
		149   mlr7114
		115   AGc257
		137   mll1254
		133   BMEI1739
-------------------------------------------------
Sub-family 14: 1 sequences

		92    alr3287
-------------------------------------------------
Sub-family 15: 2 sequences

		274   NMA1573
		364   MK0537
-------------------------------------------------
Sub-family 16: 56 sequences

		76    CAC0108
		84    BH1210
		189   HP0333
		190   jhp0316
		191   Cj0634
		156   aq_1191
		157   TM0250
		171   slr1197
		172   all1325
		159   FN1068
		167   SA1092
		168   lin1313
		169   BS_smf
		170   BH2468
		165   SPy1163
		166   SP1266
		198   TP0393
		199   BB0297
		160   DR0120
		182   PA0021
		186   NMB0116
		188   RSc0068
		192   AGc2400
		193   SMc01363
		194   BMEII0667
		195   mlr0689
		196   CC2447
		185   XF0924
		174   smf
		176   Zsmf
		177   ECs4151
		180   STM3405
		179   YPO0243
		181   VC0048
		183   HI0985
		184   PM1599
		162   Cgl1982
		163   Rv2896c
		164   MT2964
		161   CAC1784
		197   RC0450
		379   PA2064
		381   RSp0657
		382   CC0965
		380   XF0133
		417   Rv0923c_2
		423   FN0719
		424   PA2852
		426   RSc1070
		387   CAC1833
		388   SA1148
		389   lin1335
		390   BS_ynbB
		391   BH2361
		392   slr0580
		393   alr1600
-------------------------------------------------
Sub-family 17: 4 sequences

		383   MA3992
		384   MTH1180
		385   MJ0094
		386   MK0583
-------------------------------------------------
Sub-family 18: 9 sequences

		158   FN0571
		201   MYPU_5470
		200   UU591
		323   XF0960
		418   BS_yjqB
		419   BS_ymaC
		421   BS_yoqZ
		420   BS_yndL
		422   mlr6307
-------------------------------------------------
Sub-family 19: 2 sequences

		187   NMA0158
		228   BS_ytzG
-------------------------------------------------
Sub-family 20: 21 sequences

		202   aq_1464
		222   SA1324
		208   CAC1851
		213   L107724
		216   SPy0369
		221   SP1874
		224   lin2063
		226   BS_ypuL
		229   BH1576
		206   FN0756
		292   CT723
		293   CPn0864
		207   DR0896
		231   slr0361
		233   all3873
		210   Cgl1392
		211   Rv1711
		212   ML1370
		296   MYPU_3370
		294   TP0459
		295   BB0129
-------------------------------------------------
Sub-family 21: 25 sequences

		203   aq_554
		204   TM0264
		205   FN0717
		225   lin2436
		219   SP0280
		223   SA1574
		230   BH3273
		209   CAC2676
		218   SPy1398
		214   L109527
		217   SPy1337
		220   SP0680
		235   rsuA
		243   ECs3075
		249   STM2222
		244   YPO1266
		262   HI1243
		263   PM0003
		254   VC1635
		256   PA0733
		266   XF1200
		289   CC1838
		227   BS_ytzF
		269   NMB1298
		275   RSc0674
-------------------------------------------------
Sub-family 22: 13 sequences

		215   L189881
		271   NMB1496
		234   alr0545
		259   PA3968
		238   ymfC
		241   ZymfC
		245   YPO1640
		242   ECs1607
		247   STM1237
		252   VC1140
		260   HI0694
		265   PM1605
		232   slr0612
-------------------------------------------------
Sub-family 23: 13 sequences

		237   yjbC
		240   ZyjbC
		250   STM4193
		255   VC2223
		288   CC0855
		257   PA1110
		268   NMB0806
		277   RSc1401_2
		278   HP1459
		279   jhp1352
		280   Cj1709c
		290   RP544
		291   RC0807
-------------------------------------------------
Sub-family 24: 19 sequences

		236   yciL
		239   ZyciL
		248   STM1719
		246   YPO2213
		253   VC1179
		261   HI1199
		264   PM0661
		258   PA3179
		251   BU282
		270   NMB1361
		267   XF2453
		282   SMb20024
		285   mlr2177
		276   RSc1286
		281   AGc1238
		283   SMc00904
		284   BMEII1039
		286   mlr8253
		287   CC0230
-------------------------------------------------
Sub-family 25: 13 sequences

		343   yjgA
		344   ECs5211
		346   STM4437
		345   YPO3691
		349   HI1151
		350   PM0119
		347   VC2536
		348   PA4473
		354   RSc0944
		351   XF1130
		352   NMB0840
		464   lin0165
		465   BH3521
-------------------------------------------------
Sub-family 26: 25 sequences

		438   SPy0303
		440   SPy1807
		441   SPy2180
		439   SPy1574
		445   b1458
		452   Z0275
		447   ybfD
		449   ydcC
		453   Z0700
		450   yhhI
		451   Z0271
		456   Z0857
		448   ybfL
		454   Z0854
		457   Z2253
		455   Z0856
		458   Z2254
		443   all8065
		442   all8064
		446   b1459
		459   ECs2063
		460   ECs2832
		461   ECs2833
		466   AGc1757
		467   BMEI1347
-------------------------------------------------
Sub-family 27: 2 sequences

		46    NMA0347
		71    TM0203
-------------------------------------------------
Sub-family 28: 7 sequences

		353   NMA1049
		432   XF2221
		427   CAC2675
		428   SA1723
		429   lin1875
		430   BS_yerC
		431   BH0639
-------------------------------------------------
Sub-family 29: 1 sequences

		444   asr2499
-------------------------------------------------
Sub-family 30: 16 sequences

		327   AF1113
		329   MA3696
		330   MTH268
		333   Ta1093
		334   TVN0482
		332   MK1455
		335   PH1910a
		336   PAB3419a
		331   MJ0393
		328   VNG2047G
		338   SSO5844
		339   APE1132a
		337   PAE2432
		340   YLR167w_2
		341   SPAC589.10c_2
		342   SPAC6G10.11c_2
-------------------------------------------------
