# Supplementary material for: CLUSS: Clustering of protein sequences based on a new similarity measure
Source: BMC Bioinformatics. 2007 Aug 4;8:286. doi: 10.1186/1471-2105-8-286 (PMC1976428; doi:10.1186/1471-2105-8-286)
Supplement: Additional file 8 — Clustering result for the SS2 subset using CLUSS [file 1471-2105-8-286-S8.txt]

CLUSS clustering result 
Executing time : 234 
-------------------------------------------------
-------------------------------------------------

Number of sub-families: 15 
-------------------------------------------------
Sub-family 1: 194 sequences

		0     VNG6280G
		26    TM1122
		23    TM0430
		113   AGl1773
		129   AGl624
		30    CAC0428
		68    BH1078
		132   AGpA376
		34    Cgl1351
		39    Rv2834c
		128   AGl460
		2     Ta0689
		4     TVN1145
		7     PH0755
		24    TM0598
		37    Rv2039c
		40    MT2099
		42    ML1425
		52    lin0219
		71    BH1866
		78    BH3688
		82    all0261
		111   AGl1221
		25    TM0812
		89    YPO0614
		59    BS_araQ
		66    BH0903
		55    lin1843
		73    BH1926
		182   mll7213
		76    BH2724
		151   SMb21654
		81    slr1723
		83    all4824
		84    all5282
		100   XF2446
		139   SMb20233
		38    Rv2317
		43    ML1769
		134   AGpA79
		109   AGc688
		163   BMEII0114
		172   mll1714
		85    ugpE
		87    ZugpE
		95    STM3555
		94    YPO3794
		101   RSc1266
		119   AGl3246
		141   SMb20418
		166   BMEII0622
		96    VC1551
		108   AGc532
		126   AGl3420
		175   mll3501
		167   BMEII0623
		28    TM1853
		92    YPO2475
		61    BS_yesQ
		69    BH1119
		124   AGl3392
		159   SMc04137
		90    YPO1721
		123   AGl3353
		1     Ta0146
		14    SSO1001
		5     PH0023
		11    PAB2335
		27    TM1233
		19    APE1633
		3     TVN0207
		122   AGl3322
		190   mlr6438
		110   AGl1015
		149   SMb21593
		21    TM0279
		117   AGl3066
		147   SMb21219
		187   mlr3641
		29    DR1436
		116   AGl2962
		140   SMb20327
		169   BMEII0942
		148   SMb21458
		70    BH1246
		143   SMb20658
		33    Cgl0703
		36    Rv1237
		41    ML1088
		91    YPO1895
		106   AGc4555
		153   SMc01626
		195   mlr7265
		107   AGc4716
		146   SMb21150
		120   AGl3273
		154   SMc01979
		171   mll0851
		145   SMb21105
		162   BMEI1714
		181   mll7152
		93    YPO3470
		193   mlr7094
		131   AGpA119
		184   mlr2246
		142   SMb20632
		144   SMb20969
		164   BMEII0541
		177   mll4146
		185   mlr2328
		105   AGc2592
		196   TP0076
		133   AGpA680
		135   SMa0711
		49    SP1688
		99    PM1760
		189   mlr4913
		63    BS_yurM
		77    BH3682
		183   mll8486
		194   mlr7227
		136   SMa1341
		180   mll5300
		174   mll3381
		97    PA2340
		102   RSc2142
		121   AGl3281
		130   AGl835
		178   mll4924
		152   SMc01498
		8     PH1036
		18    APE0040
		13    PAE1322
		80    slr0531
		104   AGc1050
		158   SMc03063
		179   mll5110
		103   RSc3049
		114   AGl1910
		170   mll0704
		156   SMc02516
		9     PH1216
		79    BH3847
		12    PAE0686
		98    PA3188
		161   SMc04394
		165   BMEII0592
		186   mlr3053
		191   mlr6653
		115   AGl2945
		160   SMc04257
		173   mll3315
		16    SSO2849
		17    SSO3068
		157   SMc02871
		168   BMEII0752
		188   mlr4774
		35    Cgl2406
		118   AGl3158
		155   SMc02473
		138   SMa2309
		45    SPy0255
		48    SP1681
		58    BS_amyC
		75    BH2224
		53    lin0761
		32    CAC3670
		51    SP1895
		192   mlr7002
		50    SP1797
		198   MYPU_1000
		15    SSO2714_2
		57    lin2970
		86    ycjP
		88    ZycjP
		31    CAC0666
		125   AGl3416
		150   SMb21602
		176   mll3588
		44    L128777
		46    SPy1593
		47    SP0091
		56    lin2116
		65    BH0795
		60    BS_lplC
		62    BS_ytcP
		64    BH0481
		67    BH1066
		127   AGl3561
		72    BH1912
		74    BH2113
		197   MYPU_0280
		200   MPN136
		201   MG189
-------------------------------------------------
Sub-family 2: 221 sequences

		6     PH0204
		10    PAB2231
		20    APE2252
		22    TM0420
		112   AGl1293
		54    lin0854
		431   PAB0120
		436   PAE3456
		589   SMc02872
		600   BMEII0753
		620   mlr4772
		199   MYPU_4990
		424   TVN0206
		430   PH1215
		501   BH3681
		439   SSO2714_1
		632   MYPU_6390_2
		451   TM1203
		509   malF
		516   ECs5016
		512   ZmalF
		526   STM4228
		523   YPO3715
		528   VCA0944
		454   DR0562
		473   SPy1301
		483   lin2229
		489   BS_yvdH
		477   SP2109
		478   SA0208
		500   BH2925
		490   BS_yvfL
		497   BH2020
		518   YPO0855
		470   L128696
		472   SPy1295
		484   lin2971
		511   ycjO
		514   ZycjO
		597   BMEII0483
		629   MYPU_0270
		633   MPN135
		634   MG188
		420   VNG6279G
		577   SMb21104
		614   mll7153
		594   BMEI1715
		423   Ta0690
		425   TVN1144
		566   AGpA78
		426   PH0024
		433   PAB2334
		443   APE1632
		452   TM1234
		455   DR1437
		580   SMb21459
		548   AGl2963
		572   SMb20326
		601   BMEII0943
		459   Cgl0704
		494   BH1245
		602   BMEII0944
		462   Rv1236
		467   ML1087
		464   Rv2316
		466   MT2379
		469   ML1768
		570   SMa2307
		607   mll3383
		565   AGpA678
		567   SMa0710
		421   Ta0127
		438   SSO1170
		485   BS_amyD
		498   BH2225
		624   mlr7001
		625   mlr7093
		626   mlr7226
		529   PA2339
		534   RSc2143
		553   AGl3284
		584   SMc01497
		561   AGl839
		611   mll4925
		545   AGl1775
		560   AGl623
		549   AGl3068
		422   Ta0145
		437   SSO1000
		520   YPO1894
		552   AGl3272
		586   SMc01978
		604   mll0853
		579   SMb21220
		619   mlr3640
		510   ugpA
		513   ZugpA
		515   ECs4298
		525   STM3556
		524   YPO3795
		527   VC1550
		533   RSc1265
		540   AGc531
		551   AGl3247
		573   SMb20417
		599   BMEII0624
		558   AGl3422
		608   mll3502
		475   SP1689
		531   PM1761
		517   YPO0613
		496   BH1925
		610   mll4147
		448   TM0596
		450   TM1121
		543   AGl1220
		585   SMc01627
		627   mlr7264
		568   SMa1339
		613   mll5301
		460   Cgl1350
		465   Rv2835c
		538   AGc4553
		564   AGpA586
		428   PH0754
		502   BH3689
		508   alr2532
		559   AGl458
		463   Rv2040c
		468   ML1426
		488   BS_yurN
		505   slr1202
		506   alr0738
		479   lin0218
		482   lin1842
		495   BH1865
		487   BS_yesP
		493   BH1118
		556   AGl3390
		591   SMc04136
		519   YPO1722
		555   AGl3351
		563   AGpA377
		575   SMb20659
		571   SMb20232
		576   SMb20970
		486   BS_araP
		491   BH0902
		522   YPO3471
		445   TM0278
		569   SMa1363
		628   TP0075
		480   lin0760
		507   alr0789
		541   AGc686
		595   BMEII0113
		605   mll1715
		532   XF2447
		615   mll8487
		550   AGl3156
		587   SMc02472
		557   AGl3415
		582   SMb21603
		609   mll3589
		449   TM0811
		499   BH2725
		583   SMb21653
		554   AGl3320
		622   mlr6436
		458   CAC3671
		476   SP1896
		471   SPy0254
		474   SP1682
		562   AGpA117
		574   SMb20633
		616   mlr2245
		446   TM0419
		457   CAC0665
		481   lin0853
		542   AGl1012
		581   SMb21594
		539   AGc4717
		578   SMb21149
		447   TM0431
		535   RSc3048
		546   AGl1909
		588   SMc02517
		603   mll0705
		427   PH0205
		432   PAB2230
		444   APE2253
		544   AGl1295
		617   mlr2327
		429   PH1038
		435   PAE1323
		442   APE0038
		504   slr0530
		536   AGc1048
		612   mll5112
		590   SMc03062
		434   PAE0688
		440   SSO2848
		441   SSO3067
		456   CAC0427
		492   BH1077
		503   BH3846
		530   PA3189
		593   SMc04395
		598   BMEII0591
		618   mlr3052
		623   mlr6652
		547   AGl2943
		592   SMc04258
		606   mll3316
		537   AGc2593
		631   MYPU_4980
		621   mlr4912
		453   TM1854
		521   YPO2476
		461   Cgl2407
		630   MYPU_1010
-------------------------------------------------
Sub-family 3: 53 sequences

		137   SMa1362
		683   mlr2358
		679   PA0081
		682   mlr2345
		681   AGl1057
		653   SPCC417.12
		654   DR0415
		655   DR2626
		664   BS_pnbA
		656   CAP0050
		659   Rv1104
		665   STM1623
		661   Rv2045c
		662   MT2105
		657   Cgl1109
		666   RSc2593
		667   CC0799
		663   SA2240
		658   Cgl2249
		718   gcd
		719   Zgcd
		720   STM0169
		722   PA2290
		723   AGl1436
		726   SMc00110
		727   mll1500
		724   AGl2936
		721   PA1982
		725   SMb20173
		698   MA4546
		699   MTH1129
		701   MJ0083
		702   MJ0846
		703   MK0655
		700   MTH1164
		704   MK1487
		675   Z0258
		676   ECs0227
		677   YPO3595
		678   VCA0112
		680   PA1665
		728   YAL029c
		732   YOR326w
		736   SPCC1919.10c
		735   SPBC2D10.14c
		729   YHR023w
		733   SPAC4A8.05c
		737   SPCC645.05c
		738   ECU04g1000
		739   ECU09g1970
		730   YKL129c
		731   YMR109w
		734   SPBC146.13c
-------------------------------------------------
Sub-family 4: 53 sequences

		246   aq_1281
		247   TM0108
		248   FN1520
		285   HP0648
		286   jhp0593
		294   RP579
		295   RC0883
		272   murA
		273   ZmurA
		275   STM3307
		274   YPO3569
		277   VC2514
		279   HI1081
		280   PM0180
		276   BU386
		278   PA4450
		282   NMB0011
		284   RSc2953
		281   XF1415
		287   Cj0858c
		292   mll7251
		270   slr0017
		271   all0174
		288   AGc953
		289   SMc02305
		291   mll6459
		290   BMEI1666
		293   CC2350
		250   CAC2862
		257   L134243
		258   SPy0763
		261   SP1966
		262   SA1902
		264   lin2670
		266   BS_murA
		268   BH3749
		249   DR1123
		251   CAC3539
		256   L113067
		259   SPy1358
		260   SP1081
		263   SA1926
		265   lin2697
		267   BS_murZ
		269   BH3784
		253   Cgl2505
		254   Rv1315
		255   ML1150
		296   CT455
		297   CPn0571
		252   Cgl0351
		298   TP0029
		299   BB0472
-------------------------------------------------
Sub-family 5: 41 sequences

		362   NMA1518
		378   AF2021
		379   MTH1024
		380   MK0168
		383   aq_845
		410   HP1373
		411   jhp1287
		412   Cj0276
		399   all0087
		400   mreB
		401   ZmreB
		402   YPO3665
		403   STM3374
		404   VC0415
		405   PA4481
		408   XF1309
		406   HI0037
		407   PM1955
		409   RSc0059
		413   CC1543
		414   RP768
		415   RC1198
		384   TM0588
		385   TM1544
		392   lin2669
		393   BS_mbl
		398   BH3739
		388   CAC1242
		390   lin1583
		394   BS_mreB
		397   BH3031
		389   CAC2858
		391   lin1825
		395   BS_mreBH
		396   BH0843
		387   FN1577
		416   CT709
		417   CPn0850
		418   TP0497
		419   BB0715
		386   FN0758
-------------------------------------------------
Sub-family 6: 38 sequences

		340   SSO0472
		377   CC3029
		346   Rv0162c
		366   AGl1150
		373   BMEII0867
		371   SMc03929
		341   YDL168w
		343   SPCC13B11.04c
		342   SPBC1539.07c
		353   sll0990
		355   adhC
		356   ZadhC
		358   STM1627
		360   HI0185
		361   NMB1304
		354   all2810
		376   CC2516
		363   RSc0605
		364   RSp0069
		372   BMEI1819
		365   AGc3072
		368   SMa2113
		370   SMc01270
		369   SMb20170
		374   mlr0872
		357   YPO1502
		359   PA3629
		347   Rv0761c
		350   MT0786
		349   Rv3086
		352   BH2011
		375   CC2396
		367   AGpA280
		344   Cgl0319
		348   Rv2259
		351   ML1784
		345   Cgl2417_1
		695   Rv1824
-------------------------------------------------
Sub-family 7: 18 sequences

		635   AF2073
		642   MK0816
		639   MTH403
		636   AF2207
		637   MA0010
		640   MJ0318
		641   MK0116
		638   MTH1259
		643   AF1931
		644   MA0307
		646   MA4176
		645   MA0832
		647   MTH1558
		652   MK1530
		649   MTH918_1
		651   MJ1171
		648   MTH238
		650   MJ0658
-------------------------------------------------
Sub-family 8: 10 sequences

		283   NMA0258
		381   Ta0583
		382   TVN0641
		668   SPAC27D7.08c
		669   ybiN
		670   ZybiN
		672   STM0826
		671   YPO2519
		674   PA3840
		673   VC1614
-------------------------------------------------
Sub-family 9: 3 sequences

		694   CAC2123
		696   BS_sbp
		697   BH2560
-------------------------------------------------
Sub-family 10: 8 sequences

		710   Cgl2381_1
		715   RSc1887_2
		716   AGpA623
		717   SMb20279
		711   yciW_1
		712   ECs1860_1
		714   STM1701_1
		713   YPO2360_1
-------------------------------------------------
Sub-family 11: 11 sequences

		339   MYPU_1570
		691   SMa1024
		684   DR1099
		685   DR2451
		686   Cgl2899
		687   sll0788
		689   all7594
		688   all4988
		690   all7633
		692   SMc00921
		693   mlr5326
-------------------------------------------------
Sub-family 12: 50 sequences

		202   YBR252w
		203   SPAC644.05c
		205   ECU06g0430
		213   L181168
		217   SPy0235
		218   SP0021
		214   L42912
		215   L48154
		216   L58858
		219   lin1799
		206   aq_220
		231   NMB0893
		232   NMA1112
		222   dut
		223   Zdut
		225   STM3731
		224   YPO0047
		228   HI0954
		229   PM1154
		227   PA5321
		226   BU560
		230   XF0150
		233   RSc2463
		207   FN1028
		209   CAC1425
		243   CT292
		244   CPn0059
		241   RP399
		242   RC0546
		234   HP0865
		235   jhp0799
		245   TP0885
		236   AGc548
		237   SMc00461
		239   mll5345
		238   BMEI0358
		240   CC3713
		210   Cgl1859
		211   Rv2697c
		212   ML1028
		208   CAC1210
		220   BS_yncF
		221   BS_yosS
		204   ECU05g0280
		660   Rv1105
		705   Rv2740
		706   ML0984
		707   RSc2589
		708   RSc2590
		709   CC2961
-------------------------------------------------
Sub-family 13: 39 sequences

		300   VNG2443G
		302   DR2263
		301   FN1079
		328   HP0243
		329   jhp0228
		330   Cj1534c
		335   RP806
		336   RC1240
		304   Cgl2943
		313   slr1894
		316   all4145
		323   PA0962
		327   RSc2687
		326   XF1382
		334   CC2873
		322   VC0139
		324   HI1349
		325   PM0817
		338   BB0690
		305   L85575
		306   SPy1531
		307   SP1572
		308   SA1941
		310   BS_dps
		312   BH1018
		311   BS_mrgA
		309   lin0942
		314   all0458
		337   TP1038
		332   AGl212
		303   DRB0092
		315   all1173
		318   dps
		319   ECs0890
		321   STM0831
		320   YPO2510
		331   AGc4495
		333   BMEI1980
		317   alr3808
-------------------------------------------------
Sub-family 14: 2 sequences

		596   BMEII0482
		740   YDR013w
-------------------------------------------------
Sub-family 15: 1 sequences

		741   SPBP23A10.09
-------------------------------------------------
