# Supplementary material for: CLUSS: Clustering of protein sequences based on a new similarity measure
Source: BMC Bioinformatics. 2007 Aug 4;8:286. doi: 10.1186/1471-2105-8-286 (PMC1976428; doi:10.1186/1471-2105-8-286)
Supplement: Additional file 9 — Clustering result for the SS3 subset using CLUSS. [file 1471-2105-8-286-S9.txt]

CLUSS clustering result 
Executing time : 114 
-------------------------------------------------
-------------------------------------------------

Number of sub-families: 30 
-------------------------------------------------
Sub-family 1: 45 sequences

		0     YNL122c_2
		6     Cgl1346
		2     TM1591
		7     Rv1642
		8     ML1395
		16    ssl1426
		17    asr3427
		1     aq_792a
		42    UU228
		44    MPN116
		45    MG197
		3     FN0326
		4     DR2005
		43    MYPU_2600
		31    AGc437
		32    SMc00363
		34    msl5059
		33    BMEI2008
		35    CC1046
		38    CT834
		39    CPn0991
		5     CAC2360
		25    XF0739
		18    rpmI
		19    ECs2424
		20    YPO2431
		24    HI1319m
		21    BU127
		40    TP0849
		22    VCA0289
		23    PA2742
		26    NMB0722
		28    RSc1579
		29    HP0125
		30    Cj0244
		9     L0430
		10    SPy0805
		11    SP0960
		12    SA1503
		13    lin1896
		14    BS_rpmI
		15    BH3139
		41    BB0189
		36    RP608
		37    RC0934
-------------------------------------------------
Sub-family 2: 12 sequences

		27    NMA0931
		351   AF1958
		354   FN0207
		350   AF1957
		352   MJ0007
		353   MK0258
		357   yjiM
		358   ZyjiM
		355   FN0208
		444   SAP027
		445   pli0023
		446   NMB0495
-------------------------------------------------
Sub-family 3: 1 sequences

		112   YHR168w
-------------------------------------------------
Sub-family 4: 1 sequences

		113   SPAP8A3.11c
-------------------------------------------------
Sub-family 5: 13 sequences

		114   aq_2069
		118   CAC1260
		123   L0160
		124   SPy1333
		125   SP1079
		127   lin1572
		128   BS_obg
		129   BH1213
		126   SA1470
		116   FN1918
		145   HP0303
		146   jhp0288
		147   Cj0096
-------------------------------------------------
Sub-family 6: 31 sequences

		115   TM0098
		119   Cgl2306
		120   Rv2440c
		122   ML1465
		121   MT2516
		117   DR0084
		130   slr1090
		131   alr3739
		132   yhbZ
		133   ZyhbZ
		135   STM3301
		134   YPO3509
		139   HI0877
		140   PM0351
		138   PA4566
		136   BU389
		142   NMB2086
		144   RSc2820
		137   VC0437
		153   RP843
		154   RC1307
		148   AGc5047
		149   SMc03775
		150   BMEI0206
		151   mll4013
		152   CC0315
		141   XF2422
		159   UU461
		161   MPN563
		162   MG384
		160   MYPU_3530
-------------------------------------------------
Sub-family 7: 3 sequences

		155   CT418
		156   CPn0544
		158   BB0781
-------------------------------------------------
Sub-family 8: 1 sequences

		157   TP0742
-------------------------------------------------
Sub-family 9: 25 sequences

		325   MA3979
		330   FN1866
		332   BS_yodO
		333   BH2255
		331   DRA0027
		347   mlr5971
		327   aq_1632
		329   TM0121
		334   BH2943
		328   aq_454
		344   AGc4629
		345   SMc00355
		348   CC0716
		346   mll1971
		335   yjeK
		336   ZyjeK
		337   ECs5127
		339   STM4333
		338   YPO0353
		340   VC2661
		341   HI0329
		342   PM0099
		343   XF2474
		349   TP0121
		326   MJ0634
-------------------------------------------------
Sub-family 10: 117 sequences

		163   aq_1189
		263   TP0500
		165   TM0590
		266   BB0718
		242   HP1565
		244   jhp1473
		246   Cj0652
		255   RP565
		257   RC0852
		216   mrdA
		218   ECs0673
		222   STM0640
		220   YPO2604
		226   VC0950
		224   STM1910
		231   HI0032
		234   PM1924
		229   PA4003
		239   RSc0062
		236   XF1312
		253   CC1546
		168   FN1211
		170   CAC0329
		178   CAP0150
		176   CAC2130
		212   sll1833
		213   alr0718
		204   BS_spoVD
		209   BH2572
		214   alr5045
		191   L89079
		192   SPy1664
		193   SP0336
		196   SA1024
		200   lin2145
		202   BS_pbpB
		210   BH2573
		264   TP0760
		265   BB0136
		172   CAC1245
		174   CAC1247
		173   CAC1246
		177   CAC3683
		203   BS_pbpC
		195   SA0038
		198   lin0461
		211   BH3389
		190   L137682
		194   SP1673
		197   SA1381
		199   lin1477
		201   BS_pbpA
		205   BS_ykuA
		207   BH1411
		208   BH1894
		181   Cgl2114
		183   Rv2163c
		185   MT2221
		188   ML0908
		215   ftsI
		217   ECs0088
		221   STM0122
		219   YPO0549
		223   STM1836
		225   BU222
		232   HI1132
		233   PM0136
		227   VC2407
		240   RSc2850
		228   PA2272
		230   PA4418
		235   XF0792
		237   NMB0413
		247   AGc1971
		251   BMEI0573
		248   AGc3810
		250   SMc01860
		252   mll1561
		249   SMa2295
		254   CC2560
		256   RP567
		258   RC0855
		164   aq_556
		166   TM0870
		167   FN1155
		259   CT270
		261   CPn0419
		175   CAC1688
		241   HP1556
		243   jhp1464
		245   Cj0525c
		169   DR1868
		179   Cgl0043
		182   Rv0016c
		171   CAC0506
		180   Cgl1962
		184   Rv2864c
		186   MT2933
		189   ML1577
		206   BS_yrrR
		440   SA1766_1
		396   MJ1623_1
		260   CT682
		262   CPn0694
		453   SPBC354.08c
		447   YLL005c
		448   YLR241w
		452   SPAC2G11.09
		449   YMR266w
		450   YOL084w
		451   SPAC24H6.13
		437   MA3805
		438   DRA0108_1
		439   L60836_1
		441   lin2568_1
		442   BS_yqbO_1
		454   ECU07g0450
-------------------------------------------------
Sub-family 11: 33 sequences

		267   AF0821
		270   MK1400
		273   PH1868
		274   PAB1131
		276   SSO0354
		277   APE1273
		275   PAE2990
		271   Ta1145
		272   TVN1243
		268   VNG2541Cm
		281   TM0474
		297   BH3249
		322   MYPU_4830
		321   UU276
		280   aq_1056
		314   Cj0230c
		319   TP0628
		320   BB0635
		285   CAC1002
		286   CAC1780
		291   L107468
		292   SPy1653
		293   SP1421
		294   SA1729
		295   lin1077
		296   BS_yueK
		284   DRA0272
		287   Cgl2467
		289   Rv1330c
		290   MT1372
		288   Rv0573c
		299   alr2482
		282   FN0348
-------------------------------------------------
Sub-family 12: 18 sequences

		269   MA2533
		300   pncB
		301   ZpncB
		303   STM1004
		302   YPO1413
		304   BU361
		306   PA4376
		307   PA4919
		310   NMB1505
		309   XF1097
		312   RSc1031
		305   VCA0098
		278   YOR209c
		279   SPAC1486.06
		315   AGc367
		316   SMc02276
		317   BMEI1836
		318   mll4892
-------------------------------------------------
Sub-family 13: 6 sequences

		283   DR0294
		298   slr0788
		313   RSp0836
		308   PM0999
		323   MPN047
		324   MG037
-------------------------------------------------
Sub-family 14: 16 sequences

		187   ML0018
		398   MK0793
		399   MK1166
		436   ECU03g0500
		397   MK0780
		403   PA1975
		404   SMb20163
		405   mlr1131
		425   Z0339_1
		426   ECs0303_1
		427   YPO0880_1
		428   YPO1090
		430   XF2025
		431   XF2061_2
		432   RSc1865_1
		433   RSc2483_1
-------------------------------------------------
Sub-family 15: 3 sequences

		434   YKL080w
		435   SPAPB2B4.05
		443   CAP0175
-------------------------------------------------
Sub-family 16: 11 sequences

		356   CAC3622
		391   L33782
		400   alr4881
		402   VC1444
		389   DR0066
		395   mlr2696
		392   PA4119
		394   SMc03094
		390   Rv3817
		393   SMc02722
		401   VC0130_1
-------------------------------------------------
Sub-family 17: 5 sequences

		367   AF0572
		371   MK1498
		368   MA1473
		369   MTH1698
		370   MJ0458
-------------------------------------------------
Sub-family 18: 1 sequences

		46    AF0076
-------------------------------------------------
Sub-family 19: 26 sequences

		47    AF0157
		88    STM0612
		55    PAE1263
		62    APE2605
		57    PAE2837
		48    AF0175
		52    VNG0830G
		51    AF2385
		63    aq_067
		49    AF0499
		90    STM1385
		106   PM0723
		65    aq_1232
		111   mll5613
		59    SSO1579
		50    AF1202
		54    PAB1390
		58    PAE2860
		93    STM2064
		70    nrfC
		84    ECs5054
		97    STM4279
		103   HI1067
		104   PM0025
		71    ydhX
		74    Z2698
-------------------------------------------------
Sub-family 20: 14 sequences

		56    PAE2661
		64    aq_1046
		67    fdnH
		77    ZfdnH
		92    STM1569
		68    fdoH
		78    ZfdoH
		83    ECs4819
		96    STM4036
		87    YPO4057
		101   HI0007
		105   PM0407
		100   PA4811
		110   SMa0005
-------------------------------------------------
Sub-family 21: 3 sequences

		99    VC1512
		108   RSc2372
		109   Cj1510c
-------------------------------------------------
Sub-family 22: 14 sequences

		66    dmsB
		76    ZdmsB
		89    STM0965
		91    STM1497
		73    ynfG
		80    ECs2295
		86    YPO3324
		102   HI1046
		107   PM1755
		85    YPO2966
		98    STM4306
		75    Z3784
		82    ECs3383
		94    STM2529
-------------------------------------------------
Sub-family 23: 2 sequences

		72    ydhY
		81    ECs2381
-------------------------------------------------
Sub-family 24: 1 sequences

		60    SSO2759
-------------------------------------------------
Sub-family 25: 1 sequences

		53    MA2963
-------------------------------------------------
Sub-family 26: 4 sequences

		61    SSO2794
		69    hybA
		79    ZhybA
		95    STM3149
-------------------------------------------------
Sub-family 27: 10 sequences

		311   NMA1706
		429   STM0901
		359   AF0282
		363   MJ0068
		360   VNG0879C
		362   MA1372
		364   MK0748
		365   PH1312
		366   PAB1804
		361   VNG1264C
-------------------------------------------------
Sub-family 28: 5 sequences

		238   NMA2072
		417   CAC2123
		419   BS_sbp
		420   BH2560
		418   Rv1824
-------------------------------------------------
Sub-family 29: 4 sequences

		421   YGR037c
		422   SPBC1539.06
		423   DR0166
		424   RSc1366
-------------------------------------------------
Sub-family 30: 29 sequences

		143   NMA0345
		373   VNG2467G
		372   AF2066
		377   MK1617
		374   MA4113
		380   PH0529a
		381   PAB7387
		375   MTH1612
		376   MJ0049
		378   Ta0054
		379   TVN0010
		384   APE1087
		382   PAE3095
		388   ECU03g0230
		383   SSO5671
		385   YDL075w
		386   YLR406c
		387   SPAC890.08
		406   FN1791_2
		416   PA3762
		408   Cgl2188_2
		409   Rv2230c_2
		410   ML1639_2
		412   lin1489_2
		413   BS_yqfO_2
		414   BH1380_2
		407   CAC0464
		415   BH2593
		411   SA1388_2
-------------------------------------------------
