# Supplementary material for: CLUSS: Clustering of protein sequences based on a new similarity measure
Source: BMC Bioinformatics. 2007 Aug 4;8:286. doi: 10.1186/1471-2105-8-286 (PMC1976428; doi:10.1186/1471-2105-8-286)
Supplement: Additional file 10 — Clustering result for the SS4 subset using CLUSS. [file 1471-2105-8-286-S10.txt]

CLUSS clustering result 
Executing time : 82 
-------------------------------------------------
-------------------------------------------------

Number of sub-families: 19 
-------------------------------------------------
Sub-family 1: 82 sequences

		0     AF1424
		2     MA1956
		3     MTH770
		5     MK0820
		4     MJ1108
		8     PH0657
		9     PAB2427
		1     VNG2505G
		10    PAE1669
		12    APE2305
		6     Ta0551
		7     TVN0605
		11    SSO0101
		17    ECU04g0900
		13    YLR060w
		15    SPAC23A1.12c
		61    TP0015
		62    BB0514
		18    aq_1730_2
		19    TM0822_2
		20    FN2122_2
		22    CAC2356_2
		40    BU130_2
		21    DR2357_2
		36    pheT_2
		39    STM1338_2
		37    ECs2420_2
		38    YPO2428_2
		41    VC1220_2
		43    HI1312_2
		44    PM0629_2
		42    PA2739_2
		45    XF0742_2
		46    NMB0728_2
		47    NMA0937_2
		48    RSc1582_2
		27    L0355_2
		28    SPy0769_2
		29    SP0581_2
		30    SA0986_2
		31    lin1185_2
		32    BS_pheT_2
		33    BH3110_2
		34    sll1553_2
		35    alr4958_2
		23    Cgl1357_2
		24    Rv1650_2
		25    MT1688_2
		26    ML1402_2
		52    AGc445_2
		53    SMc00366_2
		55    mll5053_2
		54    BMEI2004_2
		56    CC1043_2
		49    HP0402_2
		50    jhp0979_2
		51    Cj0896c_2
		57    RP418_2
		58    RC0582_2
		59    CT475_2
		60    CPn0594_2
		156   NMA1611
		288   Rv3080c_2
		289   MT3165_2
		295   PA1759
		297   PA3420
		298   PA3921
		296   PA1760
		290   malT
		291   ZmalT
		293   STM3515
		292   YPO0123
		294   VCA0011
		63    UU457_2
		64    MYPU_3470_2
		65    MPN106_2
		66    MG195_2
		287   CAC3611
		399   YDR159w
		400   SPCC576.05
		401   SPCC70.06
		402   ECU04g1260
-------------------------------------------------
Sub-family 2: 25 sequences

		262   SSO1333
		266   DR0828
		281   RSc1358
		274   aceA
		276   ECs4933
		278   STM4184
		275   ZaceA
		277   YPO3725
		279   VC0736
		267   Cgl2279
		268   Rv0467
		273   BH2677
		282   AGc1079
		283   SMc00768
		285   mll6527
		284   BMEI0409
		263   YER065c
		264   YPR006c
		269   Rv1915
		271   MT1966
		272   ML1985
		270   Rv1916
		280   PA2634
		286   CC1764
		265   SPBC1683.11c
-------------------------------------------------
Sub-family 3: 77 sequences

		173   AF0028
		175   MA0722
		174   AF0181
		178   MK0229
		176   MTH1067
		177   MJ1678
		179   AF0186
		180   AF0564
		234   RSp0173
		188   aq_739
		182   MA2718
		183   MA3264
		241   mll5865
		192   CAC2234
		206   lin1548
		211   BS_yrvO
		213   BH1260
		198   L111126
		204   SA1450
		201   SPy1122
		203   SP1094
		184   YCL017c
		185   SPBC21D10.11c
		186   ECU11g1770
		244   RP486
		246   RC0730
		220   yfhO
		221   ECs3396
		223   YPO2896
		224   STM2543
		226   VC0748
		228   PA3814
		230   PM0318
		225   BU602
		231   NMB1379
		229   HI0378
		233   RSc1019
		227   PA2062
		216   slr0387
		218   alr2505
		222   YPO2138
		189   TM1692
		190   FN0058
		217   all1457
		235   HP0220
		236   jhp0206
		237   Cj0240c
		187   aq_1053
		245   RP487
		247   RC0731
		248   CT258
		250   CPn0396
		193   CAC2972
		205   SA1538
		194   Cgl1043
		199   L122222
		202   SP0880
		200   SPy0816
		207   lin1635
		214   BH3204
		210   BS_nifZ
		208   lin2130
		209   BS_nifS
		191   DR0215
		195   Cgl1203
		196   Rv3025c
		197   ML1708
		238   AGc3350
		239   SMc00529
		242   mlr0015
		240   BMEI1043
		243   CC1865
		215   sll0704
		219   alr3088
		181   MA0808
		252   TP0863
		212   BH1217
-------------------------------------------------
Sub-family 4: 25 sequences

		76    YJR137c_3
		77    SPAC10F6.01c_3
		379   Cgl0883
		380   L13744
		381   SPy2162
		385   NMB1955
		383   SAP005
		382   SP1625
		384   all3255
		352   CAC2956
		353   SPy1709
		354   SP0647
		355   SA0238
		359   BH0190
		358   lin2814
		360   gatC
		363   ECs2895
		366   STM3260
		362   Z4877
		364   ECs4352
		367   STM3782
		356   lin0508
		361   sgcC
		365   STM1614
		357   lin2200
-------------------------------------------------
Sub-family 5: 3 sequences

		368   MTH1145
		369   MJ0489
		370   MK0014
-------------------------------------------------
Sub-family 6: 38 sequences

		134   TM0066
		135   CAC0394
		140   BS_kdgA
		141   BH3723
		136   CAC2973
		137   L0022
		138   SPy0639
		139   SP0317
		142   sll0107
		143   all4771
		145   eda
		146   ECs2560
		148   STM1884
		147   YPO2067
		152   HI0047
		153   PM0947
		162   AGl750
		165   SMc03153
		166   BMEII0009
		168   mlr2994
		159   HP1099
		160   jhp1025
		149   VC0285
		158   RSp1190
		172   TP0568
		150   PA3131
		155   NMB1394
		151   PA3181
		154   XF1061
		164   SMc02043
		144   dgoA_1
		157   RSc2752
		170   CC0784
		161   AGc1269
		163   SMc00882
		167   BMEII0358
		169   mlr4743
		171   CC1495
-------------------------------------------------
Sub-family 7: 18 sequences

		310   FN0469
		311   L56431
		312   SPy0408
		313   SP1260
		314   lin0025
		315   lin1017
		316   cutCm
		317   ZcutCm
		320   STM1907
		318   ECs2584
		319   YPO2048
		326   mlr1122
		321   VC0730
		324   AGc4698
		327   CC2360
		325   SMc02879
		322   PM0526
		323   XF1341
-------------------------------------------------
Sub-family 8: 11 sequences

		249   CT721
		251   CPn0862
		253   AF1838
		260   PA3505
		261   RSp0722
		254   MA0958
		255   MTH973
		256   MJ0915
		257   MK0094
		259   TM1643
		258   PAE3114_2
-------------------------------------------------
Sub-family 9: 7 sequences

		403   YAL021c_2
		408   SPCC31H12.08c_2
		409   ECU11g0770_2
		404   YML118w
		405   YMR285c
		407   SPBC9B6.11c
		406   YOL042w
-------------------------------------------------
Sub-family 10: 9 sequences

		95    lin2257
		126   XF1198
		329   Rv1927
		330   MT1979
		341   PA1153
		378   PA0806
		342   PA2423
		328   VNG1746C
		331   BS_yqjF
-------------------------------------------------
Sub-family 11: 18 sequences

		332   L51420_1
		333   SPy0980_1
		336   lin0080_1
		337   lin2418_1
		343   HI1418
		344   XF0684_1
		349   XF2524_1
		347   XF1663_1
		338   Z1818_1
		348   XF2506_2
		340   YPO2126
		350   BMEI0899
		351   BMEI1663
		339   YPO2093
		345   XF0704
		346   XF1645
		334   SPy2127
		335   SPy2128
-------------------------------------------------
Sub-family 12: 4 sequences

		371   MA4548
		373   MJ0844
		372   MTH1166
		374   MK0653
-------------------------------------------------
Sub-family 13: 64 sequences

		67    AF2332
		83    FN0772
		85    FN1822
		111   YPO2003
		75    MK0288
		90    CAC3664
		79    FN0119
		89    CAC3417
		72    MTH1799
		73    MTH847
		127   RSc0187
		128   RSc1509
		129   RSc1510
		386   NMA0496
		68    MA0361
		69    MA0363
		70    MA0407
		74    MJ0298
		86    CAC0203
		84    FN1037
		71    MA2699
		96    BS_ykuN
		97    BS_ykuP
		91    L197697
		92    SPy0721
		93    SP1297
		94    lin1822
		78    FN0029
		81    FN0513
		87    CAC0587
		133   TP0925
		88    CAC2452
		80    FN0472
		132   Cj1382c
		82    FN0724
		130   HP1161
		131   jhp1088
		98    sll0248
		99    alr2405
		100   fldA
		105   ECs0715
		113   STM0694
		112   YPO2635
		122   HI0191
		124   PM0353
		119   VC2099
		117   BU299
		101   fldB
		107   ECs3767
		115   STM3045
		109   YPO0893
		120   VC2420
		102   mioC
		104   ZmioC
		116   STM3875
		108   YPO0001
		123   HI0669
		125   PM1484
		118   VC0002
		121   PA3435
		103   yqcA
		106   ECs3650
		114   STM2963
		110   YPO1039
-------------------------------------------------
Sub-family 14: 4 sequences

		375   DR2024
		377   all4478
		376   SA1937
		393   SMa0616
-------------------------------------------------
Sub-family 15: 11 sequences

		299   napD
		300   ECs3096
		302   STM2260
		301   YPO3039
		305   HI0343
		306   PM1593
		303   VCA0677
		304   PA1175
		307   Cj0785
		308   AGl919
		309   SMa1239
-------------------------------------------------
Sub-family 16: 2 sequences

		14    YPR047w_2
		16    SPCC736.03c_2
-------------------------------------------------
Sub-family 17: 1 sequences

		232   NMA1594
-------------------------------------------------
Sub-family 18: 8 sequences

		390   HP0146
		391   jhp0134
		392   Cj1488c
		394   SMa0767
		395   SMa1214
		396   msl6627
		397   msr6413
		398   CC1403
-------------------------------------------------
Sub-family 19: 3 sequences

		387   VC1440
		388   NMA1978
		389   RSc1278
-------------------------------------------------
