# Supplementary material for: CLUSS: Clustering of protein sequences based on a new similarity measure
Source: BMC Bioinformatics. 2007 Aug 4;8:286. doi: 10.1186/1471-2105-8-286 (PMC1976428; doi:10.1186/1471-2105-8-286)
Supplement: Additional file 11 — Clustering result for the SS5 subset using CLUSS. [file 1471-2105-8-286-S11.txt]

CLUSS clustering result 
Executing time : 103 
-------------------------------------------------
-------------------------------------------------

Number of sub-families: 35 
-------------------------------------------------
Sub-family 1: 16 sequences

		0     AF1840
		4     MJ1329
		11    SSO0098
		3     MTH1296
		6     Ta1439
		7     TVN0103
		5     MK0613
		8     PH0628
		9     PAB1434
		12    APE1114
		1     VNG1866G
		2     MA0212
		10    PAE2116
		13    YBL091c
		17    SPBC14C8.03
		20    ECU10g0750
-------------------------------------------------
Sub-family 2: 32 sequences

		15    YLR244c
		19    SPBC3E7.10
		24    DR1311
		26    Cgl1961
		28    Rv2861c
		29    ML1576
		40    slr0786
		41    slr0918
		43    alr4150
		55    XF0111
		56    NMB2093
		44    map
		45    ECs0170
		48    STM0215
		46    YPO1043
		49    BU230
		53    HI1722
		54    PM0459
		47    YPO3337
		50    VC2261
		52    PA3657
		51    PA2748
		58    RSc1403
		69    RP824
		70    RC1276
		62    AGc2957
		66    BMEI0719
		65    SMc00298
		67    mlr0954
		68    CC2677
		71    CT851
		72    CPn1009
-------------------------------------------------
Sub-family 3: 14 sequences

		21    aq_076
		22    TM1478
		23    FN1297
		74    BB0105
		73    TP0842
		35    lin1821
		36    BS_map
		38    BH0156
		76    MYPU_5660
		39    sll0555
		42    all1019
		31    L883
		32    SPy1354
		33    SP1084
-------------------------------------------------
Sub-family 4: 3 sequences

		59    HP1299
		60    jhp1219
		61    Cj1651c
-------------------------------------------------
Sub-family 5: 7 sequences

		25    Cgl0543
		27    Rv0734
		30    ML1831
		34    SA1704
		63    AGc4195
		64    SMb21002
		37    BS_yflG
-------------------------------------------------
Sub-family 6: 3 sequences

		75    UU252
		77    MPN186
		78    MG172
-------------------------------------------------
Sub-family 7: 7 sequences

		500   VNG1011Cm
		501   VNG1021C
		502   MTH1017
		503   MJ0145
		504   PAE2984
		506   APE1365
		505   SSO0399
-------------------------------------------------
Sub-family 8: 19 sequences

		14    YDR101c
		541   YKR008w
		16    SPAC23H4.09
		327   SA2052
		84    SPBC16D10.05_3
		86    SPCC63.04_2
		85    SPBC32H8.13c_3
		536   YBR081c
		550   SPBC25H2.11c
		538   YGR056w
		542   YLR357w
		551   SPBC4B4.03
		537   YDL070w
		543   YLR399c
		547   SPAC631.02
		554   ECU08g1640
		539   YGR252w
		546   SPAC1952.05
		556   ECU10g1430
-------------------------------------------------
Sub-family 9: 34 sequences

		79    MJ1606
		87    aq_721
		88    TM0895
		89    FN0853
		91    CAC2239
		94    BS_glgA
		95    BH1085
		92    L98347
		93    SP1124
		96    sll0945
		99    alr1879
		90    DR0594
		100   glgA
		101   ECs4274
		103   STM3535
		102   YPO3939
		106   HI1360
		107   PM0544
		109   AGl1562
		113   mlr7589
		111   SMb20704
		112   SMc03924
		110   AGpA410
		108   RSp0242
		105   PA2165
		97    sll1393
		98    alr0031
		114   CT798
		115   CPn0948
		104   VC1726
		80    PH0069
		81    PAB2292
		82    PAE3429
		83    SSO0987
-------------------------------------------------
Sub-family 10: 24 sequences

		116   AF0700
		118   MA0131
		120   MJ0571
		121   MK0109
		136   DR1365
		181   XF2225_1
		122   MK1535
		130   APE1140
		159   thrA_1
		161   ECs0002_1
		166   STM0002_1
		164   YPO0459_1
		176   HI0089_1
		178   PM0113_1
		172   VC2364_1
		169   BU194_1
		157   lysC
		160   ZlysC
		168   STM4220
		165   YPO3719
		179   PM0937
		170   VC0391
		177   HI1632
		180   XF1116_1
-------------------------------------------------
Sub-family 11: 34 sequences

		117   VNG2374Gm
		119   MTH802
		133   aq_1152
		134   TM0547_2
		135   TM1518
		146   lin1198
		150   BS_lysC
		154   BH3096
		175   PA0904
		182   NMB1498
		184   RSc1171
		155   slr0657
		156   alr3644
		185   HP1229
		186   jhp1150
		187   Cj0582
		188   AGl1357
		189   SMc02438
		190   BMEI0189
		191   mll3437
		192   CC0843
		139   Cgl0252
		140   Rv3709c
		141   ML2323
		145   SA1225
		171   VC0547
		138   CAC1810
		147   lin1475
		149   BS_dapG
		153   BH2400
		193   RP753
		194   RC1164
		195   CT362
		196   CPn1049
-------------------------------------------------
Sub-family 12: 6 sequences

		124   PH0858
		127   PAB1675
		125   PH1086
		126   PAB1674
		128   PAE2877
		129   SSO0876
-------------------------------------------------
Sub-family 13: 5 sequences

		158   metL_1
		162   ECs4869_1
		167   STM4101_1
		163   YPO0116_1
		173   VC2684_1
-------------------------------------------------
Sub-family 14: 7 sequences

		137   CAC0278
		142   L0097
		143   SP0413
		148   lin2473
		151   BS_yclM
		152   BH1500
		144   SA1163
-------------------------------------------------
Sub-family 15: 2 sequences

		131   YER052c
		132   SPBC19F5.04
-------------------------------------------------
Sub-family 16: 2 sequences

		123   Ta0364
		174   VCA0822
-------------------------------------------------
Sub-family 17: 14 sequences

		245   Ta1429m
		246   TVN1446
		265   CT632
		266   CPn0746
		523   sll1722
		524   all5196
		527   AGc4693
		529   SMb21264
		531   mlr3248
		525   alr5197
		526   alr5198
		528   AGc4697
		530   SMb21266
		532   mlr3252
-------------------------------------------------
Sub-family 18: 2 sequences

		390   NMA0331
		499   NMA2008
-------------------------------------------------
Sub-family 19: 16 sequences

		197   aq_1994
		199   FN0270
		198   TM0847
		201   CAC1295
		205   L0155
		210   BS_bex
		206   SPy0476
		207   SP0969
		211   BH1367
		209   lin1499
		208   SA1396
		212   slr0321
		213   alr0912
		202   Cgl2233
		203   Rv2364c
		204   ML0631
-------------------------------------------------
Sub-family 20: 12 sequences

		214   era
		216   ECs3432
		215   Zera
		218   STM2580
		217   YPO2719
		222   HI0013
		223   PM0060
		220   VC2460
		221   PA0771
		224   XF2247
		225   NMB0687
		227   RSc1064
-------------------------------------------------
Sub-family 21: 5 sequences

		219   BU257
		240   UU491
		230   Cj0661c
		239   BB0660
		241   MYPU_3800
-------------------------------------------------
Sub-family 22: 7 sequences

		231   AGc1909
		232   SMc02651
		234   mlr7766
		233   BMEI1286
		235   CC1562
		236   RP118
		237   RC0158
-------------------------------------------------
Sub-family 23: 3 sequences

		200   DR0646
		228   HP0517
		229   jhp0466
-------------------------------------------------
Sub-family 24: 1 sequences

		238   TP0541
-------------------------------------------------
Sub-family 25: 3 sequences

		242   MPN568
		243   MG387
		522   all0924
-------------------------------------------------
Sub-family 26: 2 sequences

		521   CAC0781
		553   ECU08g1560
-------------------------------------------------
Sub-family 27: 20 sequences

		18    SPBC23E6.05
		443   MPN027
		244   VNG1325C
		247   PH0762
		248   PAB0861
		250   SSO0321
		251   APE2064
		255   Cgl1926
		256   Rv2754c
		257   ML1514
		254   CAC3155
		252   aq_640
		253   TM0449
		263   RP301
		264   RC0405
		267   TP1007
		268   BBA76
		260   HP1533
		261   jhp1421
		262   Cj0026c
-------------------------------------------------
Sub-family 28: 12 sequences

		461   AF1115
		462   MA3694
		463   MTH266
		464   MJ0395
		468   PH1909
		469   PAB1106
		470   PAE3284
		465   MK1453
		471   SSO0416
		472   APE0256
		466   Ta1091
		467   TVN0484
-------------------------------------------------
Sub-family 29: 14 sequences

		226   NMA0889
		282   SPBC17G9.06c
		365   YPO0991
		407   SMa2339
		273   VNG6213G
		351   BH2621
		352   all0393
		408   SMa2406
		310   Rv3225c_1
		404   AGl4
		512   VNG2371C
		514   MJ0626
		513   MTH1020
		515   MK0087
-------------------------------------------------
Sub-family 30: 15 sequences

		489   MTH594_2
		491   MJ1339
		495   aq_1844
		497   Rv3362c
		496   DR2181
		498   NMB0477
		490   MTH765
		492   MK1372
		533   PAE1999
		534   SSO2833
		535   APE1561
		493   YKL154w
		494   SPAC23H4.07c
		562   RSc1721
		510   RSc3067
-------------------------------------------------
Sub-family 31: 27 sequences

		57    NMA0337
		445   VNG2465C
		520   DR0388
		449   MJ0952
		457   APE1084
		392   HP0327
		393   jhp0310
		448   MJ0648
		444   AF2063
		446   MA4110
		555   ECU10g0760_2
		447   MTH1609
		450   MK1614
		453   PH0527
		454   PAB1006
		451   Ta1076m
		452   TVN0531
		458   YML094w
		459   SPBC215.02
		460   aq_759
		549   SPBC21D10.10
		183   NMA1701
		540   YIL126w_2
		545   SPAC1250.01_2
		544   YOR290c_2
		552   SPCC1620.14c_2
		548   SPBC1734.15
-------------------------------------------------
Sub-family 32: 172 sequences

		249   PAE1837
		439   CC1718
		516   DR0045
		517   PA3765
		518   RSp1214
		519   CC2024
		373   VC0884
		428   mlr2962
		402   AGl2364
		307   Rv0802c
		309   Rv1347c
		430   mlr7464
		397   AGc4417
		508   VC0283
		507   DR1792
		509   XF0597
		511   CC3059
		269   VNG0486G
		272   VNG2321G
		270   VNG0487H
		271   VNG2078G
		380   PA1472
		358   alr7095
		388   PM1013
		294   DR1716
		355   alr7015
		281   YIR042c
		318   SP0255
		387   PA5433
		420   BMEII0002
		422   mll2986
		405   AGl746
		414   SMc03151
		367   YPO1955
		288   DR0604
		389   NMB2098
		391   RSc0997
		305   Cgl1227
		384   PA3270
		434   CC0691
		290   DR0796
		291   DR0798
		315   L95697
		322   SP1237
		347   BH1498
		274   MA1158
		338   BS_ykkB
		306   Cgl1389
		275   MA3674
		289   DR0653
		280   PAB2081
		304   Cgl1007
		348   BH1868
		401   AGl1212gl
		406   AGpA212
		326   SA0634
		330   lin1339
		339   BS_ynaD
		356   alr7052
		431   CC0213
		385   PA3944
		386   PA3945
		396   AGc3698
		411   SMc01437
		427   mlr1450
		292   DR1534
		403   AGl237
		331   lin1806
		343   BH0585
		336   BS_yjcK
		334   lin2976
		412   SMc01775
		423   mll3172
		435   CC1083
		285   FN1294
		345   BH0837
		313   L1015
		323   SP1419
		320   SP0953
		340   BS_yoaA
		344   BH0699
		332   lin2089
		333   lin2661
		346   BH1300
		312   L1014
		316   SPy1356
		321   SP1082
		295   DR1800
		375   VC1889
		296   DR2443
		383   PA3248
		399   AGc5049
		416   SMc03774
		432   CC0317
		400   AGc5051
		415   SMc03773
		424   mll4016
		418   BMEI0203
		317   SPy1570
		319   SP0566
		398   AGc4421
		429   mlr5945
		433   CC0326
		337   BS_yjdG
		293   DR1702
		438   CC1548
		311   ML0184
		328   SA2474
		284   TM0968
		360   rimL
		362   Z2291
		372   STM1611
		300   CAC2480
		325   SA0330
		335   BS_ydaF
		353   all1032
		456   SSO0349
		455   PAE3099
		287   DR0197
		381   PA1928
		354   alr1302
		374   VC1309
		359   rimJ
		363   ECs1444
		370   STM1167
		368   YPO2041
		303   Cgl0859
		308   Rv0995
		395   AGc1436
		410   SMc00075
		419   BMEI1452
		426   mll7514
		440   CC3397
		297   CAC0152
		350   BH2121
		376   VCA0316
		314   L56232
		329   lin0009
		361   speG
		364   ECs2290
		371   STM1502
		369   YPO2830
		379   VCA0947
		341   BS_yokL
		436   CC1456
		277   Ta0104m
		279   TVN0181
		349   BH1961
		298   CAC0369
		302   CAC3423
		301   CAC2561
		258   sll1635
		366   YPO1531
		342   BH0443
		377   VCA0442
		378   VCA0474
		382   PA2578
		417   SMc04442
		324   SP1807
		357   alr7068
		437   CC1464
		413   SMc02576
		425   mll5006
		409   SMb20533
		276   MJ1062_2
		283   SPBC18E5.08
		278   Ta1382
		299   CAC1557
		394   Cj1313
		286   FN1683
		441   RP693
		442   RC1069
-------------------------------------------------
Sub-family 33: 2 sequences

		259   alr0515
		421   mll0450
-------------------------------------------------
Sub-family 34: 5 sequences

		557   AGc2369
		558   SMc01931
		559   BMEI1141
		560   msl1345
		561   CC1932
-------------------------------------------------
Sub-family 35: 16 sequences

		473   AF0765
		479   Ta1115
		480   TVN0450
		476   MTH256
		474   VNG1158G
		475   MA1522
		477   MJ1202
		482   PAE3344
		478   MK1445
		481   PHS040
		483   SSO5479
		484   APES071
		485   YLR264w
		486   YOR167c
		487   SPAC25G10.06
		488   ECU09g1275
-------------------------------------------------
