# Supplementary material for: CLUSS: Clustering of protein sequences based on a new similarity measure
Source: BMC Bioinformatics. 2007 Aug 4;8:286. doi: 10.1186/1471-2105-8-286 (PMC1976428; doi:10.1186/1471-2105-8-286)
Supplement: Additional file 12 — Clustering result for the SS6 subset using CLUSS. [file 1471-2105-8-286-S12.txt]

CLUSS clustering result 
Executing time : 4272 
-------------------------------------------------
-------------------------------------------------

Number of sub-families: 225 
-------------------------------------------------
Sub-family 1: 59 sequences

		0     AF1241
		3     MTH228
		4     MJ0603
		6     Ta0571
		7     TVN0635
		8     PAE0594
		9     SSO0182
		11    APE2299
		2     MA0581
		5     MK0280
		14    FN0540
		20    SA1491
		22    lin1588
		25    BS_hemL
		28    BH3043
		44    RSc0666
		29    sll0017
		31    alr3265
		32    hemL
		33    ZhemL
		35    STM0202
		34    YPO3389
		40    PM0462
		36    VC0626
		37    PA3977
		42    NMB1864
		41    XF2302
		46    HP0306
		47    jhp0291
		48    Cj0853c
		13    aq_816
		16    CAC0099
		15    DR0555
		17    Cgl0432
		18    Rv0524
		19    ML2414
		21    SA1681
		23    lin1793
		26    BH0943
		24    BS_gsaB
		1     VNG2326G
		57    CT210
		58    CPn0138
		10    APE2130
		27    BH2941
		30    all2638
		50    AGl2319
		45    RSp0641_3
		12    SPCC417.11c
		51    AGpA182
		52    SMa0956
		49    AGl159
		54    BMEII0834
		38    PA4088
		39    PA5523
		55    mll5149
		56    CC3139
		5391  NMA0127
		5652  NMA0119
-------------------------------------------------
Sub-family 2: 60 sequences

		1146  AF0800
		1149  MTH1335
		1150  MJ1097
		1156  aq_1208
		1186  VC0125
		1189  PA5277
		1190  HI0727
		1192  PM1424
		1207  AGl2454
		1210  SMc00723
		1217  mlr3508
		1212  BMEI0084
		1219  CC2213
		1194  NMB1976
		1196  RSc2979
		1200  HP0290
		1202  jhp0275
		1203  Cj0314
		1151  MK0483
		1158  TM1517
		1161  DR1758
		1180  lysA
		1181  ZlysA
		1184  STM3013
		1182  YPO0796
		1185  BU438
		1162  CAC0608
		1173  lin2066
		1174  BS_lysA
		1175  BH1544
		1172  SA1232
		1177  sll0504
		1179  all2997
		1163  Cgl1154
		1165  Rv1293
		1166  ML1128
		1152  Ta0788m
		1153  TVN0806
		1193  XF1116_2
		1198  RSp0679
		1205  AGc3079
		1171  SA0119
		1197  RSp0424
		1148  MA2728
		1188  PA4519
		1208  AGl3227
		1211  SMc02983
		1214  BMEII1133
		1216  mll2974
		1159  TM1873
		1157  aq_728
		1154  YKL184w
		1155  SPAC144.04c
		1215  mll1584
		1218  CC0360
		1183  STM2360
		1147  MA0726
		1167  L0121
		1170  SP1978
		2737  NMA1153
-------------------------------------------------
Sub-family 3: 102 sequences

		53    BMEII0192
		2253  CC3227
		4654  APE2035
		2198  DR1207_1
		2225  PA3638
		2236  RSc1170
		2246  AGl2252
		2248  SMc02940
		2249  BMEI0342
		2251  mll3884
		2200  Cgl2642
		2201  Rv3625c
		2260  TP0373
		4479  AGl3195
		2212  mesJ
		2214  ZmesJ
		2218  STM0236
		2216  YPO1062
		2231  XF0659
		2226  HI0404
		2228  PM0289
		2222  VC2242
		2220  BU110
		2210  slr1278
		2211  all0932
		271   DR0478
		4545  Cgl2836
		4546  Rv3838c
		614   VNG1209G
		615   VNG1767G
		327   AGl3328
		345   mlr4446
		4464  DR2465
		4444  VNG2418G
		4667  Rv2231c
		4669  MT2290
		5740  VNG2536C
		5791  PA4286
		5739  VNG0181G
		677   SMa1711
		2514  DR2440
		4523  SMb21414
		1394  BMEII0061_2
		1395  BMEII0216_2
		123   Rv2184c
		126   MT2239
		127   ML0890
		952   VNG2504G
		2981  MK1404
		124   Rv3679
		128   ML2305
		4380  TP0798_2
		4462  DR0991
		554   DR1862
		3772  Cgl0579_2
		3773  Rv3433c_2
		3775  ML0373_2
		3774  MT3539_2
		3795  AGc3249_2
		3796  SMc00946_2
		3797  BMEI0977_2
		3798  mlr0346_2
		3799  CC1965_2
		3770  DR1529_2
		3782  yjeF_2
		3783  ECs5142_2
		3784  YPO0368_2
		3785  STM4356_2
		3788  XF0757_2
		3787  PA4949_2
		3786  VCA0191_2
		3789  NMB1159
		3790  NMA1369
		3791  RSc1720_2
		3780  sll1433_2
		3781  alr2957_2
		3750  AF0851_2
		3752  MA1170_2
		3751  VNG1272C_2
		3753  MTH1256_2
		3757  MK0808_2
		3764  APE2362_2
		3760  PH1950_2
		3761  PAB1144_2
		3762  PAE2520_2
		3763  SSO2254_2
		3755  MJ1586_2
		3771  CAC0490_2
		3758  Ta1451_2
		3759  TVN0127_2
		3768  aq_1365_2
		3792  HP1363_2
		3793  jhp1281_2
		3794  Cj0188c_2
		3769  TM0922_2
		3779  BS_yxkO
		3776  L57608
		3778  lin1663
		3777  SA0007
		3765  YKL151c
		3766  SPCC61.03
		3767  ECU03g1390
-------------------------------------------------
Sub-family 4: 14 sequences

		125   Rv3680
		129   ML2306
		3178  MA0805
		3181  MA4005
		3203  Cgl2724
		3204  Rv2025c
		1519  MA2633
		3234  CC3641
		3173  AF2137
		3191  APE1262
		3186  MK1570
		3232  mll4860
		3206  L67760
		3228  Cj0948c
-------------------------------------------------
Sub-family 5: 54 sequences

		137   AF0977
		139   AF1749
		141   MA3918
		165   L0236
		161   CAC0682
		167   lin1551
		168   BS_nrgA
		140   MA3917
		143   MTH661
		144   MTH663
		158   aq_112
		160   DR0693
		175   alr0992
		163   Cgl2012
		164   Rv2920c
		176   amtB
		177   ECs0505
		179   STM0463
		178   YPO3142
		185   RSc0343
		186   AGc5001
		187   SMc03807
		190   CC1338
		181   PA5287
		183   NMB0615
		188   BMEI0167
		189   mll4246
		182   XF1844
		166   SA1848
		162   Cgl1545
		191   UU218
		192   UU219
		138   AF1746
		159   TM0402
		170   sll0108
		174   alr0991
		169   BH3834
		142   MA4207
		173   alr0990
		172   sll1017
		180   PA3039
		145   MJ0058
		146   MJ1343
		147   MK0053
		151   SSO1054
		171   sll0537
		152   YGR121c
		154   YPR138c
		153   YNL142w
		157   SPCPB1C11.01
		156   SPAC664.14
		155   SPAC2E1P3.02c
		149   Ta0181m
		150   TVN1042
-------------------------------------------------
Sub-family 6: 104 sequences

		1517  AF0846
		1549  slr1727
		1551  all4620
		1547  sll0273
		1550  all2113
		1534  DR0652
		1536  DRB0119
		1535  DR2395
		1566  PA3887
		1561  VC0389
		1567  PM0365
		1538  Rv2287
		1569  AGl3497
		1570  mll3064
		2267  VNG1544G_1
		1537  Cgl1401
		1544  lin0795
		1546  BS_yvgP
		1545  lin2447
		1556  yjcE
		1557  ZyjcE
		1558  ECs5047
		1560  STM4269
		1559  YPO3630
		1564  PA3660
		1571  mlr8398
		1568  XF2019
		1539  L187315
		1540  SP0655
		1542  SA0585
		1543  SA2228
		1518  VNG2068C_1
		1520  MA3020_1
		1548  sll0556_1
		1554  alr0252_1
		1562  VC0689_1
		1565  PA3739_1
		1521  MTH760
		1553  all5322
		1555  alr2264_1
		1552  all4832
		1563  PA2135
		1522  MJ0057
		1523  MJ1521
		1524  MK0552
		1527  PAB1518
		1525  Ta0900
		1526  TVN1016
		2266  AF1415_1
		2271  Ta1464_1
		2272  TVN0094_1
		2275  SSO3202_1
		2287  Rv0143c
		2288  MT0151
		2268  MA3609_1
		2270  MK0872
		2277  APE1555
		2285  CAC0442
		2276  APE1552_1
		2281  aq_438_1
		2284  DR1752
		2298  slr0617
		2322  RSc2431_1
		2328  mll1477_1
		2296  sll0855
		2301  yadQ
		2306  ECs0159
		2305  ZyadQ
		2310  STM0203
		2309  YPO3388
		2313  VCA0526
		2315  PM1417
		2317  NMB2006
		2324  AGc1521
		2330  mll4356
		2327  BMEII0897
		2299  alr2079_1
		2303  ynfJ
		2304  Z2583
		2311  STM1490
		2308  YPO2270
		2323  RSp0020
		2302  yfeO
		2307  ECs3269
		2312  STM2404
		2292  SPy1114
		2294  SP1157
		2297  sll1864_1
		2300  alr4891_1
		2325  AGc2753_1
		2326  BMEI1445_1
		2329  mll2953_1
		2331  CC2555_1
		2286  Cgl0063
		2289  L105113
		2291  SPy0723
		2295  BH0663
		2321  RSc1803
		2273  PH0032
		2274  PAB2010
		2283  FN1727
		2290  L113400
		2293  SPy1379
		2316  NMB0982
-------------------------------------------------
Sub-family 7: 5 sequences

		1528  YDR456w
		1530  SPAC15A10.06
		2278  YJR040w_1
		2279  SPBC19C7.11_1
		2280  SPBC887.02
-------------------------------------------------
Sub-family 8: 2 sequences

		1454  SPAC23H4.09
		3897  NMA1450
-------------------------------------------------
Sub-family 9: 12 sequences

		385   Cgl0424_1
		684   mll0412
		4949  XF2224
		906   Cgl1998
		1675  Rv1820
		1682  ML2083
		4527  mlr4653
		4415  fdrA
		4418  ZfdrA
		4422  STM0529
		4417  yahF
		4419  ZyahF
-------------------------------------------------
Sub-family 10: 36 sequences

		1767  VNG1883G
		1774  Rv1595
		1775  ML1226
		1796  CC2913
		1787  XF1924
		1794  mll5834
		1795  mll9103
		1792  AGl1513
		1793  SMc02599
		1779  sll0631
		1780  alr1217
		1781  nadB
		1782  ZnadB
		1784  STM2641
		1783  YPO2710
		1786  PA0761
		1785  VC2469
		1790  RSc2447
		1791  RSp1263
		1788  NMB0392
		1776  lin2131
		1777  BS_nadB
		1778  BH1218
		1768  PH0015
		1769  PAB2343
		1770  SSO0997
		1771  aq_777
		1772  FN0009
		1773  CAC1024
		2675  ygeZ
		2678  Z4212
		2682  PA0441
		2690  AGc4328
		2693  SMc01821
		2697  mll1629
		2695  BMEI1644
-------------------------------------------------
Sub-family 11: 5 sequences

		1529  YLR138w
		1531  SPAC3A11.09
		1532  SPAC977.10
		1533  ECU04g1470
		2320  NMA1181
-------------------------------------------------
Sub-family 12: 46 sequences

		886   AF2242
		888   MA3971
		889   MTH1537
		890   MJ0929
		891   MK1085
		894   PH0852
		895   PAB0829
		892   Ta0523
		893   TVN0999
		896   PAE0972
		897   SSO0240
		901   aq_597
		941   AGc3377
		944   SMc00508
		947   mll0079
		945   BMEI1117
		950   CC2487
		902   TM1095
		911   L88187
		912   SPy0036
		913   SP0056
		915   lin1885
		916   BS_purB
		917   BH0625
		914   SA1724
		918   sll0421
		919   alr3395
		937   HP1112
		938   jhp1039
		939   Cj0023
		904   DR2178
		900   SPBC8E4.05c
		926   PA0230
		935   RSc2251
		929   PA3517
		949   CC2410
		928   PA3516
		940   Cj1394
		942   AGl661
		943   SMb20575
		948   mlr7211
		946   BMEII0634
		907   Cgl2345
		908   Cgl2546
		909   Rv0777
		910   ML2230
-------------------------------------------------
Sub-family 13: 13 sequences

		887   VNG0415G
		920   purB
		921   ZpurB
		923   STM1232
		922   YPO1636
		930   HI0639
		931   PM1851
		924   BU263
		925   VC1126
		927   PA2629
		936   RSc2720
		933   NMB0284
		932   XF1553
-------------------------------------------------
Sub-family 14: 4 sequences

		898   YLR359w
		899   SPBC14F5.09c
		903   FN0368
		905   CAC1821
-------------------------------------------------
Sub-family 15: 39 sequences

		847   MA4100
		863   sll0373
		865   all2166
		848   YOR323c
		849   SPAC821.11
		850   aq_1071
		851   TM0293
		858   SPy1670
		862   BH1504
		860   lin1227
		861   BS_proA
		857   L0116
		853   CAC3254
		854   Cgl2303
		855   Rv2427c
		856   ML1458
		852   DR1826
		859   SP0932
		876   NMB1068
		877   NMA1267
		867   proA
		868   ZproA
		870   STM0322
		873   HI1239
		874   PM0936
		869   YPO3221
		871   VC2273
		885   TP0350
		872   PA4007
		878   RSc2741
		880   AGc5042
		881   SMc03777
		882   BMEI0208
		883   mll4009
		884   CC3430
		875   XF1005
		879   Cj0558c
		864   sll0461
		866   alr3995
-------------------------------------------------
Sub-family 16: 46 sequences

		2702  AF1540
		2717  aq_1620
		2722  SA1088
		2723  BS_sucC
		2724  BH2470
		2738  RSc0554
		2746  RP433
		2747  RC0599
		2739  Cj0533
		2727  sucC
		2728  ECs0753
		2730  STM0738
		2729  YPO1115
		2731  VC2085
		2732  PA1588
		2734  PM0280
		2733  HI1196
		2735  XF2547
		2736  NMB0959
		2744  mlr1324
		2748  CT821
		2749  CPn0973
		2740  AGc4780
		2741  SMc02480
		2743  mll4306
		2742  BMEI0138
		2745  CC0337
		2719  Cgl2512
		2720  Rv0951
		2713  YGR244c
		2715  SPCC1620.08
		2703  AF2186
		2710  PAE2312
		2712  APE1065
		2705  MTH1036
		2707  MK0731
		2706  MJ0210
		2718  DR1247
		2704  VNG1541G
		2708  Ta1332m
		2709  TVN0274
		2711  SSO2483
		2716  aq_1306
		2725  sll1023
		2726  all3914
		2714  SPAC22A12.16
-------------------------------------------------
Sub-family 17: 37 sequences

		1573  Ta1107
		1574  TVN0455
		1576  SSO1065
		1579  aq_245
		1575  PAE0232
		1594  purK
		1595  ZpurK
		1597  STM0533
		1596  YPO3077
		1600  HI1616
		1601  PM0620
		1577  YOR128c_1
		1578  SPCC1322.13_1
		1580  TM0447
		1581  DR0024
		1606  AGl2157
		1608  BMEI0295
		1607  SMc04002
		1609  mlr3811
		1610  CC3283
		1599  PA5425
		1602  XF2671
		1598  VC0051
		1585  L151330
		1586  SPy0034
		1587  SP0054
		1588  SA0917
		1589  lin1886
		1590  BS_purK
		1591  BH0624
		1603  NMB1019
		1605  RSc0576
		1582  Cgl0691
		1583  Rv3276c
		1584  ML0735
		1592  sll0578
		1593  alr2742
-------------------------------------------------
Sub-family 18: 16 sequences

		1611  MJ1486
		1615  Cgl2702
		1620  purT
		1621  ZpurT
		1623  STM1883
		1622  YPO1775
		1624  VC1228
		1625  PA3751
		1626  PM1053
		1618  slr0861
		1619  alr1299
		1617  BS_purT
		1612  PH0318
		1613  PAB1268
		1614  SSO0026
		1616  Rv0389
-------------------------------------------------
Sub-family 19: 26 sequences

		1316  all4052
		1731  PA3506
		4520  VCA0269
		4490  VNG6211G
		4522  SMa2402
		4510  BH2623
		4512  all0395
		4521  HI0946.1
		4518  YPO1529
		4509  BH0566
		4519  VC1149
		1572  VNG0632G
		4489  VNG0327G
		4487  AF2004
		4497  MK1500
		4498  PH0937
		4499  PAB1578
		4494  MJ0050
		4491  MA0006
		4493  MTH1116
		2673  alr5010
		4486  AF1323
		4488  AF2295
		4502  APE2267
		4500  APE0020
		4503  YDR294c
-------------------------------------------------
Sub-family 20: 53 sequences

		2027  NMA0892
		2638  VNG2533G
		2637  AF2250
		2644  PH1963
		2645  PAB1149
		2640  MJ1490
		2639  MTH1127
		2646  PAE0322
		2642  Ta1319
		2643  TVN0269
		2641  MK0530
		2648  APE0261
		2647  SSO0611
		2652  aq_806
		2654  FN0420
		2664  SA1044
		2665  lin1951
		2666  BS_pyrC
		2669  BH2538
		2657  CAC0519
		2661  L81189
		2662  SPy0907
		2663  SP1167
		2655  DR1106
		2658  Cgl1573
		2659  Rv1381
		2660  ML0533
		2671  all2303
		2694  BMEI1281
		2699  mlr7790
		2700  CC0388
		2683  PA5541
		2684  XF0988
		2653  TM0335
		2670  sll1018
		2672  alr3339
		2681  PA0401
		2685  RSc0679
		2689  AGc2404
		2692  SMc01361
		2696  BMEII0669
		2698  mlr0687
		2701  CC2444
		2649  YIR027c
		2656  DR1153
		2667  BS_yunH
		2668  BH2309
		2691  SMa0552
		2674  ybbX
		2680  STM0523
		2676  Z0666
		2677  Z0667
		2679  ECs0574
-------------------------------------------------
Sub-family 21: 21 sequences

		3851  AF1963
		3854  MA1393
		3856  MTH1386
		3858  MJ0499
		3861  MK1440
		3855  MA3085
		3857  MTH1631
		3852  AF2199
		3870  TM0291
		3859  MJ1003
		3864  PAB0891
		3874  CAC3173
		3869  aq_940
		3871  TM0554
		3873  DR1778
		3872  DR1610
		3865  PAE1984
		3866  SSO2471
		3860  MK1208
		3862  PH1726
		3863  PAB0287
-------------------------------------------------
Sub-family 22: 31 sequences

		3867  YGL009c_1
		3868  SPAC9E9.03_1
		3881  BS_leuC
		3882  BH3056
		3885  leuC
		3886  ZleuC
		3888  STM0111
		3894  PM1960
		3893  HI0988
		3898  RSc1990
		3887  YPO0531
		3891  VC2492
		3899  Cj1717c
		3892  PA3121
		3895  XF2375
		3896  NMB1036
		3900  AGc4910
		3901  SMc03823
		3902  BMEI0157
		3903  mll4272
		3904  CC0196
		3890  BUpL06
		3878  L0075
		3879  SA1864
		3880  lin2096
		3875  Cgl1284
		3876  Rv2988c
		3877  ML1685
		3889  STM0329
		3883  sll1470
		3884  all1417
-------------------------------------------------
Sub-family 23: 38 sequences

		4443  AF1417
		4446  MTH1601
		4448  MK0633
		4445  MA1816
		4447  MJ0959
		4461  TM1400
		4457  APE2423
		4468  SA1544
		4471  sll1559
		4481  SMa2139
		4483  mlr1322
		4454  PAE3447
		4466  CAC0221
		4467  L86881
		4451  PH1308
		4452  PAB1801
		4465  CAC0014
		4449  Ta1018
		4450  TVN0571
		4456  SSO2597
		4453  PAE3321
		4455  SSO0906
		4459  aq_1591
		4477  HP0736
		4478  jhp0673
		4458  YFL030w
		4484  mlr6806
		4463  DR1350
		4472  alr1004
		4474  VC0392
		4480  SMa1495
		4469  BS_yurG
		4470  BH0762
		4485  CC2604
		4473  STM0431
		4475  VCA0604
		4476  PA1310
		4482  SMb21537
-------------------------------------------------
Sub-family 24: 85 sequences

		4636  AF2002
		4637  AF2024
		4638  VNG1033G
		4640  MA0118
		4642  MTH1587
		4643  MJ0955
		4644  MK1426
		4664  Cgl0219
		4668  Rv3772
		4672  SA0679
		4675  lin2039
		4676  BS_hisC
		4678  BH1665
		4728  CC2534
		4693  PA3165
		4696  HI1166
		4697  PM0838
		4702  RSc0905
		4711  SMa0387
		4722  mll7105
		4705  Cj0317
		4710  AGl2426
		4712  SMc00710
		4716  BMEI0080
		4721  mll3536
		4727  CC2223
		4724  mlr5786
		4657  aq_2084
		4700  NMB1582
		4704  RSc2951
		4658  TM1040
		4665  Cgl2048
		4666  Rv1600
		4670  ML1258
		4663  CAC3031
		4694  PA4447
		4714  SMc03885
		4671  L0065
		4680  sll1958
		4682  alr2092
		4660  DR2461
		4681  all4966
		4650  PAE0918
		4653  SSO0592
		4707  Cj1437c
		4655  YIL116w
		4656  SPBC11B10.02c
		4684  hisC
		4685  ZhisC
		4688  STM2073
		4686  YPO1547
		4695  HI0470
		4698  PM1199
		4690  VC1134
		4689  BU101
		4699  XF2218
		4673  SA2469
		4639  VNG1582G
		4661  DRB0011
		4691  PA1276
		4703  RSc2393
		4709  AGc5096
		4720  mll1303
		4715  SMc04281
		4717  BMEI0706
		4651  PAE0958
		4692  PA2531
		4726  CC1071
		4641  MA0942_1
		4679  sll1713
		4683  alr3936
		4674  lin1133
		4687  STM0644
		4659  FN0973
		4662  CAC1369
		4677  BH1589
		4708  AGc1866
		4713  SMc02393
		4723  mll7737
		4719  BMEI1309
		4718  BMEI1308
		4647  PH0377
		4648  PAB0026
		4649  PAE0377
		5761  aq_1952
-------------------------------------------------
Sub-family 25: 51 sequences

		43    NMA0592
		3292  MA2441
		3293  YJR121w
		3294  SPAC222.12c
		3328  AGc4754
		3329  SMc02501
		3330  BMEI0251
		3331  mll4060
		3333  RP801
		3334  RC1235
		3332  CC3447
		3297  FN0358
		3312  atpD
		3313  ECs4674
		3315  STM3865
		3314  YPO4121
		3317  VC2764
		3319  HI0479
		3320  PM1494
		3316  BU008
		3318  PA5554
		3321  XF1143
		3322  NMB1934
		3324  RSc3317
		3296  TM1610
		3303  SPy0760
		3304  SP1508
		3305  SA1905
		3325  HP1132
		3326  jhp1060
		3302  L6563
		3307  lin2673
		3308  BS_atpD
		3309  BH3754
		3298  CAC2865
		3338  MYPU_2660
		3327  Cj0107
		3336  UU129
		3341  MPN598
		3342  MG399
		3299  Cgl1185
		3310  slr1329
		3311  all5039
		3300  Rv1310
		3301  ML1145
		3295  aq_2038
		3306  lin0138
		3337  MYPU_2360
		3335  UU054
		3340  MYPU_6990
		3339  MYPU_4500
-------------------------------------------------
Sub-family 26: 50 sequences

		3343  MA2434
		3344  YBL099w
		3345  SPAC14C4.14
		3379  AGc4757
		3380  SMc02499
		3381  BMEI0249
		3382  mll4065
		3383  CC3449
		3384  RP803
		3385  RC1237
		3348  FN0360
		3349  CAC2867
		3353  L8990
		3354  SPy0758
		3355  SP1510
		3356  SA1907
		3358  lin2675
		3359  BS_atpA
		3360  BH3756
		3378  Cj0105
		3389  MYPU_2680
		3392  MPN600
		3393  MG401
		3363  atpA
		3364  ECs4676
		3366  STM3867
		3365  YPO4123
		3370  HI0481
		3371  PM1492
		3367  BU006
		3373  NMB1936
		3375  RSc3319
		3368  VC2766
		3369  PA5556
		3372  XF1145
		3346  aq_679
		3347  TM1612
		3376  HP1134
		3377  jhp1062
		3361  sll1326
		3387  UU132_1
		3362  all0005
		3350  Cgl1183
		3351  Rv1308
		3352  ML1143
		3357  lin0136
		3388  MYPU_2350
		3386  UU053
		3391  MYPU_7000
		3390  MYPU_4490
-------------------------------------------------
Sub-family 27: 57 sequences

		2982  YOR187w
		2983  SPBC9B6.04c
		2984  aq_005
		2985  aq_1928
		2986  TM1502
		2987  FN1555
		3002  tufA
		3005  ECs4190
		3008  STM3445
		3003  tufB
		3004  ZtufB
		3006  YPO0203
		3007  YPO3754
		3013  HI0578
		3014  PM1357
		3015  PM1746
		3010  VC0321
		3011  VC0362
		3017  NMB0124
		3018  NMB0139
		3031  RP661
		3032  RC1008
		2996  SA0506
		3012  PA4265
		3000  sll1099
		3033  CT322
		3034  CPn0074
		3037  UU522
		3039  MPN665
		3040  MG451
		2993  L0371
		2997  lin2802
		2989  CAC3136
		3016  XF2628
		3021  RSc3021
		3030  CC1240
		3022  HP1205
		3023  jhp1128
		3024  Cj0470
		3001  all4337
		2988  DR0309
		2990  Cgl0489
		2991  Rv0685
		2992  ML1877
		2998  BS_tufA
		2999  BH0132
		3038  MYPU_4050
		3025  AGc3557
		3026  SMc01311
		3028  BMEI0755
		3029  mlr0263
		3027  BMEI0742
		2994  SPy0611
		2995  SP1489
		3009  BU526
		3036  BB0476
		3035  TP0187
-------------------------------------------------
Sub-family 28: 24 sequences

		105   VNG0365G
		107   MTH1511
		108   MJ1142
		109   MK1680
		117   YDL100c
		118   SPAC1142.06
		131   BH1795
		114   PAE1427
		119   aq_343
		106   VNG7123
		130   pli0037
		134   all2244
		110   Ta0437
		112   TVN1056
		120   aq_682
		132   sll0086
		135   all2700
		121   FN1537
		122   FN1538
		111   TVN0026
		115   APE2164
		113   PAB1555
		238   AF2034
		4775  NMA0146
-------------------------------------------------
Sub-family 29: 2 sequences

		328   AGpA604
		1452  YDR101c
-------------------------------------------------
Sub-family 30: 1 sequences

		499   NMA0250
-------------------------------------------------
Sub-family 31: 32 sequences

		2750  AF1940
		2756  Ta1066
		2757  TVN0521
		2751  VNG0864G
		2753  MTH1374
		2755  MK0497
		2760  PAE0225
		2752  MA4055
		2754  MJ1264
		2758  PH1953
		2759  PAB1201
		2764  aq_1836
		2794  Cj0955c
		2767  DR0222
		2780  sll1056
		2781  all3652
		2773  L173921
		2778  BS_purQ
		2779  BH0629
		2777  lin1881
		2776  SA0921
		2795  AGc3393
		2796  SMc00488
		2798  mll0057
		2797  BMEI1127
		2799  CC2500
		2769  Cgl2534
		2770  Rv0803
		2771  MT0823
		2772  ML2211
		2765  TM1246
		2761  SSO0629
-------------------------------------------------
Sub-family 32: 18 sequences

		2762  YGR061c_1
		2763  SPAC6F12.10c_1
		2782  purL_1
		2783  ECs3423_1
		2785  STM2565_1
		2789  PM1085_1
		2786  VC0869_1
		2784  YPO2921_1
		2788  HI0752_1
		2787  PA3763_1
		2791  NMB1996_1
		2792  NMA0445_1
		2793  RSc1722_1
		2790  XF1423_1
		2766  FN0990_1
		2768  CAC1655_1
		2774  SPy0025_1
		2775  SP0045_1
-------------------------------------------------
Sub-family 33: 50 sequences

		4024  AF0953_2
		4036  TM0397_2
		4025  MA4218_2
		4029  MJ1351_2
		4026  MTH105_2
		4028  MTH194_2
		4030  MK0550
		4067  AGl1265
		4069  SMc02612
		4073  mll7308
		4027  MTH1666
		4031  PAE3444
		4032  SSO0684
		4033  YDL171c_2
		4034  SPAPB1E7.07_2
		4038  DR0183_2
		4064  RSc2965_2
		4068  AGl2101_2
		4070  SMc04028_2
		4071  BMEII0040_2
		4072  mll3030_2
		4040  Cgl0184_2
		4041  Rv3859c_2
		4042  MT3974_2
		4043  ML0061_2
		4058  VC2373_2
		4039  CAC1673_2
		4050  BH1728_2
		4052  sll1502_2
		4048  BS_gltA_2
		4047  lin1845_2
		4045  SA0430_2
		4065  Cj0007_2
		4044  L0119_2
		4035  aq_1565_2
		4051  sll1499_2
		4053  alr4344_2
		4054  gltB_2
		4055  ECs4091_2
		4057  STM3330_2
		4056  YPO3557_2
		4059  VC2376_2
		4061  PA5036_2
		4062  XF2710_2
		4074  CC3607_2
		4066  AGc235_2
		4046  SA2248
		4049  BS_yerD
		4060  PA3602
		4063  RSc2722
-------------------------------------------------
Sub-family 34: 64 sequences

		782   AF2255
		790   PH0297
		791   PAB1245
		787   MK0900
		786   MJ0564
		784   MA0194
		785   MTH1683
		792   PAE3565
		783   VNG2283G
		793   SSO0341
		794   APE2166
		788   Ta0849
		789   TVN0819
		795   YOR335c
		796   SPAC23C11.09
		797   ECU02g1490
		798   aq_1293
		799   TM1396
		802   CAC1678
		806   L0343
		807   SPy1389
		808   SP1383
		809   SA1446
		810   lin1539
		811   BS_alaS
		812   BH1267
		813   sll0362
		814   alr2418
		800   FN0697
		829   HP1241
		830   jhp1162
		831   Cj0506
		801   DR2300
		815   alaS
		817   ECs3554
		816   ZalaS
		819   STM2827
		818   YPO3305
		821   VC0545
		823   HI0814
		824   PM1287
		822   PA0903
		826   NMB1595
		828   RSc0797
		820   BU403
		832   AGc3437
		833   SMc00475
		835   mlr0032
		834   BMEI0789
		836   CC2529
		825   XF0124
		837   RP856
		838   RC1327
		839   CT749
		840   CPn0892
		803   Cgl1594
		804   Rv2555c
		805   ML0512
		843   UU369
		845   MPN418
		846   MG292
		844   MYPU_5570
		841   TP1017
		842   BB0220
-------------------------------------------------
Sub-family 35: 25 sequences

		1743  NMA1766
		5151  YDL140c
		5154  SPBC28F2.12
		5157  ECU03g0290
		5152  YOR116c
		5156  SPBC651.08c
		5159  ECU07g0090
		5153  YOR341w
		5155  SPBC4C3.05c
		5158  ECU04g1400
		5120  AF1888
		5126  MTH1051
		5142  PH1545
		5143  PAB0424
		5125  MA1263
		5123  VNG2664Gm
		5137  Ta0391
		5140  TVN1181
		5130  MTH299
		5145  PAE0666
		5148  SSO0225
		5150  APE1853
		5131  MJ1042_1
		5136  MK0685
		5132  MJ1042_3
-------------------------------------------------
Sub-family 36: 50 sequences

		5160  aq_1945
		5180  rpoC
		5181  ECs4911
		5183  STM4154
		5182  YPO3746
		5184  BU033
		5185  VC0329
		5186  PA4269
		5187  HI0514
		5188  PM1736
		5190  NMB0133
		5192  RSc3033
		5189  XF2632
		5196  AGc3568
		5197  SMc01316
		5199  mlr0277
		5198  BMEI0750
		5200  CC0503
		5201  RP141
		5202  RC0182
		5203  CT314
		5204  CPn0082
		5193  HP1198_2
		5194  jhp1121_2
		5195  Cj0479
		5162  FN2035
		5164  CAC3142
		5172  SA0501
		5173  lin0286
		5174  BS_rpoC
		5175  BH0127
		5169  L0138
		5170  SPy0099
		5171  SP1960
		5205  TP0242
		5206  BB0388
		5165  Cgl0482
		5166  Rv0668
		5167  MT0696
		5168  ML1890
		5163  DR0911
		5161  TM0459
		5207  UU188
		5209  MPN515
		5210  MG340
		5208  MYPU_5450
		5177  slr1265
		5178  alr1595
		5176  sll1789
		5179  alr1596
-------------------------------------------------
Sub-family 37: 22 sequences

		5043  AF1887
		5046  MA1264
		5049  MTH1050
		5044  VNG2665G
		5051  MJ1041
		5052  MK0686
		5059  SSO0227
		5054  Ta0390
		5055  TVN1182
		5056  PH1546
		5057  PAB0423
		5058  PAE0665
		5061  APE1856
		5062  YOR151c
		5069  ECU10g0250
		5065  SPAC23G3.01
		5063  YOR207c
		5066  SPAC4G9.08c
		5070  ECU11g0370
		5064  YPR010c
		5067  SPBP23A10.07
		5068  ECU03g0440
-------------------------------------------------
Sub-family 38: 49 sequences

		5071  aq_1939
		5072  TM0458
		5102  HP1198_1
		5103  jhp1121_1
		5104  Cj0478
		5073  FN2036
		5075  CAC3143
		5083  SA0500
		5085  BS_rpoB
		5084  lin0285
		5086  BH0126
		5080  L0137
		5081  SPy0098
		5082  SP1961
		5076  Cgl0481
		5077  Rv0667
		5078  MT0695
		5079  ML1891
		5087  sll1787
		5088  alr1594
		5112  CT315
		5113  CPn0081
		5114  TP0241
		5115  BB0389
		5074  DR0912
		5089  rpoB
		5090  ZrpoB
		5092  STM4153
		5091  YPO3747
		5093  BU034
		5096  HI0515
		5097  PM1737
		5094  VC0328
		5095  PA4270
		5098  XF2633
		5099  NMB0132
		5100  NMA0142
		5101  RSc3034
		5105  AGc3569
		5106  SMc01317
		5107  BMEI0749
		5108  mlr0276
		5109  CC0502
		5110  RP140
		5111  RC0181
		5116  UU187
		5118  MPN516
		5119  MG341
		5117  MYPU_5460
-------------------------------------------------
Sub-family 39: 65 sequences

		3571  AF0633
		3573  MA2431
		3576  MK0899
		3574  MTH1375
		3579  PH1065
		3580  PAB0616
		3575  MJ0947
		3583  APE0374
		3581  PAE1617
		3582  SSO0722
		3572  VNG2190G
		3585  YPL040c
		3587  SPCC18B5.08c
		3589  aq_305
		3591  FN0067
		3590  TM1361
		3604  sll1362
		3605  alr1073
		3597  L0350
		3601  lin2127
		3603  BH2545
		3602  BS_ileS
		3598  SPy1513
		3599  SP1659
		3600  SA1036
		3606  ileS
		3607  ZileS
		3608  YPO0475
		3609  STM0046
		3611  VC0682
		3613  HI0962
		3614  PM1662
		3612  PA4560
		3616  NMB1833
		3615  XF2418
		3610  BU149
		3618  RSc2458
		3619  HP1422
		3620  jhp1317
		3621  Cj1061c
		3633  UU410
		3634  MYPU_6670
		3635  MPN520
		3636  MG345
		3622  AGc1230
		3623  SMc00908
		3624  BMEII1043
		3625  mlr8250
		3626  CC0701
		3577  Ta0879
		3578  TVN0829
		3593  CAC3038
		3592  DR1335
		3584  YBL076c
		3586  SPBC8D2.06
		3588  ECU11g1100
		3629  CT019
		3630  CPn0109
		3631  TP0452
		3632  BB0833
		3594  Cgl2098
		3595  Rv1536
		3596  ML1195
		3627  RP617
		3628  RC0953
-------------------------------------------------
Sub-family 40: 2 sequences

		2202  ML0213
		2437  NMA1768
-------------------------------------------------
Sub-family 41: 39 sequences

		3482  MA1874
		3492  CAC0857
		3483  MJ1631
		3484  PH1512
		3485  PAB2414
		3491  DR2195
		3505  all1272
		3495  Cgl2034
		3496  Rv1328
		3497  MT1370
		3489  aq_717
		3506  all2806
		3488  YPR160w
		3490  FN0857
		3494  Cgl1277
		3508  malP
		3510  ZmalP
		3512  STM3514
		3514  VCA0013
		3493  CAC1664
		3502  BH1084
		3501  BS_glgP
		3498  L99884
		3503  sll1356
		3504  slr1367
		3507  glgP
		3509  ZglgP
		3513  STM3534
		3511  YPO3938
		3516  HI1361
		3517  PM0545
		3521  CT248
		3522  CPn0307
		3515  PA2144
		3518  AGl1556
		3519  SMc04460
		3520  mlr7586
		3499  SPy1291
		3500  SP2106
-------------------------------------------------
Sub-family 42: 18 sequences

		4004  AF1366
		4007  MTH1287
		4008  MJ0713
		4009  MK0648
		4010  PH0897
		4011  PAB1560
		4006  MA4161
		4012  aq_672
		4015  sll0322
		4016  alr0694
		4017  hypF
		4018  ZhypF
		4019  ECs3568
		4020  STM2842
		4013  CAC0810
		4023  Cj0622
		4021  HP0048
		4022  jhp0041
-------------------------------------------------
Sub-family 43: 61 sequences

		4206  AF1424
		4208  MA1956
		4209  MTH770
		4211  MK0820
		4210  MJ1108
		4214  PH0657
		4215  PAB2427
		4207  VNG2505G
		4216  PAE1669
		4218  APE2305
		4212  Ta0551
		4213  TVN0605
		4217  SSO0101
		4223  ECU04g0900
		4219  YLR060w
		4221  SPAC23A1.12c
		4267  TP0015
		4268  BB0514
		4224  aq_1730_2
		4225  TM0822_2
		4226  FN2122_2
		4228  CAC2356_2
		4246  BU130_2
		4227  DR2357_2
		4242  pheT_2
		4245  STM1338_2
		4243  ECs2420_2
		4244  YPO2428_2
		4247  VC1220_2
		4249  HI1312_2
		4250  PM0629_2
		4248  PA2739_2
		4251  XF0742_2
		4252  NMB0728_2
		4253  NMA0937_2
		4254  RSc1582_2
		4233  L0355_2
		4234  SPy0769_2
		4235  SP0581_2
		4236  SA0986_2
		4237  lin1185_2
		4238  BS_pheT_2
		4239  BH3110_2
		4240  sll1553_2
		4241  alr4958_2
		4229  Cgl1357_2
		4230  Rv1650_2
		4231  MT1688_2
		4232  ML1402_2
		4258  AGc445_2
		4259  SMc00366_2
		4261  mll5053_2
		4260  BMEI2004_2
		4262  CC1043_2
		4255  HP0402_2
		4256  jhp0979_2
		4257  Cj0896c_2
		4263  RP418_2
		4264  RC0582_2
		4265  CT475_2
		4266  CPn0594_2
-------------------------------------------------
Sub-family 44: 59 sequences

		1293  YBR117c
		1294  YPR074c
		1295  SPBC2G5.05
		1299  DR2256
		1306  L0043
		1307  SPy1676
		1308  SP2030
		1309  SA1177
		1312  lin2809
		1314  BH2352
		1310  lin0360
		1311  lin1343
		1313  BS_tkt
		1350  TP0560
		1300  CAC0944
		1301  CAC1348
		1318  tktA
		1320  ZtktA
		1323  ECs3810
		1326  STM3076
		1324  YPO0926
		1331  HI1023
		1332  PM1242
		1333  PM1638
		1330  PA0548
		1327  BU094
		1328  VC0473
		1329  VCA0624
		1319  tktB
		1322  ECs3327
		1321  ZtktB
		1325  STM2474
		1334  XF1936
		1343  SMc02342
		1335  NMB1457
		1337  RSc2750
		1315  sll1070
		1317  alr3344
		1341  AGl2197
		1344  SMc03978
		1345  BMEI0311
		1346  mlr3749
		1342  SMb20200
		1347  CC3620
		1297  aq_1765
		1338  HP1088
		1339  jhp0337
		1340  Cj1645
		1348  CT750
		1349  CPn0893
		1352  MYPU_5110
		1302  Cgl1536
		1303  Rv1449c
		1305  ML0583
		1304  MT1496
		1296  ECU06g0120
		1351  UU586
		1353  MPN082
		1354  MG066
-------------------------------------------------
Sub-family 45: 66 sequences

		1079  AF0894
		1081  MA0043
		1082  MTH1447
		1083  MJ0237
		1084  MK0758
		1085  Ta0281
		1086  TVN1320
		1089  PAE3343
		1090  SSO0857
		1091  APE1756
		1087  PH1478
		1088  PAB0469
		1099  DR2568
		1096  aq_923
		1097  TM1093
		1101  Cgl1153
		1102  Rv1292
		1103  ML1127
		1107  SA0564
		1108  lin2706
		1109  BS_argS
		1111  BH3808
		1124  XF0147
		1127  RSc0287
		1131  AGc3144
		1132  SMc02073
		1133  BMEI1089
		1134  mll1091
		1136  RP065
		1137  RC0095
		1142  UU278
		1143  MYPU_2430
		1128  HP0319
		1129  jhp0302
		1130  Cj1175c
		1144  MPN556
		1145  MG378
		1080  VNG6312G
		1100  CAC1041
		1104  L0344
		1105  SPy2151
		1106  SP2078
		1110  BH0834
		1092  YDR341c
		1093  YHR091c
		1094  SPBC25B2.09c
		1095  ECU08g0550
		1098  FN0506
		1112  sll0502
		1113  all3717
		1138  CT454
		1139  CPn0570
		1114  argS
		1116  ECs2586
		1115  ZargS
		1118  STM1909
		1117  YPO2046
		1122  HI1583
		1123  PM0551
		1120  VC2074
		1125  NMB1506
		1121  PA5051
		1119  BU242
		1135  CC3359
		1140  TP0831
		1141  BB0594
-------------------------------------------------
Sub-family 46: 10 sequences

		1654  SSO0170
		3486  PAE3422
		3487  SSO2538
		5042  AF1886
		5045  VNG2666G
		5047  MA1265
		5060  SSO3254
		5048  MTH1049
		5050  MJ1040
		5053  MK0687
-------------------------------------------------
Sub-family 47: 126 sequences

		997   NMA0933
		1298  TM1762
		1456  SPBC23E6.05
		1698  BH3873
		1627  AF1720
		1640  MJ0277
		1652  PAB0888
		1644  MK0531
		1636  MTH1444
		1634  MA3792
		1666  aq_451
		1667  TM0548
		1746  Cj0574
		1669  CAC3169
		1706  ilvI
		1716  YPO0539
		1724  BU226
		1738  HI1585
		1739  PM0870
		1733  PA4696
		1711  ZilvI
		1713  ECs0081
		1720  STM0116
		1727  VC2483
		1742  NMB1577
		1745  RSc2077
		1747  AGc3689
		1754  SMc01431
		1759  mll1433
		1757  BMEI0617
		1766  CC2100
		1668  DR1516
		1683  L0078
		1686  SP0445
		1688  SA1859
		1692  lin2091
		1695  BS_ilvB
		1672  Cgl1241
		1676  Rv3003c
		1679  MT3083
		1681  ML1696
		1700  slr2088
		1703  all4613
		1704  ilvB
		1709  ZilvB
		1715  ECs4612
		1722  STM3796
		1718  YPO2293
		1705  ilvG
		1710  ZilvG
		1723  STM3901
		1719  YPO3901
		1740  PM1628
		1725  VC0031
		1741  XF1821
		1737  HI0737
		1663  YMR108w
		1665  SPBP35G2.07
		1653  PAE3300
		1655  SSO0579
		1697  BH3061
		1729  PA2035
		1744  RSc1353
		1758  BMEII0351
		1748  AGc3859
		1756  SMc04455
		1761  mlr1615
		1751  SMa2211
		1630  AF2100
		1631  MA1354
		1732  PA4180
		1764  mlr7164
		1632  MA1958
		1670  CAC3652
		1699  sll1981
		1702  all3555
		1685  L210
		1689  SA2008
		1693  lin2114
		1694  BS_alsS
		1726  VC1590
		1637  MTH1602
		1728  PA1417
		1735  PA4977
		1755  SMc02263
		1762  mlr5207
		1678  Rv3509c
		1765  CC0393
		1760  mll3567
		1749  AGpA179
		1750  SMa0958
		1645  MK1236
		1638  MTH476
		1677  Rv3470c
		1680  MT3576
		1763  mlr6648
		1734  PA4901
		1641  MJ0663
		1649  Ta0816
		1659  SSO2962
		1656  SSO1012
		1684  L0199
		1690  SA2327
		1691  lin0730
		1696  BS_ydaP
		1687  SP0730
		1673  Cgl2559
		1707  poxB
		1712  ZpoxB
		1721  STM0935
		1717  YPO1358
		1736  PA5297
		1730  PA2108
		1752  SMb20095
		1662  YEL020c
		1664  SPBC725.04
		1674  Rv0118c
		1708  yfdU
		1714  ECs3253
		1628  AF1780
		1661  APE2509
		1629  AF2015
		1647  Ta0691_1
		4725  mlr5890
		1701  all0427
		1753  SMb21530
-------------------------------------------------
Sub-family 48: 18 sequences

		1966  YKL127w
		1967  YMR105c
		1968  SPBC32F12.10
		1979  AGl1564
		1980  SMc03925
		1982  mlr7590
		1981  BMEI1886
		1969  DR0303
		1970  Cgl2489
		1971  Rv3068c
		1973  pgm
		1975  ECs0719
		1974  Zpgm
		1977  STM0698
		1976  YPO2686
		1978  VC2095
		1983  CC0085
		1972  sll0726
-------------------------------------------------
Sub-family 49: 67 sequences

		1658  SSO2774
		4037  TM1058
		5752  SSO1112
		5760  aq_1638_1
		4005  MA0506
		5121  AF1889
		5124  MA1262
		5147  SSO0223
		5141  PH1544
		5144  PAB0425
		5149  APE1852
		5122  VNG2662G
		5134  MJ1043_3
		5127  MTH1052
		5138  Ta0392
		5139  TVN1180
		5146  PAE0667
		5135  MK0684
		3800  AF2116
		3802  MA4524
		3801  VNG0345G
		3806  SSO0232
		3807  APE1718
		3803  MTH1280
		3805  MK0960
		3804  MJ0160
		3810  aq_461
		3811  TM1273
		3829  PA4484
		3832  RSc0054
		3830  NMB1358
		3833  HP0658
		3834  jhp0603
		3835  Cj1197c
		3836  AGc2438
		3837  SMc01350
		3838  BMEI1068
		3839  mlr0190
		3840  CC2436
		3841  RP151
		3842  RC0193
		3815  CAC2669
		3820  L0474
		3821  SPy1770
		3822  SP0436
		3823  SA1715
		3824  lin1866
		3826  BH0667
		3825  BS_yerN
		3816  CAC2976
		3827  sll1435
		3828  alr1396
		3812  FN0753
		3813  DR2555
		3817  Cgl1230
		3818  Rv3009c
		3819  ML1700
		3843  CT004
		3844  CPn0004
		3845  TP1021
		3846  BB0341
		3847  UU544
		3849  MPN238
		3850  MG100
		3848  MYPU_2010
		3809  SPAC343.13
		3808  YBL080c
-------------------------------------------------
Sub-family 50: 47 sequences

		2588  AF0209
		2595  Ta1199
		2596  TVN0408
		2605  aq_1612
		2606  DR0332
		2599  PAE1844
		2602  APE1571
		2601  SSO0879
		2624  HP0396
		2625  jhp0985
		2626  Cj0546
		2609  sll0936
		2610  alr1108
		2611  ubiD
		2613  ZyigC
		2616  STM3978
		2614  YPO3769
		2617  VC0309
		2619  PA5237
		2620  PM0218
		2621  NMB1694
		2623  RSc0708
		2632  CC0313
		2633  RP821
		2634  RC1271
		2627  AGl941
		2628  SMa1288
		2631  BMEII0957
		2608  BH3930
		2635  CT085
		2636  CPn0328
		2604  YDR539w
		2607  BS_yclC
		2612  Z4046
		2615  STM2922
		2589  AF1643
		2590  MA0246
		2591  MTH1394
		2592  MJ1133
		2593  MK0234
		2597  PH0963
		2598  PAB1798
		2603  APE2078
		2600  PAE2232
		2630  SMb20136
		2629  SMa2217
		2594  Ta0184
-------------------------------------------------
Sub-family 51: 32 sequences

		428   AF0260
		430   MA0587
		431   MTH51
		433   MK0757
		432   MJ1377
		436   PH1686
		437   PAB0323
		439   SSO0093
		438   PAE2969
		440   APE2317
		434   Ta0942
		435   TVN1086
		429   VNG1153G
		441   YGL245w
		444   SPAC17A5.15c
		447   ECU02g1210
		448   ECU10g1460
		455   DR2611_1
		470   glnS
		473   ZglnS
		480   STM0686
		476   YPO2630
		485   VC0997
		491   HI1354
		492   PM0528
		483   BU415
		487   PA1794
		498   NMB1560
		502   RSc0791
		495   XF1338
		443   YOR168w
		446   SPBC342.02
-------------------------------------------------
Sub-family 52: 72 sequences

		442   YOL033w
		445   SPAPB1A10.11c
		452   FN1340
		453   DR0485
		456   CAC0990
		488   PA3134
		512   AGl791
		514   SMc03172
		527   CT445
		528   CPn0560
		449   aq_1221
		505   HP0476
		507   jhp0428
		510   Cj1288c
		516   BMEI0837
		519   mlr0628
		521   CC1905
		524   RP623
		526   RC0966
		450   TM1351
		451   TM1875
		461   L0349
		462   SPy0239
		463   SP2069
		464   SA0486
		466   BS_gltX
		467   BH0109
		465   lin0269
		531   UU599
		533   MPN678
		534   MG462
		532   MYPU_6820
		468   sll0179
		469   all3205
		471   gltX
		474   ZgltX
		481   STM2415
		477   YPO2984
		482   BU070
		494   XF0822
		486   VC2214
		490   HI0274
		493   PM1115
		496   NMB0003
		503   RSc1179
		529   TP0673
		530   BB0372
		458   Cgl1263
		459   Rv2992c
		460   ML1688
		506   HP0643
		508   jhp0588
		509   Cj0845c
		517   BMEI0968
		518   mll0813
		523   RP325
		525   RC0448
		454   DR1687
		457   Cgl0237
		511   AGl2475
		513   SMc00735
		515   BMEI0381
		520   mlr3479
		522   CC2205
		472   yadB
		475   ZyadB
		479   STM0185
		478   YPO3398
		484   VC0595
		489   PA4724
		497   NMB0349
		504   RSc2210
-------------------------------------------------
Sub-family 53: 2 sequences

		934   NMA2203
		1821  ML0241
-------------------------------------------------
Sub-family 54: 53 sequences

		4860  AF0670
		4906  Cj1634c
		4862  MA0550
		4891  aroC
		4892  ZaroC
		4894  STM2384
		4893  YPO2751
		4896  VC2116
		4895  BU097
		4898  HI0196
		4899  PM0359
		4897  PA1681
		4901  NMB1680
		4903  RSc1566
		4907  AGc1368
		4908  SMc00007
		4909  BMEI1506
		4910  mlr7461
		4911  CC3154
		4900  XF1369
		4889  sll1747
		4890  all0797
		4912  CT368
		4913  CPn1037
		4870  SSO0307
		4871  APE0564
		4863  MTH748
		4865  MK0631
		4864  MJ1175
		4868  PAB0307
		4869  PAE1912
		4861  VNG1230G
		4872  YGL148w
		4873  SPCC1223.14
		4904  HP0663
		4905  jhp0608
		4866  Ta0824
		4867  TVN0729
		4876  FN0934
		4878  CAC0896
		4874  aq_081
		4882  L0059
		4884  SP1374
		4883  SPy0810
		4886  lin2042
		4885  SA1299
		4887  BS_aroF
		4888  BH1656
		4877  DR0775
		4879  Cgl1585
		4880  Rv2540c
		4881  ML0516
		4875  TM0347
-------------------------------------------------
Sub-family 55: 64 sequences

		688   mlr5015
		1994  PAE0218
		1984  AF0873
		1992  PH0240
		1993  PAB0151
		1986  MA3193
		1988  MJ0204
		1989  MK1649
		1987  MTH646
		2004  CAC1392
		1985  VNG1493G
		1990  Ta1242
		1991  TVN0354
		2003  DR0220
		2015  sll0757
		2016  all3651
		2005  Cgl2530
		2006  Rv0808
		2007  ML2206
		2008  L171350
		2009  SPy0026
		2010  SP0046
		2012  lin1880
		2014  BH0630
		2013  BS_purF
		2011  SA0922
		2030  AGc1986
		2031  SMc00554
		2032  BMEI1488
		2034  CC1658
		2033  mll7833
		2000  aq_1175
		2029  Cj0196c
		2001  TM1247
		2002  FN0987
		1998  YMR300c
		1999  SPAC4D7.08c
		2017  purF
		2018  ZpurF
		2020  STM2362
		2019  YPO2772
		2023  HI1207
		2024  PM0701
		2021  VC1004
		2022  PA3108
		2028  RSc1976
		2026  NMB0690
		2025  XF1949
		1996  SSO0632
		1995  PAE0226
		1997  SSO0633
		4403  SPBC1703.07_1
		2164  MK0144
		3965  PAE3443_1
		3966  SSO0683_1
		3960  AF0952
		3970  TM0398
		3961  MA4217
		3963  MJ1351.1
		3962  MTH191
		3964  MK1063
		3996  AGl1268
		3998  SMc02610
		4002  mll7311
-------------------------------------------------
Sub-family 56: 33 sequences

		3967  YDL171c_1
		3968  SPAPB1E7.07_1
		3971  DR0183_1
		3993  RSc2965_1
		3997  AGl2101_1
		3999  SMc04028_1
		4000  BMEII0040_1
		4001  mll3030_1
		3972  CAC1673_1
		3978  SA0430_1
		3979  lin1845_1
		3980  BS_gltA_1
		3981  BH1728_1
		3983  sll1502_1
		3973  Cgl0184_1
		3974  Rv3859c_1
		3976  ML0061_1
		3975  MT3974_1
		3989  VC2373_1
		3977  L0119_1
		3994  Cj0007_1
		3969  aq_1565_1
		3985  gltB_1
		3986  ECs4091_1
		3988  STM3330_1
		3987  YPO3557_1
		3990  VC2376_1
		3991  PA5036_1
		3992  XF2710_1
		3982  sll1499_1
		3984  alr4344_1
		4003  CC3607_1
		3995  AGc235_1
-------------------------------------------------
Sub-family 57: 46 sequences

		59    AF2071
		60    MA3566
		61    MTH846
		62    MJ1096
		63    MK1077
		93    PA0662
		96    NMB1787
		97    NMA0676
		71    aq_1879
		72    TM1782
		75    CAC2390
		79    L0104
		81    lin1633
		80    SA0178
		99    Cj0224
		82    BS_argC
		83    BH2900
		87    argC
		88    ZargC
		90    STM4121
		89    YPO3927
		91    BU048
		94    PM1118
		92    VC2644
		76    Cgl1361
		77    Rv1652
		78    ML1406
		84    sll0080
		86    alr3537
		64    PH1720
		65    PAB0291
		66    PAE2881
		67    SSO0155
		68    APE1462
		74    DR0963
		69    YER069w_2
		70    SPAC4G9.09c_3
		95    XF1002
		73    DR0078
		85    all2498
		100   AGc2293
		101   SMc01801
		102   BMEI1171
		104   CC1378
		103   mll8452
		98    RSc0142
-------------------------------------------------
Sub-family 58: 16 sequences

		714   AF1364
		719   MJ1332
		723   PH0525
		724   PAB1357
		717   MA4401
		726   SSO0743
		718   MTH1515
		720   MK0373
		725   PAE3165
		727   APE1164
		715   VNG0504G
		716   VNG1749G
		729   YGR210c
		733   SPBC428.15
		721   Ta0905
		722   TVN1009
-------------------------------------------------
Sub-family 59: 52 sequences

		728   YBR025c
		731   SPAC27E2.03c
		732   SPACUNK4.13c
		730   YHL014c
		734   ECU06g1190
		736   TM1240
		735   aq_609
		767   AGc4063
		768   SMc02695
		770   mlr2695
		769   BMEI0479
		771   CC0479
		764   HP0569
		765   jhp0516
		766   Cj0930
		772   RP604
		773   RC0928
		737   FN1365
		750   sll0245
		751   all0723
		752   ychF
		753   ZychF
		755   STM1784
		754   YPO2010
		759   HI0393
		760   PM0163
		762   NMB1838
		761   XF2641
		758   PA4673
		763   RSc2898
		757   VC2185
		743   L0161
		744   SPy0006
		745   SP0004
		746   SA0351
		747   lin2919
		748   BS_yyaF
		749   BH4051
		778   UU595
		776   TP0124
		777   BB0235
		738   DR1386
		740   Cgl1003
		741   Rv1112
		742   ML1936
		739   CAC2134
		756   BU191
		774   CT092
		775   CPn0321
		779   MYPU_1650
		780   MPN026
		781   MG024
-------------------------------------------------
Sub-family 60: 2 sequences

		2721  ML0155
		4409  ML0156
-------------------------------------------------
Sub-family 61: 2 sequences

		2224  PA3150
		5010  HI1664
-------------------------------------------------
Sub-family 62: 39 sequences

		3523  AF1985
		3524  MA3790
		3549  all2315
		3534  aq_1245
		3535  TM0550
		3527  MK0832
		3529  PAE3298
		3542  L0080
		3543  SP0447
		3544  SA1861
		3545  lin2093
		3546  BS_ilvC
		3547  BH3059
		3556  PA4694
		3562  RSc2075
		3560  NMB1574
		3566  AGc3660
		3567  SMc04346
		3569  mll1405
		3568  BMEI0624
		3570  CC2120
		3565  Cj0632
		3536  DR1519
		3548  sll1363
		3537  CAC0091
		3538  Cgl1243
		3540  MT3081
		3539  Rv3001c
		3541  ML1694
		3559  XF1822
		3525  MTH1442
		3526  MJ1543
		3563  HP0330
		3564  jhp0313
		3528  PAB0889
		3530  SSO0576
		3531  SSO1322
		3532  SSO1942
		3533  YLR355c
-------------------------------------------------
Sub-family 63: 8 sequences

		3550  ilvC
		3551  ZilvC
		3553  STM3909
		3552  YPO3888
		3557  HI0682
		3558  PM1284
		3555  VC0162
		3554  BU599
-------------------------------------------------
Sub-family 64: 64 sequences

		951   AF1955
		953   MA0171
		954   MTH742
		956   MK0271
		961   PAE1441
		955   MJ0487
		959   PH0658
		960   PAB2426
		962   SSO0100
		963   APE2302
		957   Ta0639
		958   TVN1037
		964   YFL022c
		966   SPAC3G9.06
		968   ECU07g1660
		1011  TP0973
		1012  BB0513
		969   aq_953
		986   pheS
		987   ZpheS
		989   STM1337
		988   YPO2429
		991   VC1219
		994   PM0631
		992   PA2740
		990   BU129
		996   NMB0724
		993   HI1311
		995   XF0741
		971   FN2123
		1007  RP417
		1008  RC0581
		998   RSc1581
		1002  AGc443
		1003  SMc00365
		1004  BMEI2005
		1005  mll5055
		1006  CC1044
		999   HP0403
		1000  jhp0978
		1001  Cj0897c
		970   TM0821
		973   CAC2357
		981   lin1184
		982   BS_pheS
		983   BH3111
		977   L0354
		980   SA0985
		978   SPy0768
		979   SP0579
		984   sll0454
		985   all4845
		972   DR2354
		974   Cgl1356
		975   Rv1649
		976   ML1401
		1009  CT836
		1010  CPn0993
		1013  UU458
		1015  MPN105
		1016  MG194
		1014  MYPU_3480
		965   YPR047w_1
		967   SPCC736.03c_1
-------------------------------------------------
Sub-family 65: 57 sequences

		1017  AF0920
		1022  MK0710
		1031  PH1020
		1032  PAB0646
		1020  MTH226
		1021  MJ1555
		1019  MA1684
		1038  SSO0173
		1025  Ta0946
		1028  TVN1090
		1035  PAE0703
		1039  APE2192
		1049  DR1055
		1051  CAC2979
		1053  CAC3564
		1018  VNG0461G
		1042  YLL018c
		1045  SPCC1223.07c
		1046  ECU06g0790
		1023  Ta0519
		1027  TVN0996
		1029  PH0241
		1033  PAB2203
		1037  PAE2973
		1050  DR1270
		1054  L0345
		1057  SP1542
		1056  SPy0651
		1058  SA1287
		1059  lin2010
		1060  BS_asnS
		1061  BH1696
		1040  YCR024c
		1043  SPBC1198.10c
		1048  FN0040
		1052  CAC3260
		1063  alr3658
		1062  sll0495
		1064  asnS
		1065  ZasnS
		1067  STM1000
		1066  YPO1412
		1072  XF2563
		1068  BU360
		1069  VC1297
		1070  HI1302
		1071  PM0643
		1074  BB0101
		1073  TP0609
		1075  UU365
		1076  MYPU_7710
		1077  MPN252
		1078  MG113
		1041  YHR019c
		1044  SPBC1773.10c
		1047  ECU09g1680
		1055  SPy0559
-------------------------------------------------
Sub-family 66: 53 sequences

		1355  VNG2218G
		1377  BH0214
		1356  Ta1437
		1357  TVN0101
		1407  MYPU_7630
		1408  MPN392
		1409  MG273
		1385  PA3416
		1387  RSc1798
		1358  PAE2646
		1365  DR0030
		1361  APE1674
		1367  L0034
		1370  SA0944
		1372  lin1045
		1376  BS_pdhB
		1380  BH2654
		1371  SA1347
		1373  lin1410
		1375  BS_bfmBAB
		1381  BH2762
		1384  PA2248
		1389  AGl2718
		1392  SMc03202
		1398  mll4472
		1396  BMEII0747
		1404  CT340_2
		1405  CPn0033_2
		1366  Rv2496c
		1359  SSO1370
		1360  SSO1526
		1378  BH0777
		1397  mll3628
		1368  SPy1028
		1369  SP1163
		1374  BS_acoB
		1379  BH1823
		1386  PA4151
		1362  YBR221c
		1363  SPBC30D10.13c
		1388  AGc2638_2
		1391  SMc01031_2
		1393  BMEI0855_2
		1399  mlr0384_2
		1400  CC1727_2
		1401  RP262
		1402  RC0348
		1403  CT246
		1406  CPn0305
		1364  ECU04g1160
		1382  sll1721
		1383  all0122
		1390  SMb20020_2
-------------------------------------------------
Sub-family 67: 97 sequences

		1867  VNG0606G
		1886  CAC0931
		1908  BS_yrhA
		1904  SA0418
		1949  HP0107
		1950  jhp0099
		1880  SPBC36.04
		1912  sll0712
		1916  alr4416
		1947  RSp0276
		1952  AGc2247
		1964  CC1426
		1955  SMc01174
		1957  BMEI0933
		1961  mlr0353
		1868  VNG1301G
		1885  DR0789
		1869  MA2720
		1905  SA0471
		1901  SPy1618
		1907  BS_cysK
		1893  Rv2334
		1897  ML0839
		1944  NMB0763
		1899  L0088
		1902  SP2210
		1906  lin0255
		1900  L0089
		1910  BH0088
		1887  CAC2235
		1915  all2521
		1917  alr4552
		1913  slr1842
		1953  AGc543
		1954  SMc00421
		1956  BMEI0101
		1959  mll4616
		1965  CC3625
		1919  cysK
		1922  ECs3286
		1928  STM2430
		1923  YPO2992
		1932  VC0968
		1930  BU066
		1939  HI1103
		1940  PM1693
		1938  PA2709
		1909  BS_ytkP
		1911  BH3271
		1882  TM0665
		1951  Cj0912c
		1884  FN1220
		1889  Cgl2508
		1943  XF0831
		1962  mlr4651
		1881  aq_1556
		1892  Rv1336
		1920  cysM
		1921  ZcysM
		1929  STM2440
		1924  YPO3011
		1931  VC0537
		1935  PA0932
		1946  RSc0917
		1875  APE1223
		1891  Rv1077_1
		1895  MT1108_1
		1898  ML2396_1
		1878  YGR155w_1
		1934  PA0399_1
		1958  mll4505_1
		1942  XF0603_1
		1937  PA2104
		1870  Ta0535
		1871  TVN0589
		1883  FN1055
		1877  YGR012w
		1879  SPAC3A12.17c
		1888  Cgl2085
		1903  SA0112
		1948  RSp0417
		1914  all1169
		1918  alr7586
		1872  PAB0250
		1874  SSO0360
		1873  PAE1051
		1876  APE1586
		1890  Rv0848
		1963  mlr9541
		1960  mll9227
		1894  Rv3684
		1896  MT3786
		1925  YPO3147
		1927  STM0458
		1933  VC1061
		1936  PA1061
		1941  XF0128
-------------------------------------------------
Sub-family 68: 38 sequences

		4083  YDL171c_3
		4084  SPAPB1E7.07_3
		4089  Cgl0184_3
		4090  Rv3859c_3
		4092  ML0061_3
		4091  MT3974_3
		4099  sll1502_3
		4095  lin1845_3
		4105  VC2373_3
		4087  DR0183_3
		4088  CAC1673_3
		4109  RSc2965_3
		4113  AGl2101_3
		4116  BMEII0040_3
		4115  SMc04028_3
		4117  mll3030_3
		4093  L0119_3
		4094  SA0430_3
		4096  BS_gltA_3
		4097  BH1728_3
		4110  Cj0007_3
		4085  aq_1565_3
		4098  sll1499_3
		4100  alr4344_3
		4108  XF2710_3
		4101  gltB_3
		4104  STM3330_3
		4102  ECs4091_3
		4103  YPO3557_3
		4107  PA5036_3
		4106  VC2376_3
		4119  CC3607_3
		4111  AGc235_3
		5768  SPy1220
		5771  SA0546
		5779  BS_ywfL
		5776  lin2711
		5782  BH3822
-------------------------------------------------
Sub-family 69: 18 sequences

		1646  Ta0500
		1650  TVN0784
		1651  TVN1197
		1648  Ta0780
		1657  SSO1647
		4492  MA1949
		4505  Rv3432c
		4511  sll1641
		4506  L123581
		4507  lin2463
		4508  lin2528
		4513  gadA
		4515  ZgadA
		4514  gadB
		4516  ECs2098
		4524  BMEII0910
		4525  BMEII0911
		4504  YMR250w
-------------------------------------------------
Sub-family 70: 119 sequences

		239   VNG0723G
		276   Cgl1582
		278   Rv2535c
		279   ML0521
		272   DR1246
		250   PH1149
		252   PAB1637
		286   SA1360
		288   lin1391
		291   BS_yqhT
		294   BH2800
		301   ypdF
		302   Z3651
		268   TM0042
		280   L90422
		283   SPy1824
		284   SP0187
		281   L96847
		282   SPy0513
		285   SP1591
		287   SA1530
		290   BS_ykvY
		295   BH3179
		289   lin1613
		244   MJ0806
		274   CAC2788
		247   Ta1037
		248   TVN0558
		249   PH0974
		253   PAB1781
		273   CAC2095
		362   MPN470
		363   MG324
		360   UU532
		361   MYPU_4880
		320   HP1037
		321   jhp0387
		356   CT574
		357   CPn0813
		243   MTH981
		258   SSO0363
		257   SSO0010
		267   aq_1535
		240   VNG1233G
		241   MA0213
		275   Cgl1451
		277   Rv2089c
		255   PAE0637
		259   APE0526
		256   PAE2025
		260   YER078c
		263   SPAC12B10.05
		261   YFR006w
		296   sll0136
		312   PA5224
		297   all0266
		316   XF2009
		319   RSc0509
		299   pepP
		303   ZpepP
		305   YPO0910
		308   STM3058
		313   HI0816
		314   PM1724
		298   alr1946
		300   pepQ
		304   ZpepQ
		309   STM3984
		307   YPO3765
		311   PA4498
		315   XF0220
		325   AGl1483
		351   mlr9203
		337   BMEI0924
		2618  PA0254
		262   YLL029w
		354   RP482
		355   RC0725
		310   VC0067
		323   AGc3749
		333   SMc01885
		336   BMEI0591
		343   mlr1535
		353   CC1525
		266   ECU04g0600
		269   FN0453
		359   BB0067
		317   NMB1428
		322   Cj0653c
		358   TP0569
		265   SPAPJ696.03c
		264   SPAC22G7.01c
		2269  MJ0305
		306   YPO1950
		330   SMa1329
		338   mll3393
		242   MA4232
		346   mlr6027
		331   SMa1473
		339   mll4500
		342   mlr1214
		292   BH0491
		293   BH1739
		326   AGl248
		332   SMb20434
		348   mlr7141
		349   mlr8570
		324   AGc4027
		334   SMc02684
		335   BMEI0485
		344   mlr2682
		341   mll6252
		347   mlr6218
		350   mlr9012
		352   mlr9375
		329   AGpA704
		340   mll5970
		4517  YPO1193
		4526  mll0712
-------------------------------------------------
Sub-family 71: 72 sequences

		1438  AF1840
		1442  MJ1329
		1449  SSO0098
		1441  MTH1296
		1444  Ta1439
		1445  TVN0103
		1443  MK0613
		1446  PH0628
		1447  PAB1434
		1450  APE1114
		1439  VNG1866G
		1440  MA0212
		1448  PAE2116
		1453  YLR244c
		1457  SPBC3E7.10
		1462  DR1311
		1464  Cgl1961
		1466  Rv2861c
		1467  ML1576
		1478  slr0786
		1479  slr0918
		1481  alr4150
		1493  XF0111
		1494  NMB2093
		1482  map
		1483  ECs0170
		1486  STM0215
		1484  YPO1043
		1487  BU230
		1491  HI1722
		1492  PM0459
		1485  YPO3337
		1488  VC2261
		1490  PA3657
		1489  PA2748
		1496  RSc1403
		1507  RP824
		1508  RC1276
		1500  AGc2957
		1504  BMEI0719
		1503  SMc00298
		1505  mlr0954
		1506  CC2677
		1509  CT851
		1510  CPn1009
		1459  aq_076
		1460  TM1478
		1461  FN1297
		1512  BB0105
		1511  TP0842
		1473  lin1821
		1474  BS_map
		1476  BH0156
		1514  MYPU_5660
		1477  sll0555
		1480  all1019
		1469  L883
		1470  SPy1354
		1471  SP1084
		1497  HP1299
		1498  jhp1219
		1499  Cj1651c
		1463  Cgl0543
		1465  Rv0734
		1468  ML1831
		1472  SA1704
		1501  AGc4195
		1502  SMb21002
		1475  BS_yflG
		1513  UU252
		1515  MPN186
		1516  MG172
-------------------------------------------------
Sub-family 72: 43 sequences

		193   AF1788
		232   PA3004
		233   XF2353
		194   VNG0335a
		217   Rv0535
		219   MT0559
		200   Ta0332
		201   TVN0438
		202   PH0125
		205   PAB2264
		206   PAE3338
		207   SSO2343
		208   APE1885
		196   MA1409
		197   MTH1596
		199   MK0021
		203   PH1143
		204   PAB1659
		198   MJ0060
		213   aq_568
		209   YLR017w
		211   SPAC16C9.02c
		227   sll0135
		228   alr4054
		210   YLR209c
		212   SPAC1805.16c
		214   TM1596
		215   TM1737
		216   CAC2064
		223   lin2067
		221   SPy0892
		222   SP0831
		224   BS_pnp
		225   BH1531
		226   BH1532
		229   xapA
		231   STM2422
		230   YPO1171
		234   AGc210
		236   mlr3159
		235   SMc04123
		218   Rv3307
		220   ML0707
-------------------------------------------------
Sub-family 73: 64 sequences

		364   AF0422
		365   AF1243
		370   MK1548
		366   VNG2331G
		373   PAE0590
		381   aq_207
		392   lin1164_1
		394   BS_ylnD
		368   MTH167
		410   PA2611_2
		382   FN0644_1
		369   MJ0965
		376   SSO2435
		367   MA3033
		393   BS_nasF_1
		395   BH1495_1
		384   CAC0098_1
		397   sll0378
		398   alr0520
		400   cysG_2
		401   ECs4219_2
		404   STM3477_2
		402   YPO0158_2
		403   YPO3367_2
		412   NMB1156_2
		413   NMA1367_2
		407   VC2561
		408   PA0510
		405   BU425_2
		411   XF0832_2
		427   CC1118
		426   CC0618
		416   AGc5071
		424   mlr1386
		420   SMc04284
		421   BMEI0704
		383   DRA0011_1
		388   Rv2847c_2
		386   Cgl1952
		396   sll0166_1
		399   alr3450_1
		377   SSO2908
		378   APE0236
		409   PA1778
		415   AGc2683_2
		419   SMc01053_2
		422   BMEI1768_2
		423   mll3232_2
		414   RSc2420
		417   AGl1897_2
		418   SMb20987_2
		391   SA2186
		374   PAE2573
		375   PAE3601
		371   Ta0653
		372   TVN0923
		379   YKR069w_2
		380   SPCC1739.06c_2
		387   Rv0511_1
		389   MT0532_1
		390   ML2420_1
		3728  Cgl0579_1
		3726  DR1529_1
		3814  DR2611_2
-------------------------------------------------
Sub-family 74: 45 sequences

		4390  AF1539
		4393  MTH563
		4394  MJ1246
		4400  APE1072
		4395  MK0732
		4391  AF2185
		4392  VNG1542G
		4398  PAE2313
		4404  aq_1622
		4429  NMB0960
		4410  SA1089
		4411  BS_sucD
		4412  BH2469
		4416  sucD
		4420  ECs0754
		4423  STM0739
		4421  YPO1116
		4424  VC2084
		4425  PA1589
		4427  PM0281
		4426  HI1197
		4438  CC0338
		4439  RP432
		4440  RC0598
		4428  XF2548
		4441  CT822
		4442  CPn0974
		4432  Cj0534
		4437  mlr1326
		4431  RSc0555
		4433  AGc4779
		4435  BMEI0139
		4434  SMc02481
		4436  mll4303
		4406  DR1248
		4399  SSO2482
		4407  Cgl2511
		4408  Rv0952
		4401  YOR142w
		4402  SPAC16E8.17c
		4396  Ta1331
		4397  TVN0273
		4413  sll1557
		4414  all3913
		4405  aq_1888
-------------------------------------------------
Sub-family 75: 62 sequences

		1926  YPO4018
		5751  SSO1060
		2341  SSO2585
		2332  AF0855
		2350  TM1867
		2335  MTH188
		2336  MJ0490
		2337  MK1069
		2346  SPAC186.08c
		2354  CAC0267
		2357  Cgl2848
		2365  SA0232
		2372  BS_lctE
		2374  BH3937
		2360  L0017
		2363  SPy1151
		2364  SP1220
		2367  lin0242
		2361  L0018
		2397  BB0087
		2366  SA2395
		2353  DR2364
		2399  MPN674
		2400  MG460
		2355  CAC3552
		2362  L142159
		2369  lin1569
		2398  MYPU_7590
		2333  VNG2367G
		2351  FN1169
		2387  Cj1167
		2370  lin1775
		2334  MA0819
		2375  sll0891
		2376  alr4322
		2338  Ta0952
		2339  TVN1097
		2388  AGc4782
		2389  SMc02479
		2391  mll4308
		2392  CC3655
		2390  BMEI0137
		2393  RP376
		2394  RC0520
		2349  aq_1782
		2371  BS_citH
		2373  BH3158
		2348  aq_1665
		2340  PAE2370
		2342  APE0672
		2386  Cj0532
		2343  YDL078c
		2344  YKL085w
		2347  SPCC306.08c
		2345  YOL126c
		2377  mdh
		2378  ECs4109
		2380  STM3359
		2379  YPO3516
		2382  HI1210
		2383  PM0550
		2381  VC0432
-------------------------------------------------
Sub-family 76: 48 sequences

		2352  DR0325
		2358  Rv1240
		2359  ML1091
		2384  XF1211
		2385  RSc1998
		2356  Cgl2329
		2395  CT376
		2396  CPn1028
		3323  NMA0519
		6043  NMA0106
		4914  VNG1797G
		4916  MK0333
		4915  MJ1104
		4917  Ta0530
		4918  TVN1006
		4922  SSO2367
		4921  PAE0034
		4923  APE2067
		4930  Cgl1158
		4931  Rv1296
		4932  ML1131
		4926  aq_1309
		4928  DR2390
		4939  sll1760
		4937  BS_thrB
		4933  L0091
		4934  SP1360
		4936  lin2689
		4938  BH3420
		4935  SA1166
		4940  alr0346
		4929  CAC1235
		4924  YHR025w
		4925  SPBC4C3.03
		4950  HP1050
		4951  jhp0375
		4952  Cj0134
		4919  PH1087
		4920  PAB1676
		4927  TM0545
		4941  thrB
		4942  ZthrB
		4944  STM0003
		4943  YPO0460
		4945  BU193
		4946  VC2363
		4947  HI0088
		4948  PM0114
-------------------------------------------------
Sub-family 77: 50 sequences

		3174  AF2388_1
		3179  MA2085_1
		3183  MTH1172_1
		3175  VNG1862G
		3185  MJ0449
		3187  PAB0462
		3196  TM0876
		3176  MA0549
		3184  MTH1893
		3188  PAE0568
		3212  lin2517
		3219  all2900
		3198  DR1236
		3229  AGc4131
		3230  SMc02724
		3231  BMEI0450
		3233  mlr2775
		3218  sll1263
		3177  MA0617
		3180  MA3366
		3182  MA4394
		3214  BS_ydfM
		3216  BH0712
		3217  BH1238
		3199  CAC0087
		3209  SA2205
		3211  lin2333
		3213  BS_ydbO
		3215  BS_yeaB
		3205  L106965
		3207  SPy1272
		3208  SP1552
		3189  PAE2261
		3202  Cgl2082
		3220  yiiP
		3221  ECs4840
		3223  STM4061
		3222  YPO0077
		3224  VC2690
		3226  PM0068
		3225  PA3963
		3235  RP832
		3236  RC1286
		3197  FN0948
		3200  CAC0606
		3201  CAC1094
		4706  Cj1436c
		3227  RSc3077
		5757  APE2581
		4292  ECU04g1510
-------------------------------------------------
Sub-family 78: 56 sequences

		2495  MA0035
		2515  CAC3199
		2520  L19272
		2525  lin0259
		2526  BS_yacF
		2528  BH0097
		2521  SPy0122
		2522  SP2189
		2533  yhdG
		2539  ECs4132
		2544  STM3384
		2542  YPO3655
		2554  HI0979
		2546  VC0291
		2555  PM1087
		2561  NMB1421
		2565  RSc0506
		2551  PA4852
		2571  AGc2661
		2573  SMc01041
		2575  BMEI0864
		2578  mlr0396
		2581  RP011
		2582  RC0011
		2580  CC1739
		2530  slr0644
		2531  all1227
		2512  FN0692
		2568  HP0727
		2569  jhp0664
		2570  Cj0123c
		2583  CT644
		2584  CPn0768
		2535  yohI
		2537  ZyohI
		2538  ECs3026
		2543  STM2174
		2552  HI0270
		2557  PM1880
		2541  YPO1175
		2548  VC1105
		2550  PA3129
		2567  RSc1635
		2560  NMB0999
		2517  Cgl2516
		2518  Rv0823c
		2519  ML2186
		2510  aq_1598
		2511  TM0096
		2585  TP0980
		2532  alr4898
		2501  YLR405w
		2507  SPCC777.15
		2502  YML080w
		2506  SPBC36B7.04
		2509  ECU07g1610
-------------------------------------------------
Sub-family 79: 20 sequences

		2508  ECU07g1170
		2513  DR1698
		2549  PA2795
		2534  yjbN
		2536  ZyjbN
		2545  STM4243
		2540  YPO0316
		2547  VC0379
		2553  HI0634
		2556  PM1418
		2579  CC1306
		2529  sll0926
		2572  AGc2794
		2559  NMB0348
		2566  RSc1299
		2558  XF0387
		2574  SMc04235
		2576  BMEI1103
		2577  mll0566
		2586  BB0225
-------------------------------------------------
Sub-family 80: 4 sequences

		2523  SA0079
		2524  SA0085
		2527  BS_yfjN
		2587  BB0737
-------------------------------------------------
Sub-family 81: 6 sequences

		2500  YLR401c_2
		2504  SPAC16.04
		2503  YNR015w
		2505  SPBC1709.06
		3194  SPCC1020.03
		5948  SPAC4G9.17c
-------------------------------------------------
Sub-family 82: 15 sequences

		3394  AF1732
		3400  MK0618
		3399  MJ1146
		3396  MA1018
		3397  MA3345
		3403  PH1830
		3404  PAB0257
		3406  SSO0528
		3395  VNG0095G
		3398  MTH1009
		3405  PAE1740
		3401  Ta1103
		3402  TVN0458
		3407  APE0171
		3421  Cgl2898
-------------------------------------------------
Sub-family 83: 21 sequences

		3408  YGR192c
		3410  YJR009c
		3409  YJL052w
		3441  gapA
		3444  ECs2488
		3448  STM1290
		3453  VC2000
		3458  HI0001
		3459  PM0924
		3447  YPO2157
		3475  CT505
		3476  CPn0624
		3464  RSc2749
		3411  SPBC32F12.11
		3412  SPBC354.12
		3460  XF0457
		3450  BU298
		3436  slr0884
		3437  all2566
		3477  TP0844
		3413  ECU07g0800
-------------------------------------------------
Sub-family 84: 33 sequences

		3414  aq_1065
		3431  BS_gap
		3434  BH3560
		3432  BS_gapB
		3433  BH3149
		3415  TM0688
		3429  SA1510
		3417  DR1343
		3420  Cgl1550
		3478  BB0057
		3422  Rv1436
		3423  ML0570
		3416  FN0652
		3462  NMB2159
		3427  SP2012
		3428  SA0727
		3430  lin2553
		3424  L0004
		3425  L0005
		3426  SPy0274
		3418  CAC0709
		3442  gapC
		3443  ZgapC
		3469  Cj1403c
		3435  sll1342
		3438  all5062
		3457  PA3195
		3461  NMB0207
		3470  AGl2195
		3471  SMc03979
		3472  BMEI0310
		3473  mlr3750
		3474  CC3248
-------------------------------------------------
Sub-family 85: 3 sequences

		3479  MYPU_0460
		3480  MPN430
		3481  MG301
-------------------------------------------------
Sub-family 86: 2 sequences

		3439  alr1095
		3452  VC1069
-------------------------------------------------
Sub-family 87: 2 sequences

		3466  HP1346
		3468  jhp1265
-------------------------------------------------
Sub-family 88: 2 sequences

		3465  HP0921
		3467  jhp0855
-------------------------------------------------
Sub-family 89: 6 sequences

		3440  epd
		3445  ECs3798
		3449  STM3070
		3446  YPO0922
		3451  VC0476
		3455  PA0551
-------------------------------------------------
Sub-family 90: 3 sequences

		3419  Cgl0913
		3456  PA3001
		3454  VCA0843
-------------------------------------------------
Sub-family 91: 1 sequences

		5018  NMA1946
-------------------------------------------------
Sub-family 92: 63 sequences

		133   slr1794
		136   all4481
		2243  Cj1324
		2254  RP042
		2255  RC0067
		2686  HP0266
		2687  jhp0251
		2688  Cj1195c
		318   NMA1640
		1660  SSO3210
		3192  YMR177w
		3193  YPL224c
		5039  MYPU_5360
		3237  BB0616
		4014  CAP0146
		4269  UU457_2
		4270  MYPU_3470_2
		4271  MPN106_2
		4272  MG195_2
		501   NMA2138
		5758  YJL046w
		2154  MA3614
		2564  NMA2139
		2650  YJL130c_3
		2651  SPAC22G7.06c_3
		270   FN1949
		2191  aq_1887
		2261  BB0788
		3195  aq_2073
		2187  SPAC12B10.08c
		2206  SA0467
		2203  L1002
		2204  SPy0013
		2205  SP0011
		2193  TM0579
		2207  lin0251_1
		2208  BS_yacA
		2209  BH0083
		2196  FN1977
		2199  CAC3204
		2237  HP0728
		2239  jhp0665
		2244  Cj1453c
		2257  CT840
		2259  CPn0997
		2262  UU077
		2263  MYPU_7800
		2264  MPN222
		2265  MG084
		668   NMA2016
		2319  NMA1180
		3617  NMA0622
		1277  NMA0081
		3020  NMA0149
		4528  mlr6209
		5523  NMA0124
		5587  NMA0123
		6142  YGL063w
		6143  YPL212c
		6146  SPCC126.03
		6145  SPBC887.11
		6148  ECU04g0890
		6147  SPCC16C4.06c
-------------------------------------------------
Sub-family 93: 15 sequences

		116   APE2165
		1168  SP0166
		3190  SSO2228
		1160  DR1410
		1178  sll0873
		1169  SP0920
		1176  BH3958
		1199  HP0020
		1201  jhp0018
		1204  Cj1515c
		1187  VC1623
		1191  PM0371
		1206  AGl1366
		1213  BMEI1589
		1209  SMb21631
-------------------------------------------------
Sub-family 94: 32 sequences

		4573  AF1255
		4576  MTH1446
		4578  MK1070
		4603  lin1629
		4628  AGc755
		4630  SMc02137
		4632  mlr5647
		4631  BMEI1620
		4633  CC2242
		4581  PH0726
		4582  PAB1502
		4604  BS_argF
		4605  BH2894
		4589  TM1097
		4626  RSc2554
		4606  sll0902
		4607  alr4907
		4619  PA3537
		4575  MA3310
		4579  Ta1330
		4580  TVN0272
		4577  MJ0881
		4588  aq_1711
		4593  Cgl1365
		4594  Rv1656
		4595  ML1410
		4574  VNG6315G
		4583  PAE1985
		4584  SSO0871
		4585  APE1992
		4598  L0113
		4590  DR0080
-------------------------------------------------
Sub-family 95: 23 sequences

		4591  CAC0316
		4601  SA1012
		4608  argF
		4609  argI
		4612  ZargI
		4616  STM4469
		4614  YPO3446
		4617  BU368
		4615  STM4465
		4618  VC2508
		4622  PM0808
		4620  PA5172
		4621  HI0596
		4629  SMa0695
		4634  BB0842
		4624  NMB1573
		4625  NMA1762
		4596  L0108
		4597  L0109
		4599  SPy1544
		4600  SP2150
		4602  SA2427
		4635  MPN306
-------------------------------------------------
Sub-family 96: 1 sequences

		4627  Cj0994c
-------------------------------------------------
Sub-family 97: 2 sequences

		4586  YJL088w
		4587  SPAC4G9.10
-------------------------------------------------
Sub-family 98: 1 sequences

		4623  XF0998
-------------------------------------------------
Sub-family 99: 3 sequences

		4610  ygeW
		4611  Z4209
		4613  ECs3743
-------------------------------------------------
Sub-family 100: 72 sequences

		613   AF0646
		618   MJ0309
		622   PH0083
		624   PAB0050
		627   SSO0445
		616   MA3986
		620   Ta1058
		621   TVN0538
		653   sll0228
		617   MTH868
		626   PAE2260
		630   APE1637
		619   MK0738
		629   APE0316
		628   SSO2732
		632   SPAC11D3.09
		634   SPAPB24D3.03
		635   SPBC8E4.03
		656   speB
		657   ECs3812
		659   STM3078
		661   VCA0814
		665   PM1381
		667   NMB0469
		674   AGc2296
		682   BMEI1170
		678   SMc01802
		686   mll8453
		662   PA0288
		679   SMc01967
		687   mlr4895
		663   PA1421
		654   sll1077
		640   DRA0149
		671   RSp1578
		681   BMEI0110
		645   BS_hutG
		649   BH1985
		631   YPL111w
		633   SPAC3H1.07
		636   SPBP26C9.02c
		655   alr2310
		637   FN0501_2
		639   DR0651
		643   SA1968
		646   BS_rocF
		650   BH2984
		652   BH3948
		641   CAC1054
		669   RSc0158
		675   AGl1693
		685   mll6778
		683   BMEII0396
		676   AGpT56
		680   SMc03091
		647   BS_ywhG
		651   BH3810
		638   FN0662
		642   SPy2090
		644   SA2125
		658   STM0788
		664   PA3175
		670   RSc2645
		660   VC1204
		623   PH0794
		625   PAB1539
		3055  YDR041w
		672   HP1399
		673   jhp1427
		3210  lin1805
		5792  CT285
		5794  CPn0436
-------------------------------------------------
Sub-family 101: 84 sequences

		245   MK0223
		2158  MJ0485
		2516  CAC3454
		4652  SSO0448
		246   Ta0483
		251   PH1902
		254   PAB2178
		1024  Ta0609m
		1026  TVN0659
		1036  PAE2557
		1030  PH0270
		1034  PAB2356
		4645  Ta0021m
		4646  TVN0078
		1164  Cgl2084_2
		2184  APE1799
		2185  APE2086
		2166  MK1054
		3651  APE1104
		4501  APE0412
		4495  MJ0610
		4496  MK0672
		4592  Cgl1006
		2149  AF1321
		2161  MJ1478
		2172  PH0300
		2176  PAB1092
		2192  TM0197
		2190  aq_1333
		2160  MJ1157
		2150  AF1595
		2167  MK1103
		2153  MA1974
		2170  Ta1119
		2171  TVN0445
		2174  PH1680
		2179  PAB2029
		2156  MTH1186
		2157  MTH1742
		2151  VNG0190C
		2180  PAE2295
		2182  SSO0586
		2183  APE0537
		2186  YGL211w
		2188  SPBC2G5.03
		2189  ECU03g1240
		2162  MJ1599
		2175  PH1968
		2177  PAB1152
		2168  MK1691
		2163  MK0051
		6110  NMA0105
		2152  MA1029
		2155  MA3716
		2195  FN1679
		2242  Cj1316c
		2159  MJ1016
		2169  MK1692
		2173  PH1608
		2178  PAB1992
		2165  MK0756
		2181  PAE3646
		2256  CT217
		2258  CPn0261
		2194  FN0868
		2197  DR0480
		2229  PM0606
		2213  ydaO
		2215  ZydaO
		2219  STM1654
		2217  YPO2335
		2227  HI1371.1
		2221  VC1432
		2232  NMB1023
		2223  PA1192
		2235  RSc0175
		2230  XF0569
		2245  AGc3410
		2247  SMc00534
		2250  BMEI1132
		2252  mlr0047
		2238  HP1182
		2240  jhp1108
		2241  Cj0118
-------------------------------------------------
Sub-family 102: 42 sequences

		2401  AF0590
		2402  VNG2247G
		2407  MK0365
		2403  MA0217
		2405  MTH1506
		2406  MJ1204
		2408  PAE0961
		2409  SSO0593
		2416  Cgl1468
		2417  Rv2121c
		2418  ML1310
		2439  AGc1215
		2442  mlr6931
		2440  SMc00917
		2441  BMEII1054
		2443  CC3511
		2410  YER055c
		2411  SPAC25G10.05c
		2426  hisG
		2427  ZhisG
		2429  STM2071
		2428  YPO1549
		2430  BU099
		2434  PM1195
		2438  Cj1597
		2433  HI0468
		2431  VC1132
		2435  XF2220
		2412  aq_1613
		2413  TM1042
		2415  CAC0936
		2421  lin0577
		2422  BS_hisG
		2423  BH3583
		2432  PA4449
		2436  NMB1579
		2414  DR1445
		2419  L0066
		2420  SA2471
		2424  sll0900
		2425  alr1965
		2404  MTH119
-------------------------------------------------
Sub-family 103: 18 sequences

		3105  AF1133
		3110  MK1578
		3113  PH1629
		3114  PAB0368
		3108  MTH44
		3111  Ta1190
		3112  TVN0399
		3109  MJ0982
		3106  VNG1143G
		3107  MA0600
		3115  PAE0817
		3117  APE1750
		3116  SSO0067
		3118  YGR214w
		3120  YLR048w
		3122  SPAPJ698.02c
		3123  SPBC685.06
		3124  ECU04g0450
-------------------------------------------------
Sub-family 104: 49 sequences

		3119  YHL004w_2
		3121  SPAC24C9.10c
		3125  aq_2007
		3126  TM0762
		3129  CAC1787
		3136  SA1099
		3137  lin1767
		3138  BS_rpsB
		3139  BH2427
		3133  L0379
		3134  SPy2092
		3135  SP2215
		3127  FN1620
		3130  Cgl1979
		3131  Rv2890c
		3132  ML1598
		3128  DR1513
		3140  sll1260
		3141  all4792
		3167  TP0606
		3168  BB0123
		3142  rpsB
		3143  ECs0171
		3145  STM0216
		3144  YPO1044
		3147  VC2260
		3148  PA3656
		3146  BU231
		3152  NMB2101
		3151  XF2580
		3149  HI0913
		3150  PM1984
		3154  RSc1404
		3155  HP1554
		3156  jhp1445
		3157  Cj1182c
		3158  AGc2539
		3159  SMc02101
		3161  mll0651
		3162  CC1923
		3160  BMEI0823
		3163  RP086
		3164  RC0112
		3165  CT680
		3166  CPn0696
		3170  MYPU_5330
		3171  MPN208
		3172  MG070
		3169  UU026
-------------------------------------------------
Sub-family 105: 63 sequences

		500   NMA1748
		606   TP0182
		535   AF0781
		537   MA4554
		541   Ta0302
		542   TVN1298
		546   SSO0664
		552   TM0852
		543   PH0435
		544   PAB1302
		545   PAE2978
		547   APE2397
		555   CAC2882
		564   lin2685
		566   BH3771
		563   SA1918
		565   BS_ywlC
		550   ECU09g1610
		582   VC1079
		597   AGc1315
		598   SMc00984
		599   BMEI1528
		600   mlr7439
		601   CC3390
		595   RSc0577
		548   YGL169w
		549   SPCC895.03c
		602   RP848
		603   RC1315
		607   BB0734
		608   BBT06
		559   L189883
		560   SPy1143
		561   SP1022
		604   CT137
		605   CPn0270
		536   VNG2312C
		538   MTH1692
		540   MK0635
		551   aq_651
		539   MJ0062
		553   FN1993
		562   SA0838
		556   Cgl1176
		557   Rv1301
		558   ML1136
		609   UU005m
		611   MPN362_2
		612   MG259_2
		568   sll1866
		570   alr0116
		610   MYPU_6130
		573   yrdC
		574   ZyrdC
		579   STM3402
		576   YPO0245a
		586   HI0656
		589   PM1270
		581   VC0054
		584   PA0022
		590   XF0919
		580   BU494
		592   NMB2150
-------------------------------------------------
Sub-family 106: 12 sequences

		567   sll0216
		571   alr0201
		572   yciO
		575   ECs1839
		577   YPO2212
		578   STM1720
		583   VC1178
		587   HI1198
		588   PM0662
		585   PA3199
		596   RSc1141
		591   NMB0436
-------------------------------------------------
Sub-family 107: 42 sequences

		4529  AF0227_3
		4542  TM0155_2
		4535  Ta0915
		4538  SSO0246
		4537  PAE0893
		4555  pheA_2
		4557  STM2667_2
		4556  ECs3462_2
		4559  VC0705_2
		4561  HI1145_2
		4562  PM0150_2
		4558  BU392_2
		4530  VNG2222G
		4549  SA1731
		4531  MA3150
		4532  MTH1220
		4533  MJ0637
		4541  aq_951_2
		4534  MK0079
		4567  Cj0316_2
		4560  PA3166_2
		4563  XF2325_2
		4564  NMB0446_2
		4565  NMA2039_2
		4566  RSc0904_2
		4547  L0055
		4548  SP1369
		4550  lin1571
		4551  BS_pheA
		4552  BH1215
		4553  sll1662
		4554  alr4334
		4536  TVN0861
		4543  DR1147
		4544  CAC0217
		4568  AGc151
		4569  SMc02899
		4571  mlr5498
		4570  BMEI1905
		4572  CC2933
		4539  YNL316c
		4540  SPBC30D10.16
-------------------------------------------------
Sub-family 108: 44 sequences

		648   BH0654
		666   XF1250
		4701  NMA1771
		5755  APE2341
		5491  YNL177c
		5744  Ta0514
		5746  TVN0991
		5759  SPBC17A3.09c
		5785  lplA
		5787  ECs5345_2
		5789  STM4576
		5788  YPO2414
		5786  Z5988_2
		5790  VC1388
		5765  L64373
		5766  SPy1033
		5769  SP1160
		5772  SA0884
		5775  lin0931
		5777  BS_yhfJ
		5780  BH0683
		5774  lin0758
		5767  SPy1214
		5770  SA0316
		5797  MYPU_4430
		5796  MYPU_0320
		5798  MPN389
		5799  MG270
		5753  SSO3157
		5793  CT499
		5795  CPn0618
		5747  PH1487
		5750  PAB1916
		5754  SSO3159
		5756  APE2342
		5763  TM0708
		5773  SA1363
		5778  BS_yqhM
		5781  BH2812
		5783  sll0809
		5784  alr1961
		827   NMA1788
		5762  aq_264
		6179  NMA0402
-------------------------------------------------
Sub-family 109: 73 sequences

		1541  SP0656
		4811  ECU05g0600
		3754  MJ1337
		3756  MK0264
		1808  SSO0749
		3057  SPBC23E6.11
		1797  AF1783
		1800  MTH1326
		1802  MK0934
		1801  MJ1029
		1805  PH1823
		1806  PAB0253
		1798  VNG1165G
		1799  MA1441
		1809  APE0553
		1810  YPL266w
		1811  SPBC336.02
		1812  ECU04g0460
		1803  Ta1300m
		1804  TVN0315
		1815  FN0287
		1864  MYPU_0150
		1862  BB0590
		1863  UU601
		1814  TM1437
		1865  MPN679
		1866  MG463
		1807  PAE3221
		1852  AGc2042
		1853  SMc00579
		1854  BMEI1267
		1855  mll7860
		1856  CC1685
		1818  Cgl0886
		1819  Rv1010
		1817  CAC2986
		1822  L0363
		1823  SPy0262
		1824  SP1985
		1826  SA0451
		1829  lin0227
		1830  BS_ksgA
		1831  BH0057
		1859  CT354
		1860  CPn1059
		1833  sll0708
		1834  alr3229
		1835  ksgA
		1836  ZksgA
		1838  STM0090
		1837  YPO0492
		1842  HI0549
		1843  PM1209
		1840  VC0443
		1848  RSc0518
		1841  PA0592
		1846  NMB0697
		1844  XF2148
		1839  BU141
		1857  RP672
		1858  RC1022
		1816  DR1526
		1861  TP0337
		1813  aq_1816
		1849  HP1431
		1850  jhp1322
		1851  Cj1711c
		1825  SA0048
		1827  SA1480
		1828  SA2384
		1845  NMB0066
		1832  BH0380
		2042  YNR012w_2
-------------------------------------------------
Sub-family 110: 90 sequences

		1604  NMA1245
		2046  SPCC162.11c_2
		5035  TP0994
		4953  MA4616
		4954  MTH233
		4955  MJ1582
		4956  MK0546
		4968  aq_2060_1
		4970  FN1343
		4957  PH1208
		4958  PAB0707
		4960  SSO0046
		4969  TM0667
		5002  VC0103
		4986  sll1786
		4987  alr1593
		5036  BB0194
		4974  CAC2989
		5038  MYPU_0140
		5040  MPN009
		5041  MG009
		4979  L87336
		4980  SPy0260
		4981  SP1991
		4982  SA0449
		4984  BS_yabD
		4983  lin0224
		4985  BH0054
		4989  ycfH
		4993  ECs1478
		4998  STM1202
		4997  YPO1607
		5006  PA2959
		5009  HI0454
		5012  PM1675
		5003  VC2014
		5001  BU355
		5020  RSc1787
		5015  NMB0771
		5024  AGc2756
		5026  SMc01193
		5028  mll0418
		5027  BMEI0986
		5030  RP682
		5031  RC1045
		5021  HP1573
		5022  jhp1481
		5023  Cj0644
		4988  tatD
		4991  ZtatD
		4994  ECs4769
		4999  STM3976
		5005  PA2866
		5014  XF1913
		5032  CT594
		5033  CPn0787
		5013  XF0177
		5029  CC1822
		5037  UU017
		4971  DR0146
		4975  Cgl0884
		4976  Rv1008
		4977  MT1037
		4963  YBL055c
		4966  SPBC17A3.08
		4967  ECU03g0200
		4990  yjjVm
		5000  STM4564
		4992  ZyjjV
		4995  ECs5336
		4996  YPO0434
		5004  VC2353
		5008  HI0081
		5011  PM0942
		5007  PA3564
		5016  NMB1687
		5019  RSc1119
		5034  TP0979
		5689  SPBC2F12.02c
		4964  YMR262w
		4965  SPAC688.13
		4808  YGL135w
		4809  SPBC30D10.18c
		4810  SPCC1183.08c
		4959  PAE2003
		4961  SSO1028
		4962  APE0423
		4972  DRC0006
		5025  AGpA25
		4973  CAC1397
-------------------------------------------------
Sub-family 111: 109 sequences

		2485  NMA1651
		3650  SSO2219
		3637  AF2373
		3648  PAE0624
		3659  ECU07g1050
		3639  VNG1900C
		3664  Cgl1379
		3665  Rv1695
		3666  ML1359
		3649  PAE3116_1
		3640  MA3343
		3641  MTH872
		3646  PH1074
		3647  PAB1756
		3642  MJ0917_2
		3662  FN0267
		3663  CAC2075
		3643  MK0742
		3661  TM1733
		3644  Ta0622
		3645  TVN1034
		3660  aq_909
		3694  HP1394
		3695  jhp1433
		3696  Cj0641
		3681  yfjB
		3682  ZyfjB
		3684  STM2683
		3685  BU185
		3683  YPO1106
		3686  VC0853
		3688  HI0072
		3689  PM0333
		3687  PA3088
		3678  slr0400
		3679  all4751
		3691  NMB0807
		3705  BB0311
		3693  RSc2650
		3704  TP0441
		3656  SPAC323.01c
		3677  sll1415
		3680  alr0227
		3690  XF2090
		3701  CC1221
		3697  AGc2483
		3698  SMc01331
		3699  BMEI1036
		3700  mll0225
		3702  RP440
		3703  RC0612
		3667  L166614
		3668  SPy1126
		3669  SP1098
		3670  SA0865
		3671  lin0967
		3673  BS_yjbN
		3675  BH2848
		3672  lin1628
		3674  BS_ytdI
		3676  BH3199
		3706  UU177
		3707  MPN267
		3708  MG128
		3652  YEL041w
		3653  YJR049c
		3655  SPAC1B1.02c
		3654  YPL188w
		3657  SPAC3H5.11
		3658  SPCC24B10.02c
		3709  AF0851_1
		3711  MA1170_1
		3719  PAE2520_1
		3720  SSO2254_1
		3714  MK0808_1
		3717  PH1950_1
		3718  PAB1144_1
		3712  MTH1256_1
		3724  aq_1365_1
		3713  MJ1586_1
		3727  CAC0490_1
		3710  VNG1272C_1
		3725  TM0922_1
		3721  APE2362_1
		3742  HP1363_1
		3743  jhp1281_1
		3744  Cj0188c_1
		3729  Rv3433c_1
		3730  MT3539_1
		3731  ML0373_1
		3741  RSc1720_1
		3745  AGc3249_1
		3746  SMc00946_1
		3747  BMEI0977_1
		3748  mlr0346_1
		3749  CC1965_1
		3734  yjeF_1
		3735  ECs5142_1
		3737  STM4356_1
		3736  YPO0368_1
		3739  PA4949_1
		3738  VCA0191_1
		3740  XF0757_1
		3715  Ta1451_1
		3716  TVN0127_1
		3732  sll1433_1
		3733  alr2957_1
		3722  YNL200c
		3723  SPAC15A10.05c
-------------------------------------------------
Sub-family 112: 63 sequences

		2085  MJ0680
		2086  Ta1315
		2087  TVN0264
		2088  YJL121c
		2089  SPAC31G5.05c
		2091  aq_968
		2095  CAC1730
		2107  lin1932
		2111  BH2502
		2110  BS_yloR
		2104  SA1065
		2108  lin2808
		2106  lin0505
		2093  FN0680
		2144  TP0945
		2094  DR1401_2
		2112  sll0807
		2113  alr0782
		2141  CC0101
		2135  AGc3374
		2136  SMb20195
		2139  mlr4760
		2137  SMc00511
		2138  BMEI1116
		2115  rpe
		2117  ECs4228
		2120  STM3483
		2118  YPO0155
		2124  PA0607
		2122  BU537
		2129  NMB1244
		2123  VC2625
		2125  HI0566
		2131  RSc2879
		2127  PM1619
		2128  XF0208
		2096  Cgl1560
		2101  SPy0264
		2103  SP1983
		2100  L0047
		2097  Rv1408
		2098  MT1452
		2099  ML0554
		2092  TM1718
		2134  Cj0451
		2132  HP1386
		2133  jhp1439
		2142  CT121
		2143  CPn0185
		2105  lin0499
		2109  lin2810
		2090  ECU06g1040
		2102  SP1616
		2114  alsE
		2140  mlr7233
		2145  UU456
		2146  MYPU_6830
		2147  MPN251
		2148  MG112
		2116  sgcE
		2119  STM1617
		2121  STM4080
		2126  PM1280
-------------------------------------------------
Sub-family 113: 13 sequences

		4794  AF1490
		4804  PAE3106
		4797  MTH1680
		4798  MJ0510
		4802  PH2000
		4803  PAB1166
		4799  MK0825
		4806  APE2173
		4805  SSO0345
		4795  VNG1105G
		4800  Ta0360
		4801  TVN0422
		4796  MA4275
-------------------------------------------------
Sub-family 114: 1 sequences

		4812  aq_1935
-------------------------------------------------
Sub-family 115: 5 sequences

		4813  TM0455
		4815  DR2045
		4814  FN2039
		4842  HP1201
		4843  jhp1124
-------------------------------------------------
Sub-family 116: 19 sequences

		4816  CAC3147
		4817  Cgl0470
		4818  Rv0641
		4819  ML1904
		4820  L0399
		4821  SPy0461
		4822  SP0631
		4823  SA0496
		4824  lin0281
		4825  BS_rplA
		4826  BH0120
		4852  CT318
		4853  CPn0078
		4844  Cj0475
		4845  AGc3573
		4846  SMc01320
		4848  mlr0273
		4847  BMEI0746
		4849  CC0640
-------------------------------------------------
Sub-family 117: 12 sequences

		4829  rplA
		4830  ECs4907
		4832  STM4150
		4831  YPO3750
		4834  VC0325
		4836  HI0516
		4837  PM1742
		4835  PA4273
		4839  NMB0128
		4841  RSc3037
		4833  BU037
		4838  XF2636
-------------------------------------------------
Sub-family 118: 2 sequences

		4827  sll1744
		4828  alr5301
-------------------------------------------------
Sub-family 119: 2 sequences

		4850  RP137
		4851  RC0178
-------------------------------------------------
Sub-family 120: 4 sequences

		4856  UU540
		4858  MPN220
		4859  MG082
		4857  MYPU_0100
-------------------------------------------------
Sub-family 121: 2 sequences

		4854  TP0238
		4855  BB0392
-------------------------------------------------
Sub-family 122: 6 sequences

		2493  AF0746
		2497  MTH1016
		2499  MK0604
		2494  VNG1431C
		2496  MA0693_1
		2498  MJ0144
-------------------------------------------------
Sub-family 123: 16 sequences

		5543  AF1919
		5548  MK0842
		5551  PH1772
		5552  PAB2125
		5544  VNG1697G
		5545  MA1078
		5546  MTH8
		5547  MJ0461
		5549  Ta1265
		5550  TVN0330
		5553  PAE1779
		5554  SSO0712
		5555  APE0363
		5556  YNL178w
		5557  SPBC16G5.14c
		5558  ECU09g1250
-------------------------------------------------
Sub-family 124: 10 sequences

		5559  aq_017
		5563  CAC3127
		5562  DR0317
		5567  L0380
		5568  SPy0056
		5569  SP0215
		5570  SA2041
		5571  lin2775
		5572  BS_rpsC
		5573  BH0140
-------------------------------------------------
Sub-family 125: 30 sequences

		5560  TM1494
		5564  Cgl0502
		5565  Rv0707
		5566  ML1857
		5576  rpsC
		5579  STM3434
		5577  ZrpsC
		5578  YPO0216
		5581  VC2590
		5583  HI0783
		5584  PM1409
		5580  BU518
		5582  PA4257
		5592  AGc3546
		5593  SMc01303
		5594  BMEI0763
		5595  mlr0300
		5596  CC1254
		5585  XF1158
		5586  NMB0148
		5588  RSc3013
		5589  HP1313
		5590  jhp1233
		5591  Cj1701c
		5599  CT522
		5600  CPn0641
		5561  FN1639
		5574  sll1804
		5575  all4209
		5601  TP0195
-------------------------------------------------
Sub-family 126: 6 sequences

		5597  RP653
		5598  RC1000
		5603  UU237
		5605  MPN171
		5606  MG157
		5602  BB0484
-------------------------------------------------
Sub-family 127: 1 sequences

		5604  MYPU_5810
-------------------------------------------------
Sub-family 128: 66 sequences

		5278  AF1924
		5282  MJ0177
		5281  MTH3
		5286  PH1776
		5287  PAB2121
		5283  MK0414
		5280  MA1073
		5279  VNG1690G
		5288  PAE1971
		5289  SSO0718
		5290  APE0228
		5284  Ta1270
		5285  TVN0325
		5291  YBR031w
		5292  YDR012w
		5294  SPBC1711.06
		5296  SPBP8B7.03c
		5297  ECU08g0830
		5293  YML025c
		5295  SPBC2D10.08c
		5298  aq_011
		5303  Cgl0497
		5304  Rv0702
		5305  ML1862
		5299  TM1499
		5300  FN1644
		5306  L0402
		5307  SPy0050
		5308  SP0210
		5309  SA2046
		5310  lin2780
		5311  BS_rplD
		5312  BH0135
		5313  sll1800
		5314  all4214
		5302  CAC3132
		5341  UU232
		5344  MG152
		5343  MPN166
		5315  rplD
		5316  ECs4184
		5317  YPO0211
		5318  BU523
		5319  VC2595
		5321  HI0778
		5322  PM1414
		5320  PA4262
		5324  NMB0143
		5326  RSc3018
		5330  AGc3553
		5331  SMc01308
		5333  mlr0292
		5332  BMEI0758
		5334  CC1249
		5335  RP658
		5336  RC1005
		5337  CT527
		5338  CPn0646
		5339  TP0190
		5340  BB0479
		5301  DR0312
		5323  XF1153
		5327  HP1318
		5328  jhp1238
		5329  Cj1706c
		5342  MYPU_5870
-------------------------------------------------
Sub-family 129: 16 sequences

		5410  AF1922
		5422  APE0218
		5411  VNG1692G
		5412  MA1075
		5413  MTH5
		5414  MJ0179
		5415  MK0412
		5418  PH1775
		5419  PAB2122
		5420  PAE0803
		5421  SSO0716
		5416  Ta1268
		5417  TVN0327
		5424  YFR031c-a
		5425  SPBC2F12.07c
		5427  ECU01g0310
-------------------------------------------------
Sub-family 130: 49 sequences

		5423  YEL050c
		5426  SPCC16C4.15
		5428  aq_013
		5429  TM1497
		5431  DR0314
		5433  Cgl0499
		5434  Rv0704
		5435  ML1860
		5458  HP1316
		5459  jhp1236
		5460  Cj1704c
		5430  FN1642
		5432  CAC3130
		5436  L0400
		5437  SPy0052
		5438  SP0212
		5439  SA2044
		5440  lin2778
		5441  BS_rplB
		5442  BH0137
		5443  sll1802
		5444  all4212
		5470  TP0192
		5445  rplB
		5446  ECs4182
		5448  STM3437
		5447  YPO0213
		5452  HI0780
		5453  PM1412
		5449  BU521
		5450  VC2593
		5451  PA4260
		5455  NMB0145
		5454  XF1155
		5457  RSc3016
		5461  AGc3550
		5462  SMc01306
		5463  BMEI0760
		5464  mlr0295
		5465  CC1251
		5466  RP656
		5467  RC1003
		5471  BB0481
		5472  UU234
		5473  MYPU_5850
		5474  MPN168
		5475  MG154
		5468  CT525
		5469  CPn0644
-------------------------------------------------
Sub-family 131: 10 sequences

		1423  YDR117c_2
		1424  YJR014w
		1426  SPBC16C6.05
		1847  NMA0902
		1451  YBL091c
		1455  SPBC14C8.03
		1458  ECU10g0750
		2368  lin1049
		4290  YGL105w
		4291  SPAC30C2.04
-------------------------------------------------
Sub-family 132: 1 sequences

		1126  NMA1707
-------------------------------------------------
Sub-family 133: 6 sequences

		2035  VNG2305C
		2038  PAE1598
		2039  SSO0231
		2037  PAB1839
		2036  MTH1114
		2040  APE0545
-------------------------------------------------
Sub-family 134: 3 sequences

		2047  aq_2163
		2083  MPN033
		2084  MG030
-------------------------------------------------
Sub-family 135: 15 sequences

		2048  TM0721
		2051  CAC2879
		2057  SA1914
		2058  lin2682
		2059  BS_upp
		2060  BH3764
		2054  L175538
		2055  SPy0392
		2056  SP0745
		2075  AGc216
		2076  SMc04121
		2078  mll3162
		2079  CC2268
		2077  BMEII0232
		2050  DR1563
-------------------------------------------------
Sub-family 136: 10 sequences

		2063  upp
		2064  ECs3360
		2065  YPO2827
		2066  STM2498
		2067  VC2225
		2069  HI1228
		2070  PM0019
		2071  NMB0774
		2068  PA4646
		2074  Cj1286c
-------------------------------------------------
Sub-family 137: 3 sequences

		2049  FN0483
		2081  UU116
		2082  MYPU_3150
-------------------------------------------------
Sub-family 138: 1 sequences

		2073  RSc2188
-------------------------------------------------
Sub-family 139: 2 sequences

		2061  sll1035
		2062  all2063
-------------------------------------------------
Sub-family 140: 2 sequences

		2052  Cgl0664
		2053  Rv3309c
-------------------------------------------------
Sub-family 141: 3 sequences

		2041  YHR128w
		2045  SPAC1B3.01c
		2044  SPAC1399.04c
-------------------------------------------------
Sub-family 142: 1 sequences

		2080  TP0448
-------------------------------------------------
Sub-family 143: 2 sequences

		2043  SPAC1002.17c
		4430  NMA1154
-------------------------------------------------
Sub-family 144: 13 sequences

		2563  NMA1633
		4077  MTH106
		4078  MTH192
		4080  MK1064
		4112  AGl1266
		4114  SMc02611
		4118  mll7310
		4075  AF0954
		4086  TM0394
		4076  MA4219
		4079  MJ1350
		4082  SSO0683_2
		4081  PAE3443_2
-------------------------------------------------
Sub-family 145: 35 sequences

		2800  AF1260
		2806  Ta1318m
		2807  TVN0268
		2801  VNG1945G
		2804  MJ1648
		2803  MTH168
		2810  PAE0222
		2808  PH1955
		2809  PAB1200
		2811  SSO0628
		2843  Cj0514
		2802  MA1963
		2814  aq_1105
		2822  L176360
		2826  lin1882
		2827  BS_purL
		2828  BH0628
		2830  alr2475
		2825  SA0920
		2844  AGc3385
		2845  SMc00493
		2847  mll0065
		2846  BMEI1124
		2815  TM1245
		2805  MK0790
		2819  Cgl2535
		2820  Rv0788
		2821  ML2219
		2829  slr0520
		2848  CC2497
		2817  DR0223
		2816  FN0990_2
		2818  CAC1655_2
		2823  SPy0025_2
		2824  SP0045_2
-------------------------------------------------
Sub-family 146: 14 sequences

		2812  YGR061c_2
		2813  SPAC6F12.10c_2
		2831  purL_2
		2836  PA3763_2
		2832  ECs3423_2
		2834  STM2565_2
		2833  YPO2921_2
		2837  HI0752_2
		2835  VC0869_2
		2838  PM1085_2
		2840  NMB1996_2
		2841  NMA0445_2
		2842  RSc1722_2
		2839  XF1423_2
-------------------------------------------------
Sub-family 147: 60 sequences

		6130  AF1730
		6132  MA0208
		6131  VNG2003G
		6133  MTH840
		6135  MK0888
		6138  PH1242
		6139  PAB1701
		6140  PAE1142
		6134  MJ1675
		6136  Ta0932m
		6137  TVN1070
		6150  aq_749
		6154  CAC3099
		6159  L0331
		6160  SPy1901
		6161  SP1599
		6163  lin2747
		6164  BS_truA
		6165  BH0167
		6162  SA2018
		6191  CT463
		6192  CPn0580
		6151  TM1574
		6194  BB0012
		6184  AGc644
		6185  SMc01099
		6186  BMEII0266
		6187  mll4852
		6188  CC0278
		6189  RP857
		6190  RC1328
		6168  truA
		6169  ZtruA
		6171  STM2368
		6170  YPO2766
		6173  VC0999
		6175  HI1644
		6176  PM0637
		6174  PA3114
		6172  BU199
		6177  XF1373
		6178  NMB2036
		6180  RSc1985
		6166  sll1820
		6167  all4189
		6193  TP0830
		6153  DR2290
		6155  Cgl0551
		6156  Rv3455c
		6157  MT3562
		6158  ML1955
		6152  FN1600
		6181  HP0361
		6182  jhp1019
		6183  Cj0827
		6195  UU536
		6196  MPN196
		6141  YFL001w
		6144  SPAC25B8.05
		6149  ECU11g1610
-------------------------------------------------
Sub-family 148: 76 sequences

		184   NMA0820
		2926  YJR113c
		1221  AF1219
		1229  MK0767
		1232  PH1590
		1233  PAB0394
		1227  MTH232
		1228  MJ1372
		1230  Ta0546
		1231  TVN0600
		1235  SSO0163
		1249  Cgl0966
		1251  Rv1086
		1255  ML2467
		1246  DR2447
		1222  VNG1779C
		1225  MA3723
		1234  PAE2942
		1292  BB0120
		1243  aq_1248
		1244  TM1398
		1245  FN1326
		1282  AGc2550
		1283  SMc02097
		1284  BMEI0827
		1285  mll0640
		1248  CAC1791
		1259  SA1103
		1256  L183602
		1257  SPy1965
		1258  SP0261
		1260  lin1352
		1265  all3432
		1261  BS_yluA
		1262  BH2423
		1263  sll0506
		1264  all2995
		1286  CC1919
		1266  yaeS
		1267  ECs0176
		1269  STM0221
		1270  BU236
		1268  YPO1049
		1271  VC2256
		1273  HI0920
		1274  PM1989
		1272  PA3652
		1278  RSc1408
		1275  XF1050
		1250  Cgl2231
		1276  NMB0186
		1252  Rv2361c
		1254  ML0634
		1279  HP1221
		1280  jhp1142
		1289  CT450
		1290  CPn0566
		1291  TP0603
		1281  Cj0824
		1287  RP425
		1288  RC0590
		1237  YBR002c
		1240  SPAC4D7.04c
		1239  YMR101c
		1242  ECU09g1870
		1224  MA1831
		1247  CAC1432
		1236  APE1385
		1223  VNG1781C
		1226  MA4402
		1220  AF0707
		4978  ML0239
		3019  NMA0134
		4739  PAE3104
		5133  MJ1043_1
		1789  NMA2092
-------------------------------------------------
Sub-family 149: 66 sequences

		5211  AF1925
		5219  PH1777
		5220  PAB2120
		5216  MK0415
		5214  MTH2
		5215  MJ0176
		5212  VNG1689G
		5213  MA1072
		5217  Ta1271
		5218  TVN0324
		5221  PAE1970
		5222  SSO0719
		5223  APE0227
		5225  YOR063w
		5226  SPAC17A5.03
		5228  SPAPB8E5.06c
		5229  ECU03g1220
		5224  YGR220c
		5227  SPAC644.17c
		5230  aq_009
		5231  TM1500
		5232  FN1645
		5233  DR0311
		5247  rplC
		5248  ECs4185
		5250  STM3440
		5249  YPO0210
		5255  PM1415
		5252  VC2596
		5254  HI0777
		5251  BU524
		5253  PA4263
		5257  NMB0142
		5259  RSc3019
		5256  XF1152
		5234  CAC3133
		5238  L0401
		5239  SPy0049
		5240  SP0209
		5242  lin2781
		5243  BS_rplC
		5244  BH0134
		5241  SA2047
		5235  Cgl0496
		5236  Rv0701
		5237  ML1863
		5245  sll1799
		5246  all4215
		5272  TP0189
		5273  BB0478
		5275  MYPU_5890
		5263  AGc3555
		5264  SMc01309
		5266  mlr0291
		5265  BMEI0757
		5267  CC1248
		5268  RP659
		5269  RC1006
		5270  CT528
		5271  CPn0647
		5260  HP1319
		5261  jhp1239
		5262  Cj1707c
		5274  UU231
		5276  MPN165
		5277  MG151
-------------------------------------------------
Sub-family 150: 18 sequences

		5865  AF1909
		5869  MJ0471
		5873  PH1763
		5874  PAB2132
		5877  APE0350
		5870  MK1224
		5868  MTH19
		5871  Ta1255
		5872  TVN0341
		5866  VNG1709G
		5867  MA1088
		5875  PAE2377
		5878  YGL147c
		5880  YNL067w
		5882  SPAC4G9.16c
		5883  SPCC613.06
		5876  SSO0702
		5884  ECU02g0800
-------------------------------------------------
Sub-family 151: 49 sequences

		5879  YHR147c
		5881  SPAC12G12.08
		5885  aq_1649
		5886  TM1485
		5887  FN1629
		5896  SA2033
		5899  BH0149
		5897  lin2766
		5893  L0404
		5894  SPy0066
		5895  SP0225
		5900  sll1810
		5901  all4201
		5918  AGc3532
		5919  SMc01294
		5920  BMEI0772
		5921  mlr0312
		5922  CC1263
		5902  rplF
		5903  ECs4170
		5905  STM3425
		5904  YPO0224
		5909  HI0793
		5910  PM1400
		5907  VC2581
		5912  NMB0157
		5908  PA4248
		5914  RSc3004
		5923  RP644
		5924  RC0991
		5930  MYPU_5720
		5915  HP1304
		5916  jhp1224
		5917  Cj1692c
		5889  CAC3118
		5898  BS_rplF
		5890  Cgl0525
		5891  Rv0719
		5892  ML1844
		5927  TP0204
		5928  BB0493
		5911  XF1167
		5906  BU509
		5925  CT514
		5926  CPn0633
		5929  UU246
		5931  MPN180
		5932  MG166
		5888  DR2111
-------------------------------------------------
Sub-family 152: 9 sequences

		569   slr0006
		1643  MK0448
		2282  aq_439
		1633  MA3298_2
		1639  MJ0256
		1635  MTH1207
		1642  MK0393
		2562  NMA1207
		4146  APE0103
-------------------------------------------------
Sub-family 153: 63 sequences

		1495  NMA0337
		5946  YBR251w_2
		5951  aq_1645
		5994  MYPU_5700
		5952  TM1483
		5954  DR2113
		5953  FN1627
		5980  HP1302
		5981  Cj1690c
		5955  CAC3116
		5959  L0382
		5960  SPy0069
		5961  SP0227
		5962  SA2031
		5964  BS_rpsE
		5965  BH0151
		5963  lin2764
		5992  BB0495
		5968  rpsE
		5969  ECs4168
		5970  YPO0226
		5974  HI0795
		5975  PM1398
		5971  BU507
		5972  VC2579
		5973  PA4246
		5976  XF1169
		5977  NMB0159
		5979  RSc3002
		5991  TP0206
		5982  AGc3528
		5983  SMc01292
		5984  BMEI0774
		5985  mlr0315
		5986  CC1265
		5987  RP642
		5988  RC0989
		5956  Cgl0527
		5957  Rv0721
		5958  ML1842
		5966  sll1812
		5967  all4199
		5989  CT512
		5990  CPn0631
		5993  UU248
		5995  MPN182
		5996  MG168
		5933  AF1905
		5939  Ta1251
		5940  TVN0345
		5934  VNG1715G
		5935  MA1092
		5941  PH1757
		5942  PAB2136
		5936  MTH23
		5938  MK0029
		5937  MJ0475
		5943  PAE1182
		5945  APE0346
		5944  SSO0698
		5947  YGL123w
		5949  SPCC576.08c
		5950  ECU07g1700
-------------------------------------------------
Sub-family 154: 50 sequences

		2444  AF1271
		4840  NMA0145
		4154  DR1114
		2445  VNG0633G
		2446  MA1376
		2448  MJ0616
		2449  MK1195
		2450  Ta0303m
		2451  TVN1297
		2455  SSO1064
		2457  SPCC1322.13_2
		2459  TM0446
		2466  L152487
		2484  NMB1439
		2458  aq_1178
		2474  alr0989
		2463  Cgl0694
		2468  SP0053
		2480  PA5426
		2470  lin1887
		2471  BS_purE
		2472  BH0623
		2467  SPy0033
		2464  Rv3275c
		2465  ML0736
		2452  PH0320
		2453  PAB1077
		2456  YOR128c_2
		2461  DR0023
		2473  sll0901
		2488  AGl2159
		2491  mlr3809
		2492  CC3284
		2489  SMc04001
		2490  BMEI0296
		2475  purE
		2476  ECs0585
		2478  STM0534
		2483  XF2672
		2486  RSc0575
		2477  YPO3076
		2481  HI1615
		2482  PM0619
		2479  VC0052
		2454  PAE0250
		2469  SA0916
		2460  FN0989
		2462  CAC1390
		2487  Cj0702
		2447  MTH1393
-------------------------------------------------
Sub-family 155: 53 sequences

		3238  AF2128
		3242  MJ0303
		3240  MA1818
		3241  MTH1390
		3243  MK0281
		3244  PAE3296
		3245  SSO0400
		3246  APE1366
		3239  VNG0630G
		3247  YOL143c
		3248  SPBC409.13
		3249  aq_132
		3250  TM1825
		3253  CAC0593
		3258  L0166
		3259  SP0175
		3261  BS_ribH
		3251  FN1505
		3260  SA1586
		3262  BH1557
		3278  HP0002
		3279  jhp0002
		3280  Cj0383c
		3265  ribH
		3266  ECs0468
		3268  STM0417
		3267  YPO3182
		3273  PM0731
		3272  HI1303
		3270  VC2268
		3271  PA4053
		3269  BU459
		3252  DR0156
		3263  sll1282
		3264  alr3993
		3254  Cgl1556
		3255  Rv1416
		3256  MT1459
		3257  ML0560
		3274  XF0954
		3290  CT732
		3291  CPn0873
		3275  NMB0684
		3277  RSc0712
		3281  AGc2165
		3283  SMc01777
		3284  BMEI1187
		3287  mlr8409
		3289  CC1359
		3282  SMc01609
		3286  mll7281
		3285  BMEII0589
		3288  CC0888
-------------------------------------------------
Sub-family 156: 24 sequences

		3905  AF0629
		3907  MA0202
		3910  MTH1387
		3908  MA1223
		3909  MA3751
		3911  MTH829
		3913  MJ1277
		3914  MK0781
		3906  AF1761
		3924  TM0292
		3916  PH1724
		3917  PAB0288
		3912  MJ1271
		3915  MK1206
		3918  PAB0892
		3928  CAC3172
		3925  TM0555
		3919  PAE1991
		3920  SSO2470
		3923  aq_1398
		3926  DR1614
		3927  DR1784
		3938  sll1444
		3939  all1416
-------------------------------------------------
Sub-family 157: 30 sequences

		3921  YGL009c_2
		3922  SPAC9E9.03_2
		3936  BS_leuD
		3937  BH3055
		3955  AGc5065
		3956  SMc03795
		3958  mll4408
		3957  BMEII0411
		3959  CC0195
		3940  leuD
		3941  ZleuD
		3943  STM0110
		3949  PM1959
		3942  YPO0530
		3946  VC2493
		3948  HI0989
		3947  PA3120
		3950  XF2374
		3951  NMB1034
		3953  RSc1989
		3945  BUpL07
		3954  Cj1716c
		3932  L0076
		3935  lin2097
		3934  SA1865
		3929  Cgl1285
		3930  Rv2987c
		3931  ML1684
		3944  STM0330
		3933  SP1255
-------------------------------------------------
Sub-family 158: 5 sequences

		237   mlr7546
		4807  YDR116c
		6066  MA3817
		1671  Cgl0097
		2233  NMA1350
-------------------------------------------------
Sub-family 159: 2 sequences

		1945  NMA0974
		4902  NMA1939
-------------------------------------------------
Sub-family 160: 2 sequences

		5493  SPCC1739.02c
		5685  YDR237w_2
-------------------------------------------------
Sub-family 161: 17 sequences

		5672  AF1912
		5683  SSO0704
		5676  MJ0469
		5682  PAE3575
		5677  MK1221
		5680  PH1765
		5681  PAB2130
		5684  APE0354
		5675  MTH16
		5678  Ta1258
		5679  TVN0338
		5686  YGR085c
		5687  YPR102c
		5688  SPAC26A3.07c
		5690  ECU02g0610
		5673  VNG1705G
		5674  MA1085
-------------------------------------------------
Sub-family 162: 47 sequences

		5691  aq_1652
		5724  AGc3536
		5727  mlr0308
		5725  SMc01297
		5726  BMEI0769
		5728  CC1260
		5696  Cgl0510
		5697  Rv0716
		5698  ML1847
		5694  DR0323
		5702  SA2035
		5705  BH0146
		5704  BS_rplE
		5703  lin2769
		5708  rplE
		5709  ECs4173
		5711  STM3428
		5710  YPO0222
		5715  HI0790
		5716  PM1403
		5713  VC2584
		5712  BU512
		5714  PA4251
		5718  NMB0154
		5717  XF1164
		5735  UU243
		5737  MPN177
		5738  MG163
		5729  RP647
		5730  RC0994
		5721  HP1307
		5722  jhp1227
		5723  Cj1695c
		5695  CAC3121
		5699  L0403
		5700  SPy0063
		5701  SP0221
		5720  RSc3007
		5731  CT516
		5732  CPn0635
		5692  TM1488
		5693  FN1632
		5706  sll1808
		5707  all4203
		5733  TP0201
		5734  BB0490
		5736  MYPU_5750
-------------------------------------------------
Sub-family 163: 2 sequences

		2314  HI0633
		5325  NMA0128
-------------------------------------------------
Sub-family 164: 17 sequences

		2913  AF1893
		2917  MJ1047
		2916  MTH1056
		2919  Ta0092
		2920  TVN0162
		2914  VNG2657G
		2915  MA1258
		2918  MK0680
		2924  SSO0217
		2923  PAE0733
		2925  APE1846
		2921  PH1541
		2922  PAB0428
		2927  YJR123w
		2929  SPAC328.10c
		2930  SPAC8C9.08
		2931  ECU04g0140
-------------------------------------------------
Sub-family 165: 48 sequences

		2932  aq_1832
		2933  aq_734
		2935  FN1557
		2965  Cj0492
		2936  DR0306
		2937  CAC3139
		2943  SPy0272
		2944  SP0272
		2945  SA0504
		2947  BS_rpsG
		2948  BH0130
		2946  lin2804
		2978  MYPU_4290
		2949  sll1097
		2950  all4339
		2938  Cgl0487
		2939  Rv0683
		2940  MT0711
		2941  ML1879
		2951  rpsG
		2952  ZrpsG
		2954  STM3447
		2953  YPO0201
		2958  HI0580
		2959  PM1355
		2956  VC0360
		2955  BU528
		2957  PA4267
		2961  NMB0137
		2963  RSc3023
		2966  AGc3559
		2967  SMc01313
		2969  mlr0284
		2968  BMEI0753
		2970  CC3201
		2975  TP0244
		2971  RP131
		2972  RC0173
		2973  CT438
		2974  CPn0551
		2976  BB0386
		2934  TM1504
		2942  L0384
		2977  UU524
		2979  MPN226
		2980  MG088
		2960  XF2630
		2964  HP1196
-------------------------------------------------
Sub-family 166: 55 sequences

		3153  NMA0328
		4279  Ta1046
		4282  TVN0550
		4321  BS_csaA
		4326  BH1785
		4367  AGc4014
		4370  SMc04456
		4371  BMEI0491
		4373  mll2673
		4347  PA3221
		4273  AF1453_2
		4278  MK0850_2
		4287  PAE2942a
		4283  PH0285
		4285  PAB0278
		4277  MJ1263_2
		4302  CAC2991_2
		4299  DR1433_2
		4315  SA0448_2
		4325  BH0053_2
		4318  lin0216_2
		4322  BS_metS_2
		4289  APE0675
		4294  aq_422
		4296  TM1085_2
		4307  L0353_2
		4310  SPy0422_2
		4313  SP0788_2
		4362  HP0417_2
		4363  jhp0967_2
		4280  Ta1284
		4281  TVN0533
		4365  Cj0838c_2
		4276  MTH587_2
		4288  SSO0627
		4275  MA4046_2
		4284  PH0993_2
		4286  PAB2364_2
		4332  metG_2
		4341  STM2155_2
		4338  YPO1522_2
		4337  ECs2920_2
		4349  HI1276_2
		4351  PM0303_2
		4360  RSc2381_2
		4343  VC1036_2
		4348  PA3482_2
		4353  XF0549_2
		4355  NMB0030_2
		4357  NMA0275_2
		4274  VNG0326G_2
		4297  FN1268_2
		4334  ygjH
		4335  ZygjH
		4345  VC2336
-------------------------------------------------
Sub-family 167: 56 sequences

		4293  aq_1730_1
		4300  DR2357_1
		4303  Cgl1357_1
		4304  Rv1650_1
		4305  MT1688_1
		4306  ML1402_1
		4298  FN2122_1
		4329  sll1553_1
		4330  alr4958_1
		4333  pheT_1
		4336  ECs2420_1
		4340  STM1338_1
		4339  YPO2428_1
		4350  HI1312_1
		4352  PM0629_1
		4344  VC1220_1
		4346  PA2739_1
		4342  BU130_1
		4356  NMB0728_1
		4358  NMA0937_1
		4359  RSc1582_1
		4354  XF0742_1
		4366  Cj0896c_1
		4368  AGc445_1
		4369  SMc00366_1
		4372  BMEI2004_1
		4374  mll5053_1
		4375  CC1043_1
		4376  RP418_1
		4377  RC0582_1
		4308  L0355_1
		4311  SPy0769_1
		4312  SP0581_1
		4316  SA0986_1
		4319  lin1185_1
		4323  BS_pheT_1
		4327  BH3110_1
		4301  CAC2356_1
		4361  HP0402_1
		4364  jhp0979_1
		4378  CT475_1
		4379  CPn0594_1
		4383  UU457_1
		4309  L195751
		4314  SP1910
		4317  SA1563
		4324  BS_ytpR
		4328  BH3251
		4320  lin1648
		4382  UU192
		4387  MPN663
		4389  MG449
		4295  TM0822_1
		4384  MYPU_3470_1
		4386  MPN106_1
		4388  MG195_1
-------------------------------------------------
Sub-family 168: 17 sequences

		5800  AF1910
		5806  Ta1256
		5807  TVN0340
		5802  MA1087
		5805  MK1223
		5804  MJ0470
		5808  PH1764
		5809  PAB2131
		5810  PAE2098
		5803  MTH18
		5811  SSO0703
		5812  APE0352
		5801  VNG1707G
		5813  YJL190c
		5814  YLR367w
		5816  SPAC22A12.04c
		5818  ECU09g1350
-------------------------------------------------
Sub-family 169: 1 sequences

		5819  aq_1651
-------------------------------------------------
Sub-family 170: 2 sequences

		5820  TM1486
		5822  DR2110
-------------------------------------------------
Sub-family 171: 22 sequences

		5821  FN1630
		5823  CAC3119
		5827  L0385
		5828  SPy0065
		5829  SP0224
		5830  SA2034
		5831  lin2767
		5832  BS_rpsH
		5833  BH0148
		5825  Rv0718
		5826  ML1845
		5861  UU245
		5862  MYPU_5730
		5844  XF1166
		5850  AGc3534
		5851  SMc01295
		5852  BMEI0771
		5853  mlr0310
		5854  CC1262
		5855  RP645
		5856  RC0992
		5824  Cgl0524
-------------------------------------------------
Sub-family 172: 12 sequences

		5834  sll1809
		5835  all4202
		5836  rpsH
		5837  ECs4171
		5838  YPO0223
		5842  HI0792
		5843  PM1401
		5840  VC2582
		5839  BU510
		5841  PA4249
		5845  NMB0156
		5847  RSc3005
-------------------------------------------------
Sub-family 173: 2 sequences

		5859  TP0203
		5860  BB0492
-------------------------------------------------
Sub-family 174: 2 sequences

		5863  MPN179
		5864  MG165
-------------------------------------------------
Sub-family 175: 2 sequences

		5848  HP1305
		5849  Cj1693c
-------------------------------------------------
Sub-family 176: 2 sequences

		5857  CT515
		5858  CPn0634
-------------------------------------------------
Sub-family 177: 44 sequences

		195   VNG0335b
		4126  VNG6201G
		4136  Ta0864
		4137  TVN0775
		4204  RP273
		4205  RC0363
		4385  MYPU_4860
		4381  BB0587_2
		2622  NMA1952
		4161  BS_cotM
		1238  YDL193w_2
		1241  SPBC2A9.06c
		4178  BU580
		5017  NMA0982
		3692  NMA1017
		4149  YDR171w_2
		4175  STM1251
		4169  ibpA
		4172  ECs4627
		4177  STM3809
		4174  YPO4085
		4179  VC0018
		4184  AGl1921
		4193  BMEII0042
		4197  mll3033
		4191  SMc04040
		4202  CC2258
		4198  mll9627
		4170  ibpB
		4171  ECs4626
		4173  YPO4084
		4176  STM3808
		4180  PA3126
		4185  AGpA660
		4186  AGpA69
		4196  mll2387
		4189  SMb21295
		4183  AGc657
		4190  SMc01106
		4192  BMEI1784
		4199  mlr3192
		4203  CC3592
		4162  BS_ydfT
		4163  BS_yocM
-------------------------------------------------
Sub-family 178: 16 sequences

		2849  AF1892
		2850  VNG2658G
		2851  MA1259
		2855  Ta0091
		2856  TVN0163
		2852  MTH1055
		2853  MJ1046
		2854  MK0681
		2858  PAB0427
		2859  PAE0670
		2861  APE1849
		2857  PH1542
		2860  SSO0219
		2862  YGR118w
		2864  SPAC23C11.02c
		2866  ECU10g0400
-------------------------------------------------
Sub-family 179: 1 sequences

		2863  YNR036c
-------------------------------------------------
Sub-family 180: 29 sequences

		2867  aq_1834
		2869  FN1558
		2872  Cgl0486
		2873  Rv0682
		2874  ML1880
		2870  DR0305
		2871  CAC3140
		2882  sll1096
		2883  all4340
		2907  TP0243
		2908  BB0387
		2884  rpsL
		2885  ECs4193
		2886  YPO0200
		2888  VC0359
		2890  HI0581
		2891  PM1354
		2889  PA4268
		2893  NMB0136
		2895  RSc3024
		2887  BU529
		2899  SMc01314
		2901  mlr0283
		2902  CC3202
		2896  HP1197
		2897  Cj0491
		2905  CT439m
		2906  CPn0552
		2892  XF2631
-------------------------------------------------
Sub-family 181: 14 sequences

		2868  TM1505
		2875  L0389
		2876  SPy0271
		2877  SP0271
		2881  BH0129
		2878  SA0503
		2879  lin2805
		2880  BS_rpsL
		2909  UU525
		2911  MPN225
		2912  MG087
		2910  MYPU_4300
		2898  AGc3561
		2900  BMEI0752
-------------------------------------------------
Sub-family 182: 2 sequences

		2903  RP130
		2904  RC0172
-------------------------------------------------
Sub-family 183: 1 sequences

		2865  SPAC4F8.06
-------------------------------------------------
Sub-family 184: 43 sequences

		3087  NMA0133
		4127  MA3589
		4122  VNG0097G
		4132  MTH859
		4133  MJ0285
		4139  PH1842
		4140  PAB2072
		4121  AF1971
		4152  aq_1283
		4153  TM0374
		4120  AF1296
		4144  SSO2427
		4147  APE1950
		4143  PAE3172
		4129  MA4573
		4130  MA4574
		4135  Ta0471
		4138  TVN0984
		4142  PAE3117
		4145  SSO2603
		4164  BH0480
		4124  VNG1771C
		4158  Rv2031c
		4200  mlr4720
		4155  DR1691
		4157  Rv0251c
		4187  SMa1118
		4188  SMb21294
		4195  mll2386
		4194  mll2257
		4150  SPBC3E7.02c
		4151  SPCC338.06c
		4166  sll1514
		4167  alr0286
		4168  alr1809
		4160  SA2175
		4165  BH2272
		4141  PAE2270
		4201  mlr4721
		4156  CAC3714
		4181  XF2234
		4148  YBR072w
		4159  ML1795
-------------------------------------------------
Sub-family 185: 64 sequences

		5476  AF1920
		5480  MJ0460
		5478  MA1077
		5479  MTH7
		5484  PH1773
		5485  PAB2396
		5481  MK0841
		5487  SSO0713
		5488  APE0365
		5486  PAE1782
		5482  Ta1266
		5483  TVN0329
		5477  VNG1695G
		5489  YJL177w
		5490  YKL180w
		5492  SPBC2F12.04
		5494  SPCC364.03
		5495  ECU07g1410
		5496  aq_016a
		5525  HP1314
		5526  jhp1234
		5527  Cj1702c
		5535  CT523
		5536  CPn0642
		5497  TM1495
		5498  FN1640
		5513  rplV
		5514  ECs4180
		5515  YPO0215
		5519  HI0782
		5520  PM1410
		5517  VC2591
		5516  BU519
		5518  PA4258
		5522  NMB0147
		5524  RSc3014
		5521  XF1157
		5500  CAC3128
		5507  SA2042
		5509  BS_rplV
		5510  BH0139
		5508  lin2776
		5504  L0418
		5505  SPy0055
		5506  SP0214
		5540  MYPU_5830
		5501  Cgl0501
		5502  Rv0706
		5503  ML1858
		5511  sll1803
		5512  all4210
		5499  DR0316
		5528  AGc3548
		5529  SMc01304
		5531  mlr0298
		5530  BMEI0762
		5532  CC1253
		5533  RP654
		5534  RC1001
		5539  UU236_1
		5541  MPN170
		5542  MG156
		5537  TP0194
		5538  BB0483
-------------------------------------------------
Sub-family 186: 3 sequences

		3059  ECU11g0720
		4182  RSc0200
		4131  MTH1366
-------------------------------------------------
Sub-family 187: 13 sequences

		3041  AF0938
		3048  Ta0445
		3049  TVN1050
		3043  VNG2648G
		3044  MA1255
		3045  MTH1059
		3050  PH1483
		3051  PAB0466
		3046  MJ0322
		3047  MK0246
		3053  SSO0215
		3054  APE1842
		3052  PAE2907
-------------------------------------------------
Sub-family 188: 44 sequences

		3060  aq_008
		3063  DR0310
		3061  TM1501
		3064  CAC3134
		3071  SA2048
		3072  lin2782
		3073  BS_rpsJ
		3074  BH0133
		3068  L0387
		3069  SPy0047
		3070  SP0208
		3065  Cgl0495
		3066  Rv0700
		3067  ML1864
		3077  rpsJ
		3078  ECs4186
		3079  YPO0209
		3084  PM1416
		3080  BU525
		3081  VC2597
		3082  PA4264
		3085  XF1151
		3086  NMB0140
		3091  SMc01310
		3092  BMEI0756
		3093  mlr0289
		3094  CC1247
		3099  TP0188
		3083  HI0776
		3088  RSc3020
		3100  BB0477
		3097  CT436
		3098  CPn0549
		3062  FN1646
		3102  MYPU_5900
		3075  sll1101
		3076  all4336
		3089  HP1320
		3090  Cj1708c
		3095  RP660
		3096  RC1007
		3101  UU230
		3103  MPN164
		3104  MG150
-------------------------------------------------
Sub-family 189: 2 sequences

		3056  YHL015w
		3058  SPCC576.09
-------------------------------------------------
Sub-family 190: 2 sequences

		3463  NMA0062
		6079  SPAC1B3.18c
-------------------------------------------------
Sub-family 191: 15 sequences

		4729  AF0538
		4731  MA4274
		4732  MTH1679
		4733  MJ0373
		4734  MK0824
		4737  PH0001
		4738  PAB2353
		4735  Ta0361
		4736  TVN0423
		4730  VNG1108G
		4740  SSO0346
		4741  APE2174
		4742  YDR418w
		4745  SPCC16C4.13c
		4746  ECU08g2010
-------------------------------------------------
Sub-family 192: 2 sequences

		4743  YNL185c
		4744  SPAC1486.07c
-------------------------------------------------
Sub-family 193: 16 sequences

		4747  aq_1933
		4765  rplK
		4766  ECs4906
		4767  YPO3751
		4771  HI0517
		4772  PM1743
		4769  VC0324
		4768  BU038
		4770  PA4274
		4774  NMB0127
		4776  RSc3038
		4779  AGc3575
		4780  SMc01321
		4781  BMEI0745
		4782  mlr0271
		4783  CC0641
-------------------------------------------------
Sub-family 194: 14 sequences

		4748  TM0454
		4749  FN2040
		4751  CAC3148
		4763  sll1743
		4764  alr5300
		4755  L0408
		4756  SPy0460
		4757  SP0630
		4759  lin0280
		4758  SA0495
		4760  BS_rplK
		4761  BH0119
		4777  HP1202
		4778  Cj0474
-------------------------------------------------
Sub-family 195: 3 sequences

		4752  Cgl0469
		4753  Rv0640
		4754  ML1905
-------------------------------------------------
Sub-family 196: 2 sequences

		4786  CT319
		4787  CPn0077
-------------------------------------------------
Sub-family 197: 1 sequences

		4773  XF2637
-------------------------------------------------
Sub-family 198: 2 sequences

		4750  DR2046
		4762  BH0409
-------------------------------------------------
Sub-family 199: 2 sequences

		4788  TP0237
		4789  BB0393
-------------------------------------------------
Sub-family 200: 2 sequences

		4784  RP136
		4785  RC0177
-------------------------------------------------
Sub-family 201: 4 sequences

		4790  UU541
		4792  MPN219
		4793  MG081
		4791  MYPU_0090
-------------------------------------------------
Sub-family 202: 16 sequences

		5997  AF2285
		6002  MK1471
		6001  MJ0189
		6005  PH1641
		6006  PAB0360
		6000  MTH34
		5999  MA1108
		6007  PAE3085
		6008  SSO0074
		6009  APE1737
		5998  VNG1132G
		6003  Ta1033
		6004  TVN0562
		6014  ECU06g1110
		6010  YDR450w
		6012  SPBC16D10.11c
-------------------------------------------------
Sub-family 203: 2 sequences

		6011  YNL081c
		6013  SPCC1795.07
-------------------------------------------------
Sub-family 204: 21 sequences

		6015  aq_074
		6016  TM1475
		6018  DR2125
		6019  CAC3107
		6030  sll1816
		6031  all4193
		6020  Cgl0546
		6021  Rv3460c
		6022  ML1960
		6049  SMc01287
		6051  mlr0323
		6050  BMEI0779
		6052  CC1270
		6045  HP1296
		6046  jhp1216
		6047  Cj1592
		6053  RP637
		6054  RC0984
		6055  CT509
		6056  CPn0628
		6058  BB0500
-------------------------------------------------
Sub-family 205: 25 sequences

		6017  FN1286
		6032  rpsM
		6033  ECs4163
		6035  STM3418
		6034  YPO0231
		6037  VC2574
		6039  HI0799
		6040  PM1393
		6038  PA4241
		6036  BU502
		6041  XF1173
		6042  NMB0165
		6044  RSc2996
		6057  TP0210
		6023  L0390
		6024  SPy0077
		6025  SP0234
		6027  lin2757
		6026  SA2025
		6028  BS_rpsM
		6029  BH0160
		6061  MPN189
		6062  MG175
		6059  UU255
		6060  MYPU_5630
-------------------------------------------------
Sub-family 206: 1 sequences

		6048  AGc3520
-------------------------------------------------
Sub-family 207: 44 sequences

		1195  NMA0468
		4123  VNG0283C
		4125  VNG1801G
		1820  Rv1988
		3042  VNG0433C
		3638  VNG0576C
		4128  MA3594
		5741  VNG6255C
		5742  VNG6256G
		5764  Cgl1050
		5743  Ta0513m
		5745  TVN0990
		5748  PH1620a
		5749  PAB0376
		4134  MK0002
		6078  YNL306w_2
		5128  MTH297
		5978  NMA0112
		1336  NMA1669
		5719  NMA0117
		1410  AF0914
		1411  VNG2584C
		1412  MA4059
		1414  MJ0463
		1413  MTH10
		1415  MK0844
		1416  Ta1263b
		1417  TVN0332
		1418  PH1771a
		1419  PAB7082
		1421  SSO5866
		1422  APE1629
		1420  PAE3340
		1428  sll0546
		1429  alr3795
		1430  yciH
		1431  ZyciH
		1432  YPO2228
		1433  STM1706
		1436  HI1225
		1437  PM0796
		1434  VCA0570
		1435  PA4840
		3374  NMA0517
-------------------------------------------------
Sub-family 208: 69 sequences

		2234  NMA1465
		5408  MPN167_1
		5409  MG153
		5815  YMR158w
		5817  SPCC736.10c
		5345  AF1923
		5349  MJ0178
		5353  PHS049
		5354  PAB7083
		5350  MK0413
		5355  PAE1972
		5356  SSO6401
		5357  APES004
		5351  Ta1269
		5352  TVN0326
		5361  ECU08g1910
		5362  ECU10g0160
		5346  VNG1691G
		5347  MA1074
		5348  MTH4
		5406  UU233
		5407  MYPU_5860
		5364  TM1498
		5405  BB0480
		5380  rplW
		5381  ECs4183
		5383  STM3438
		5382  YPO0212
		5385  VC2594
		5388  PM1413
		5384  BU522
		5387  HI0779
		5386  PA4261
		5390  NMB0144
		5392  RSc3017
		5389  XF1154
		5363  aq_012
		5400  RP657
		5401  RC1004
		5395  AGc3552
		5396  SMc01307
		5398  msr0293
		5397  BMEI0759
		5399  CC1250
		5365  FN1643
		5367  CAC3131
		5371  L0419
		5372  SPy0051
		5373  SP0211
		5376  BS_rplW
		5377  BH0136
		5374  SA2045
		5375  lin2779
		5366  DR0313
		5404  TP0191
		5402  CT526
		5403  CPn0645
		5378  sll1801
		5379  all4213
		5368  Cgl0498
		5369  Rv0703
		5370  ML1861
		5358  YOL127w
		5359  SPBC106.18
		5360  SPBC4F6.04
		3831  NMA1570
		4460  aq_1593
		5393  HP1317
		5394  Cj1705c
-------------------------------------------------
Sub-family 209: 16 sequences

		5607  AF1915
		5610  MTH13
		5611  MJ0466
		5613  Ta1261
		5614  TVN0335
		5609  MA1082
		5608  VNG1701G
		5612  MK1218
		5618  SSO0708
		5619  APE0359
		5615  PH1768
		5616  PAB2436
		5617  PAE3136
		5620  YBL087c
		5622  SPAC3G9.03
		5624  ECU08g1160i
-------------------------------------------------
Sub-family 210: 1 sequences

		5621  YKL170w
-------------------------------------------------
Sub-family 211: 2 sequences

		5623  SPBC887.07
		5625  aq_1654
-------------------------------------------------
Sub-family 212: 17 sequences

		5626  TM1490
		5627  FN1635
		5629  CAC3123
		5630  Cgl0508
		5631  Rv0714
		5633  L0410
		5634  SPy0061
		5635  SP0219
		5636  SA2037
		5637  lin2771
		5638  BS_rplN
		5639  BH0144
		5654  HP1309
		5655  jhp1229
		5656  Cj1697c
		5664  CT518
		5665  CPn0637
-------------------------------------------------
Sub-family 213: 18 sequences

		5642  rplN
		5643  ECs4175
		5644  YPO0220
		5645  STM3430
		5649  HI0788
		5647  VC2586
		5646  BU514
		5648  PA4253
		5650  XF1162
		5651  NMB0152
		5653  RSc3009
		5657  AGc3539
		5659  BMEI0767
		5660  mlr0305
		5658  SMc01299
		5661  CC1258
		5662  RP649
		5663  RC0996
-------------------------------------------------
Sub-family 214: 3 sequences

		5640  sll1806
		5641  all4205
		5666  TP0199
-------------------------------------------------
Sub-family 215: 3 sequences

		5668  UU241
		5670  MPN175
		5671  MG161
-------------------------------------------------
Sub-family 216: 1 sequences

		5628  DR0321
-------------------------------------------------
Sub-family 217: 1 sequences

		5632  ML1849
-------------------------------------------------
Sub-family 218: 2 sequences

		5667  BB0488
		5669  MYPU_5770
-------------------------------------------------
Sub-family 219: 16 sequences

		6063  AF2283
		6073  PAE3179
		6067  MTH36
		6070  Ta1031
		6069  MK1473
		6072  PH1638
		6075  APE1742
		6068  MJ0191
		6071  TVN0564
		6074  SSO0072
		6064  VNG1134G
		6065  MA1110
		6076  YCR031c
		6077  YJL191w
		6080  SPAC3H5.05c
		6081  ECU03g0650
-------------------------------------------------
Sub-family 220: 47 sequences

		6082  aq_073
		6083  TM1474
		6097  sll1817
		6098  all4192
		6112  HP1295
		6113  jhp1215
		6114  Cj1593
		6085  DR2126
		6084  FN1285
		6093  SA2024
		6094  lin2756
		6096  BH0161
		6115  AGc3519
		6116  SMc01286
		6117  BMEI0780
		6118  mlr0324
		6119  CC1271
		6099  rpsK
		6100  ECs4162
		6102  STM3417
		6101  YPO0232
		6104  VC2573
		6106  HI0800
		6107  PM1392
		6105  PA4240
		6086  CAC3106
		6095  BS_rpsK
		6103  BU501
		6109  NMB0166
		6090  L0388
		6091  SPy0078
		6092  SP0235
		6111  RSc2995
		6108  XF1174
		6087  Cgl0547
		6088  Rv3459c
		6089  ML1959
		6124  TP0211
		6125  BB0501
		6122  CT508
		6123  CPn0627
		6120  RP636
		6121  RC0983
		6127  MYPU_5620
		6126  UU256
		6128  MPN190
		6129  MG176
-------------------------------------------------
Sub-family 221: 29 sequences

		594   NMA2049
		700   YBL001c
		2928  SPAC16E8.10c
		5846  NMA0115
		690   AF0571
		701   aq_2067
		705   Cgl1190
		706   Rv1898
		713   sll0230
		691   VNG1877C
		703   CAC1398
		694   MK1019
		712   BH3874
		699   PAE1158
		702   TM0486
		692   MTH1187
		704   CAC2786
		697   PH1904
		698   PAB1240
		709   SA1376
		710   BS_yqgV
		711   BH1437_2
		693   MJ1052
		695   Ta0847m
		696   TVN0940
		707   SP2199
		3952  NMA1452
		2130  NMA1413
		3561  NMA1763
-------------------------------------------------
Sub-family 222: 13 sequences

		148   Ta0181a
		689   mlr5700_2
		2894  NMA0137
		2962  NMA0136
		425   CC0024_2
		1253  MT1118.2
		5129  MTH298
		708   SA1133
		1425  YNL244c
		1427  SPBC23G7.05
		2318  NMA0434
		3276  NMA0886
		4331  asl2455
-------------------------------------------------
Sub-family 223: 7 sequences

		406   VC1363_2
		5913  NMA0114
		3853  VNG0014C
		5191  NMA0141
		2072  NMA0985
		5258  NMA0129
		5456  NMA0126
-------------------------------------------------
Sub-family 224: 3 sequences

		593   NMA0237
		4220  YPR047w_2
		4222  SPCC736.03c_2
-------------------------------------------------
Sub-family 225: 1 sequences

		6197  MG182
-------------------------------------------------
