# Supplementary material for: CLUSS: Clustering of protein sequences based on a new similarity measure
Source: BMC Bioinformatics. 2007 Aug 4;8:286. doi: 10.1186/1471-2105-8-286 (PMC1976428; doi:10.1186/1471-2105-8-286)
Supplement: Additional file 14 — Clustering result of the G-Proteins family using CLUSS [file 1471-2105-8-286-S14.txt]

CLUSS clustering result 
Executing time : 85 
-------------------------------------------------
-------------------------------------------------

Number of sub-families: 51 
-------------------------------------------------
Sub-family 1: 17 sequences

		0     gi|38258934|sp|Q03113|GNA12_HUMAN Guanine nucleotide-binding protein alpha-12 subunit (G alpha-12)
		8     gi|74736131|sp|Q5PPR5|Q5PPR5_HUMAN Guanine nucleotide binding protein (G protein) alpha 12
		1     gi|120983|sp|P27600|GNA12_MOUSE Guanine nucleotide-binding protein alpha-12 subunit (G alpha-12)
		2     gi|6016101|sp|Q63210|GNA12_RAT Guanine nucleotide-binding protein alpha-12 subunit (G alpha-12)
		11    gi|82197694|sp|Q5YKG4|Q5YKG4_BRARE G-protein alpha 12
		3     gi|38258936|sp|Q14344|GNA13_HUMAN Guanine nucleotide-binding protein alpha-13 subunit (G alpha-13)
		4     gi|120984|sp|P27601|GNA13_MOUSE Guanine nucleotide-binding protein alpha-13 subunit (G alpha-13)
		13    gi|81870735|sp|Q6Q7Y5|Q6Q7Y5_RAT Galpha13
		7     gi|82179184|sp|Q5HZN4|Q5HZN4_XENLA LOC496349 protein
		9     gi|82197692|sp|Q5YKG2|Q5YKG2_BRARE G-protein alpha 13b
		10    gi|82197693|sp|Q5YKG3|Q5YKG3_BRARE G-protein alpha 13a
		14    gi|74794219|sp|Q6QM18|Q6QM18_LYTVA Guanine nucleotide-binding protein G(12) alpha subunit
		15    gi|74794220|sp|Q6QM19|Q6QM19_STRPU Guanine nucleotide-binding protein G(12) alpha subunit
		5     gi|120999|sp|P25157|GNAL_DROME Guanine nucleotide-binding protein subunit alpha homolog (Protein concertina)
		16    gi|74877139|sp|Q7PL79|Q7PL79_DROME CG17678-PA.3
		6     gi|21263654|sp|Q19572|GPA12_CAEEL Guanine nucleotide-binding protein alpha-12 subunit
		12    gi|74906935|sp|Q613V4|GPA12_CAEBR Guanine nucleotide-binding protein alpha-12 subunit
-------------------------------------------------
Sub-family 2: 23 sequences

		17    gi|52000965|sp|P63097|GNAI1_BOVIN Guanine nucleotide-binding protein G(i), alpha-1 subunit (Adenylate cyclase-inhibiting G alpha protein)
		21    gi|121020|sp|P10824|GNAI1_RAT Guanine nucleotide-binding protein G(i), alpha-1 subunit (Adenylate cyclase-inhibiting G alpha protein)
		79    gi|75055009|sp|Q5RAD4|GNAI1_PONPY Guanine nucleotide-binding protein G(i), alpha-1 subunit (Adenylate cyclase-inhibiting G alpha protein)
		18    gi|1730225|sp|P38401|GNAI1_CAVPO Guanine nucleotide-binding protein G(i), alpha-1 subunit (Adenylate cyclase-inhibiting G alpha protein)
		19    gi|1730226|sp|P50146|GNAI1_CHICK Guanine nucleotide-binding protein G(i), alpha-1 subunit (Adenylate cyclase-inhibiting G alpha protein)
		22    gi|121021|sp|P27044|GNAI1_XENLA Guanine nucleotide-binding protein G(i), alpha-1 subunit (Adenylate cyclase-inhibiting G alpha protein)
		96    gi|82188250|sp|Q7T3D3|Q7T3D3_BRARE Similar to guanine nucleotide binding protein, alpha inhibiting 1 (Guanine nucleotide binding protein (G protein), alpha inhibiting activity polypeptide 1)
		20    gi|3913723|sp|P87383|GNAI1_ORYLA Guanine nucleotide-binding protein G(i) subunit alpha-1 (Adenylate cyclase-inhibiting G alpha protein) (Gi1 subunit alpha) (Gi alpha a)
		30    gi|1730212|sp|P38403|GNAI3_CAVPO Guanine nucleotide-binding protein G(k) subunit alpha (G(i) alpha-3)
		31    gi|120996|sp|P08754|GNAI3_HUMAN Guanine nucleotide-binding protein G(k) subunit alpha (G(i) alpha-3)
		32    gi|27805469|sp|Q9DC51|GNAI3_MOUSE Guanine nucleotide-binding protein G(k) subunit alpha (G(i) alpha-3)
		33    gi|120997|sp|P08753|GNAI3_RAT Guanine nucleotide-binding protein G(k) subunit alpha (G(i) alpha-3)
		112   gi|75570110|sp|Q90846|Q90846_CHICK G protein
		76    gi|82179266|sp|Q5I080|Q5I080_XENTR Hypothetical LOC496962
		99    gi|82176662|sp|Q7ZXT7|Q7ZXT7_XENLA MGC53612 protein
		34    gi|232149|sp|P30676|GNAI_ASTPE Guanine nucleotide-binding protein G(i) subunit alpha (Adenylate cyclase-inhibiting G alpha protein)
		92    gi|74794217|sp|Q6QM16|Q6QM16_LYTVA Guanine nucleotide-binding protein G(I) alpha subunit
		109   gi|74819924|sp|Q8WP45|Q8WP45_HALRO G protein alpha subunit i class
		110   gi|74820339|sp|Q8WSS1|Q8WSS1_CIOIN G protein alpha subunit Gi splicing variant CiGi1b
		111   gi|74844379|sp|Q8WSS2|Q8WSS2_CIOIN G protein alpha subunit Gi splicing variant CiGi1a
		36    gi|1730230|sp|P51876|GNAI_HELTI Guanine nucleotide-binding protein G(i) subunit alpha (Adenylate cyclase-inhibiting G alpha protein)
		38    gi|232150|sp|P30682|GNAI_LYMST Guanine nucleotide-binding protein G(i) subunit alpha (Adenylate cyclase-inhibiting G alpha protein)
		116   gi|74849382|sp|Q9NL94|Q9NL94_OCTVU G protein alpha subunit i class
-------------------------------------------------
Sub-family 3: 16 sequences

		23    gi|585183|sp|P38400|GNAI2_CANFA Guanine nucleotide-binding protein G(i), alpha-2 subunit (Adenylate cyclase-inhibiting G alpha protein)
		24    gi|1730227|sp|P38402|GNAI2_CAVPO Guanine nucleotide-binding protein G(i), alpha-2 subunit (Adenylate cyclase-inhibiting G alpha protein)
		26    gi|121023|sp|P04899|GNAI2_HUMAN Guanine nucleotide-binding protein G(i), alpha-2 subunit (Adenylate cyclase-inhibiting G alpha protein)
		27    gi|1730229|sp|P08752|GNAI2_MOUSE Guanine nucleotide-binding protein G(i), alpha-2 subunit (Adenylate cyclase-inhibiting G alpha protein)
		29    gi|121025|sp|P04897|GNAI2_RAT Guanine nucleotide-binding protein G(i), alpha-2 subunit (Adenylate cyclase-inhibiting G alpha protein)
		25    gi|1730228|sp|P50147|GNAI2_CHICK Guanine nucleotide-binding protein G(i), alpha-2 subunit (Adenylate cyclase-inhibiting G alpha protein)
		80    gi|82180067|sp|Q5U4X0|Q5U4X0_XENLA Hypothetical protein
		89    gi|82186328|sp|Q6P3M7|Q6P3M7_XENTR Hypothetical protein MGC76300
		118   gi|82175421|sp|Q9W6A4|Q9W6A4_SQUAC Guanine nucleotide-binding protein Gi2 alpha-subunit
		84    gi|74724545|sp|Q6B6N3|Q6B6N3_HUMAN Galphai2 protein
		93    gi|82187492|sp|Q6TNT8|Q6TNT8_BRARE Guanine nucleotide binding protein (G protein), alpha inhibiting activity polypeptide 2 (Similar to guanine nucleotide binding protein, alpha inhibiting 2)
		108   gi|82135415|sp|Q8QGY8|Q8QGY8_FUGRU Guanine nucleotide binding protein
		28    gi|21263646|sp|O13055|GNAI2_ORYLA Guanine nucleotide-binding protein G(i) subunit alpha-2 (Adenylate cyclase-inhibiting G alpha protein) (Gi2 subunit alpha) (Gi alpha c)
		35    gi|14286126|sp|P20353|GNAI_DROME Guanine nucleotide-binding protein G(i) subunit alpha 65A
		37    gi|1169866|sp|P41776|GNAI_HOMAM Guanine nucleotide-binding protein G(i) subunit alpha (Adenylate cyclase-inhibiting G alpha protein)
		98    gi|82188830|sp|Q7ZWI5|Q7ZWI5_BRARE Guanine nucleotide-binding protein Gi2 alpha-subunit
-------------------------------------------------
Sub-family 4: 1 sequences

		103   gi|74728436|sp|Q8IZ71|Q8IZ71_HUMAN GNAI2 protein
-------------------------------------------------
Sub-family 5: 1 sequences

		97    gi|82188772|sp|Q7ZW82|Q7ZW82_BRARE Guanine nucleotide binding protein (G protein), alpha inhibiting activity polypeptide a
-------------------------------------------------
Sub-family 6: 25 sequences

		39    gi|120972|sp|P08239|GNAO1_BOVIN Guanine nucleotide-binding protein G(o) subunit alpha 1 (GTP-binding protein G39)
		41    gi|232133|sp|P09471|GNAO1_HUMAN Guanine nucleotide-binding protein G(o) subunit alpha 1
		40    gi|27808492|sp|P59216|GNAO1_CRILO Guanine nucleotide-binding protein G(o) subunit alpha 1
		42    gi|120975|sp|P18872|GNAO1_MOUSE Guanine nucleotide-binding protein G(o) subunit alpha 1
		71    gi|82177768|sp|O13011|O13011_XENLA Alpha 01 subunit of heterotrimeric GTP-binding protein (Gnao1-A protein)
		72    gi|82123680|sp|O93564|O93564_XENLA Guanine nucleotide-binding protein G(O) alpha subunit 1
		91    gi|82186937|sp|Q6PBP1|Q6PBP1_BRARE Guanine nucleotide binding protein (G protein), alpha activating activity polypeptide O
		43    gi|120977|sp|P17806|GNAO2_CRILO Guanine nucleotide-binding protein G(o) subunit alpha 2
		45    gi|120979|sp|P18873|GNAO2_MOUSE Guanine nucleotide-binding protein G(o) subunit alpha 2
		46    gi|232135|sp|P30033|GNAO2_RAT Guanine nucleotide-binding protein G(o) subunit alpha 2
		44    gi|60416433|sp|P29777|GNAO2_HUMAN Guanine nucleotide-binding protein G(o) subunit alpha 2
		55    gi|1346102|sp|P10825|GNAO_XENLA Guanine nucleotide-binding protein G(o) subunit alpha
		90    gi|82186691|sp|Q6P967|Q6P967_BRARE Hypothetical protein zgc:73153
		47    gi|21542406|sp|P51875|GNAO_CAEEL Guanine nucleotide-binding protein G(o) subunit alpha
		48    gi|120973|sp|P16378|GNAO_DROME Guanine nucleotide-binding protein G(o) subunit alpha 47A
		51    gi|585173|sp|P38404|GNAO_LOCMI Guanine nucleotide-binding protein G(o) subunit alpha
		77    gi|74845025|sp|Q5R250|Q5R250_BOMMO G protein alpha subunit Go
		87    gi|74847905|sp|Q6J2K4|Q6J2K4_9HEMI Guanine nucleotide-binding protein G(O) alpha subunit
		50    gi|1730206|sp|P51877|GNAO_HELTI Guanine nucleotide-binding protein G(o) subunit alpha
		52    gi|232136|sp|P30683|GNAO_LYMST Guanine nucleotide-binding protein G(o) subunit alpha
		115   gi|74826613|sp|Q9NL93|Q9NL93_OCTVU G protein a subunit o class
		53    gi|1730207|sp|P53359|GNAO_MANSE Guanine nucleotide-binding protein G(o) subunit alpha
		88    gi|74837291|sp|Q6NNB9|Q6NNB9_DROME RE53936p
		54    gi|3023823|sp|O15976|GNAO_PATYE Guanine nucleotide-binding protein G(o) subunit alpha
		95    gi|74839767|sp|Q7Q6L8|Q7Q6L8_ANOGA ENSANGP00000004423
-------------------------------------------------
Sub-family 7: 1 sequences

		75    gi|74836757|sp|Q5DEK9|Q5DEK9_SCHJA Hypothetical protein
-------------------------------------------------
Sub-family 8: 3 sequences

		74    gi|74836639|sp|Q5DBN1|Q5DBN1_SCHJA Hypothetical protein
		78    gi|75054973|sp|Q5R9N4|Q5R9N4_PONPY Hypothetical protein DKFZp469C112
		94    gi|74839753|sp|Q7Q6E0|Q7Q6E0_ANOGA ENSANGP00000013560
-------------------------------------------------
Sub-family 9: 6 sequences

		65    gi|121005|sp|P19086|GNAZ_HUMAN Guanine nucleotide-binding protein G(z) subunit alpha (G(x) alpha chain) (Gz-alpha)
		102   gi|74728297|sp|Q8IY73|Q8IY73_HUMAN Guanine nucleotide binding protein, alpha z polypeptide
		104   gi|74729099|sp|Q8N652|Q8N652_HUMAN Guanine nucleotide binding protein, alpha z polypeptide
		66    gi|20141319|sp|O70443|GNAZ_MOUSE Guanine nucleotide-binding protein G(z) subunit alpha (G(x) alpha chain) (Gz-alpha)
		67    gi|121006|sp|P19627|GNAZ_RAT Guanine nucleotide-binding protein G(z) subunit alpha (G(x) alpha chain) (Gz-alpha)
		106   gi|82135405|sp|Q8QGX8|Q8QGX8_FUGRU G protein alpha subunit
-------------------------------------------------
Sub-family 10: 3 sequences

		100   gi|74843086|sp|Q8IGI5|Q8IGI5_DROME RH09776p
		105   gi|74729134|sp|Q8N6I9|Q8N6I9_HUMAN GNAO1 protein
		101   gi|74816146|sp|Q8IT62|Q8IT62_SCHMA Trimeric G-protein alpha o subunit
-------------------------------------------------
Sub-family 11: 2 sequences

		68    gi|21263695|sp|Q9N2V6|GPA16_CAEEL Guanine nucleotide-binding protein alpha-16 subunit
		81    gi|74906766|sp|Q60XS3|GPA16_CAEBR Guanine nucleotide-binding protein alpha-16 subunit
-------------------------------------------------
Sub-family 12: 17 sequences

		56    gi|121031|sp|P04695|GNAT1_BOVIN Guanine nucleotide-binding protein G(t), alpha-1 subunit (Transducin alpha-1 chain)
		59    gi|121033|sp|P20612|GNAT1_MOUSE Guanine nucleotide-binding protein G(t), alpha-1 subunit (Transducin alpha-1 chain)
		57    gi|2494884|sp|Q28300|GNAT1_CANFA Guanine nucleotide-binding protein G(t), alpha-1 subunit (Transducin alpha-1 chain)
		58    gi|121032|sp|P11488|GNAT1_HUMAN Guanine nucleotide-binding protein G(t), alpha-1 subunit (Transducin alpha-1 chain)
		114   gi|82174366|sp|Q9DG28|Q9DG28_CHICK Rod-type transducin alpha subunit
		64    gi|585191|sp|P38407|GNAT_XENLA Guanine nucleotide-binding protein G(t) subunit alpha (Transducin alpha chain)
		85    gi|82183587|sp|Q6DJF0|Q6DJF0_XENLA MGC84417 protein
		120   gi|82175595|sp|Q9YI23|Q9YI23_AMBTI Rod transducin alpha subunit
		107   gi|82135409|sp|Q8QGY3|Q8QGY3_FUGRU G protein alpha subunit
		73    gi|82123942|sp|P79895|P79895_SPAAU Transducin alpha subunit
		60    gi|121034|sp|P04696|GNAT2_BOVIN Guanine nucleotide-binding protein G(t), alpha-2 subunit (Transducin alpha-2 chain)
		62    gi|1730235|sp|P50149|GNAT2_MOUSE Guanine nucleotide-binding protein G(t), alpha-2 subunit (Transducin alpha-2 chain)
		61    gi|232151|sp|P19087|GNAT2_HUMAN Guanine nucleotide-binding protein G(t), alpha-2 subunit (Transducin alpha-2 chain)
		113   gi|82174365|sp|Q9DG27|Q9DG27_CHICK Cone-type transducin alpha subunit
		86    gi|82183588|sp|Q6DJF3|Q6DJF3_XENLA MGC84412 protein
		119   gi|82175594|sp|Q9YI22|Q9YI22_AMBTI Cone transducin alpha subunit
		63    gi|121036|sp|P29348|GNAT3_RAT Guanine nucleotide-binding protein G(t), alpha-3 subunit (Gustducin alpha-3 chain)
-------------------------------------------------
Sub-family 13: 24 sequences

		148   gi|6016104|sp|O74227|GPA1_COCHE Guanine nucleotide-binding protein subunit alpha
		221   gi|74629677|sp|Q8J0K9|Q8J0K9_9PLEO G protein alpha subunit
		149   gi|3929354|sp|O42784|GPA1_COLTR Guanine nucleotide-binding protein subunit alpha
		212   gi|74628284|sp|Q7LK93|Q7LK93_FUSSP Guanine nucleotide-binding protein
		152   gi|2494877|sp|Q00580|GPA1_CRYPA Guanine nucleotide-binding protein subunit alpha
		156   gi|3929351|sp|O13315|GPA1_MAGGR Guanine nucleotide-binding protein subunit alpha
		247   gi|74638543|sp|Q9HFA2|Q9HFA2_ROSNE G protein alpha subunit
		159   gi|6647521|sp|O74259|GPA1_SPOSC Guanine nucleotide-binding protein subunit alpha
		157   gi|585176|sp|Q05425|GPA1_NEUCR Guanine nucleotide-binding protein alpha-1 subunit (GP1-alpha)
		243   gi|74638504|sp|Q9HEP9|Q9HEP9_BOTCI G protein alpha subunit
		241   gi|74638372|sp|Q9C134|Q9C134_9HELO G protein alpha subunit
		154   gi|2494878|sp|Q00743|GPA1_EMENI Guanine nucleotide-binding protein subunit alpha
		223   gi|74663869|sp|Q8J132|Q8J132_ASPFU Guanine nucleotide binding protein alpha subunit (Guanine nucleotide-binding protein, putative)
		229   gi|74630022|sp|Q8NJY0|Q8NJY0_PENMA G-alpha subunit
		186   gi|74627596|sp|Q5DPZ0|Q5DPZ0_PARBR Small G-protein GPA1
		200   gi|74637204|sp|Q6EH42|Q6EH42_PHANO G-alpha subunit
		160   gi|2494879|sp|P87032|GPA1_USTMA Guanine nucleotide-binding protein alpha-1 subunit
		150   gi|232140|sp|P30675|GPA1_COPCO Guanine nucleotide-binding protein subunit alpha
		242   gi|74638399|sp|Q9C1I5|Q9C1I5_9HOMO G protein alpha-subunit
		245   gi|74638541|sp|Q9HF99|Q9HF99_SCHCO Heterotrimeric G protein alpha subunit B
		180   gi|74627155|sp|Q01706|Q01706_PNECA Guanine nucleotide binding protein alpha subunit
		181   gi|74627156|sp|Q01711|Q01711_PNECA Guanosine nucleotide binding protein alpha subunit
		190   gi|74687887|sp|Q5KPS8|Q5KPS8_CRYNE Heterotrimeric G protein alpha subunit B, putative
		210   gi|74627964|sp|Q6UZ81|Q6UZ81_CRYNV G-protein alpha subunit Cga2
-------------------------------------------------
Sub-family 14: 2 sequences

		117   gi|74826614|sp|Q9NL97|Q9NL97_HALRO G protein alpha subunit
		153   gi|120988|sp|P16894|GPA1_DICDI Guanine nucleotide-binding protein alpha-1 subunit (G alpha-1)
-------------------------------------------------
Sub-family 15: 9 sequences

		70    gi|21263657|sp|Q21917|GPA7_CAEEL Guanine nucleotide-binding protein alpha-7 subunit
		83    gi|74907466|sp|Q61MQ8|GPA7_CAEBR Guanine nucleotide-binding protein alpha-7 subunit
		162   gi|120992|sp|P22454|GPA2_CAEEL Guanine nucleotide-binding protein alpha-2 subunit
		169   gi|21264425|sp|P28052|GPA3_CAEEL Guanine nucleotide-binding protein alpha-3 subunit
		193   gi|74906719|sp|Q60W52|GPA3_CAEBR Guanine nucleotide-binding protein alpha-3 subunit
		183   gi|74962934|sp|Q18434|GPA17_CAEEL Guanine nucleotide-binding protein alpha-17 subunit (Odorant response abnormal protein 3)
		217   gi|74841931|sp|Q86FX7|GPA17_CAEBR Guanine nucleotide-binding protein alpha-17 subunit (Odorant response abnormal protein 3)
		146   gi|21264424|sp|P28051|GPA1_CAEEL Guanine nucleotide-binding protein alpha-1 subunit
		192   gi|74906494|sp|Q60MJ0|GPA1_CAEBR Guanine nucleotide-binding protein alpha-1 subunit
-------------------------------------------------
Sub-family 16: 3 sequences

		69    gi|21263684|sp|Q9BIG5|GPA4_CAEEL Guanine nucleotide-binding protein alpha-4 subunit
		82    gi|74907119|sp|Q61B55|GPA4_CAEBR Guanine nucleotide-binding protein alpha-4 subunit
		167   gi|2494880|sp|P87033|GPA2_USTMA Guanine nucleotide-binding protein alpha-2 subunit
-------------------------------------------------
Sub-family 17: 11 sequences

		121   gi|1169852|sp|P38409|GNA11_BOVIN Guanine nucleotide-binding protein alpha-11 subunit (GL2)
		122   gi|3041682|sp|P29992|GNA11_HUMAN Guanine nucleotide-binding protein subunit alpha-11 (G alpha-11) (Guanine nucleotide-binding protein G(y) subunit alpha)
		123   gi|1169853|sp|P45645|GNA11_MELGA Guanine nucleotide-binding protein alpha-11 subunit
		124   gi|120982|sp|P21278|GNA11_MOUSE Guanine nucleotide-binding protein alpha-11 subunit
		125   gi|12585229|sp|Q9JID2|GNA11_RAT Guanine nucleotide-binding protein alpha-11 subunit
		126   gi|1169854|sp|P43444|GNA11_XENLA Guanine nucleotide-binding protein alpha-11 subunit
		218   gi|82177181|sp|Q8AVH0|Q8AVH0_XENLA Gna11-prov protein
		205   gi|82186553|sp|Q6P7M2|Q6P7M2_XENTR Guanine nucleotide-binding protein, alpha-11 subunit
		191   gi|82179816|sp|Q5RKP9|Q5RKP9_BRARE Zgc:101761
		188   gi|82125340|sp|Q5F3B5|Q5F3B5_CHICK Hypothetical protein
		204   gi|74748979|sp|Q6NT27|Q6NT27_HUMAN Guanine nucleotide binding protein (G protein), q polypeptide
-------------------------------------------------
Sub-family 18: 20 sequences

		135   gi|2494885|sp|Q28294|GNAQ_CANFA Guanine nucleotide-binding protein G(q) subunit alpha (Guanine nucleotide-binding protein alpha-q)
		141   gi|68566429|sp|P21279|GNAQ_MOUSE Guanine nucleotide-binding protein G(q) subunit alpha (Guanine nucleotide-binding protein alpha-q)
		143   gi|9296968|sp|P82471|GNAQ_RAT Guanine nucleotide-binding protein G(q) subunit alpha (Guanine nucleotide-binding protein alpha-q)
		144   gi|585190|sp|P38410|GNAQ_XENLA Guanine nucleotide-binding protein G(q) subunit alpha (Guanine nucleotide-binding protein alpha-q)
		140   gi|585188|sp|P38411|GNAQ_LYMST Guanine nucleotide-binding protein G(q) subunit alpha (Guanine nucleotide-binding protein alpha-q)
		142   gi|3023865|sp|O15975|GNAQ_PATYE Guanine nucleotide-binding protein G(q) subunit alpha (Guanine nucleotide-binding protein alpha-q)
		206   gi|74794213|sp|Q6QM11|Q6QM11_STRPU Guanine nucleotide-binding protein G(Q) alpha subunit short transcript (Guanine nucleotide-binding protein G(Q) alpha subunit long transcript)
		207   gi|74794214|sp|Q6QM13|Q6QM13_LYTVA Guanine nucleotide-binding protein G(Q) alpha subunit
		251   gi|74826612|sp|Q9NL92|Q9NL92_OCTVU G protein a subunit q class
		136   gi|417034|sp|P23625|GNAQ_DROME Guanine nucleotide-binding protein G(q) subunit alpha (Guanine nucleotide-binding protein alpha-q) (dGQalpha)
		250   gi|74825927|sp|Q9NFZ0|Q9NFZ0_CALVI Guanine nucleotide-binding protein alpha subunit
		138   gi|3913714|sp|P91950|GNAQ_HOMAM Guanine nucleotide-binding protein G(q) subunit alpha (Guanine nucleotide-binding protein alpha-q)
		252   gi|74827482|sp|Q9U473|Q9U473_PANAR Gq/11 protein alpha subunit
		203   gi|74847874|sp|Q6ITD0|Q6ITD0_PENVA Heterotrimeric GTP-binding protein alpha subunit G-alpha-q
		213   gi|74838738|sp|Q7PHK0|Q7PHK0_ANOGA ENSANGP00000022606
		214   gi|74838739|sp|Q7PHK1|Q7PHK1_ANOGA ENSANGP00000025381
		234   gi|74819358|sp|Q8T6P8|Q8T6P8_MAMBR Putative Gq protein alpha subunit
		178   gi|74765274|sp|P91955|P91955_LIMPO Gq protein alpha subunit
		139   gi|585187|sp|P38412|GNAQ_LOLFO Guanine nucleotide-binding protein G(q) subunit alpha (Guanine nucleotide-binding protein alpha-q)
		227   gi|74817162|sp|Q8MUI9|Q8MUI9_LOLPE Visual iGq-alpha protein
-------------------------------------------------
Sub-family 19: 9 sequences

		127   gi|585174|sp|P38408|GNA14_BOVIN Guanine nucleotide-binding protein alpha-14 subunit (GL1)
		128   gi|6016102|sp|O95837|GNA14_HUMAN Guanine nucleotide-binding protein alpha-14 subunit (G-protein alpha subunit 14)
		129   gi|232137|sp|P30677|GNA14_MOUSE Guanine nucleotide-binding protein alpha-14 subunit
		219   gi|81876356|sp|Q8C3M7|Q8C3M7_MOUSE Mus musculus 0 day neonate kidney cDNA, RIKEN full-length enriched library, clone:D630026N14 product:guanine nucleotide binding protein, alpha 14, full insert sequence
		230   gi|81879006|sp|Q8R2X9|Q8R2X9_MOUSE Guanine nucleotide binding protein, alpha 14
		187   gi|81882694|sp|Q5EAP4|Q5EAP4_RAT TGFB inducible early growth response 3 (Predicted)
		182   gi|74962135|sp|Q17386|Q17386_CAEEL EGL-30 (Egg laying defective protein 30, isoform a) (Heterotrimeric G protein alpha subunit)
		130   gi|6016103|sp|O73819|GNA14_XENLA Guanine nucleotide-binding protein alpha-14 subunit
		194   gi|82182072|sp|Q6AZW4|Q6AZW4_BRARE Zgc:100897
-------------------------------------------------
Sub-family 20: 1 sequences

		233   gi|75017882|sp|Q8T3G5|Q8T3G5_CAEEL Egg laying defective protein 30, isoform b
-------------------------------------------------
Sub-family 21: 1 sequences

		238   gi|74820359|sp|Q8WSU8|Q8WSU8_HALRO G protein alpha subunit q class
-------------------------------------------------
Sub-family 22: 1 sequences

		137   gi|30315891|sp|Q9XZV4|GNAQ_GEOCY Guanine nucleotide-binding protein G(q) subunit alpha (Guanine nucleotide-binding protein alpha-q)
-------------------------------------------------
Sub-family 23: 2 sequences

		226   gi|74816577|sp|Q8MQV5|Q8MQV5_DROME SD21019p
		254   gi|74867437|sp|Q9V6E3|Q9V6E3_DROME CG17760-PA
-------------------------------------------------
Sub-family 24: 2 sequences

		224   gi|74865584|sp|Q8ML42|Q8ML42_DROME CG30054-PB, isoform B
		225   gi|74865585|sp|Q8ML43|Q8ML43_DROME CG30054-PA, isoform A
-------------------------------------------------
Sub-family 25: 5 sequences

		131   gi|232139|sp|P30679|GNA15_HUMAN Guanine nucleotide-binding protein alpha-15 subunit (G alpha-15) (G alpha-16)
		133   gi|47116940|sp|Q9TU29|GNA15_RABIT Guanine nucleotide-binding protein alpha-15 subunit (G alpha-15)
		132   gi|232138|sp|P30678|GNA15_MOUSE Guanine nucleotide-binding protein alpha-15 subunit (G alpha-15)
		134   gi|9296971|sp|O88302|GNA15_RAT Guanine nucleotide-binding protein alpha-15 subunit (G alpha-15)
		199   gi|82182661|sp|Q6DEH5|Q6DEH5_BRARE Zgc:100942
-------------------------------------------------
Sub-family 26: 25 sequences

		151   gi|68067704|sp|P54853|GPA1_CRYNE Guanine nucleotide-binding protein subunit alpha
		170   gi|14285445|sp|Q9HFW7|GPA3_NEUCR Guanine nucleotide-binding protein alpha-3 subunit (GP3-alpha)
		174   gi|74626565|sp|O13314|O13314_MAGGR MAGA
		248   gi|74638544|sp|Q9HFA3|Q9HFA3_ROSNE G protein alpha subunit
		185   gi|74627595|sp|Q5DPY9|Q5DPY9_PARBR Small G-protein GPA3
		216   gi|74629312|sp|Q7Z9K5|Q7Z9K5_PENMA G protein alpha subunit
		237   gi|74664290|sp|Q8TFX6|Q8TFX6_ASPFU Probable g protein alpha subunit (Guanine nucleotide binding protein alpha subunit) (G-protein alpha subunit, putative)
		253   gi|74638954|sp|Q9UVK8|Q9UVK8_EMENI G protein alpha subunit
		177   gi|74626988|sp|O94216|O94216_SCLSC G protein alpha subunit
		179   gi|74644786|sp|Q00581|Q00581_CRYPA Guanine nucleotide regulatory protein
		236   gi|74630279|sp|Q8TF91|Q8TF91_SPOSC G protein alpha subunit
		228   gi|74630021|sp|Q8NJX7|Q8NJX7_TRIAT G protein alpha subunit Tga3
		171   gi|3913716|sp|O14438|GPA3_USTHO Guanine nucleotide-binding protein alpha-3 subunit
		172   gi|2494881|sp|P87034|GPA3_USTMA Guanine nucleotide-binding protein alpha-3 subunit
		176   gi|74626815|sp|O74204|O74204_PODAN MOD-D
		220   gi|74629654|sp|Q8J0B8|Q8J0B8_9BASI G protein alpha subunit
		256   gi|74639031|sp|Q9Y887|Q9Y887_SUIBO Heterotrimeric G protein alpha subunit
		239   gi|74630528|sp|Q8X1V9|Q8X1V9_SCHCO Heterotrimeric G protein alpha subunit A
		257   gi|74639032|sp|Q9Y888|Q9Y888_SCHCO Heterotrimeric G protein alpha subunit
		244   gi|74638540|sp|Q9HF98|Q9HF98_SCHCO Heterotrimeric G protein alpha subunit C
		249   gi|74638569|sp|Q9HFS5|Q9HFS5_SCHCO Heterotrimeric G protein alpha subunit 2
		168   gi|729563|sp|P10823|GPA2_YEAST Guanine nucleotide-binding protein alpha-2 subunit (GP2-alpha)
		201   gi|74637515|sp|Q6FQ90|Q6FQ90_CANGA Candida glabrata strain CBS138 chromosome I complete sequence
		195   gi|74631344|sp|Q6BJH8|Q6BJH8_DEBHA Debaryomyces hansenii chromosome G of strain CBS767 of Debaryomyces hansenii
		198   gi|74636160|sp|Q6CHF1|Q6CHF1_YARLI Yarrowia lipolytica chromosome A of strain CLIB99 of Yarrowia lipolytica
-------------------------------------------------
Sub-family 27: 11 sequences

		165   gi|585175|sp|Q05424|GPA2_NEUCR Guanine nucleotide-binding protein alpha-2 subunit (GP2-alpha)
		175   gi|74626566|sp|O13316|O13316_MAGGR MAGC
		215   gi|74628782|sp|Q7S787|Q7S787_NEUCR Hypothetical protein
		208   gi|74627881|sp|Q6RX07|Q6RX07_SPOSC G protein alpha subunit 3
		235   gi|74630278|sp|Q8TF78|Q8TF78_CRYPA G-protein alpha subunit CPG-3
		246   gi|74638542|sp|Q9HFA1|Q9HFA1_ROSNE G protein alpha subunit
		222   gi|74629688|sp|Q8J0P9|Q8J0P9_TRIVE G protein alpha subunit
		240   gi|74638371|sp|Q9C133|Q9C133_9HELO G protein alpha subunit
		184   gi|74627594|sp|Q5DPY8|Q5DPY8_PARBR Small G-protein GPA2
		255   gi|74639006|sp|Q9Y7E3|Q9Y7E3_EMENI G protein alpha subunit homolog GanAp
		211   gi|74628023|sp|Q6W9M4|Q6W9M4_PENMA G-alpha subunit
-------------------------------------------------
Sub-family 28: 3 sequences

		163   gi|120993|sp|P16051|GPA2_DICDI Guanine nucleotide-binding protein alpha-2 subunit (G alpha-2)
		231   gi|75247695|sp|Q8RYB3|Q8RYB3_9STRA G-protein alpha subunit 1
		232   gi|75247696|sp|Q8RYB4|Q8RYB4_PHYIN G-protein alpha subunit 1
-------------------------------------------------
Sub-family 29: 1 sequences

		49    gi|30315890|sp|Q9XZV3|GNAO_GEOCY Guanine nucleotide-binding protein G(o) subunit alpha
-------------------------------------------------
Sub-family 30: 1 sequences

		173   gi|1730211|sp|P34043|GPA5_DICDI Guanine nucleotide-binding protein alpha-5 subunit (G alpha-5)
-------------------------------------------------
Sub-family 31: 4 sequences

		189   gi|74684938|sp|Q5KG89|Q5KG89_CRYNE Heterotrimeric G-protein GTPase, putative
		209   gi|74627943|sp|Q6UEA7|Q6UEA7_CRYNV G-protein alpha subunit Gpa3
		327   gi|21263653|sp|P91907|GPA15_CAEEL Guanine nucleotide-binding protein alpha-15 subunit
		343   gi|74907194|sp|Q61DE0|GPA15_CAEBR Guanine nucleotide-binding protein alpha-15 subunit
-------------------------------------------------
Sub-family 32: 6 sequences

		147   gi|1169855|sp|P28868|GPA1_CANAL Guanine nucleotide-binding protein subunit alpha
		196   gi|74631696|sp|Q6BRV1|Q6BRV1_DEBHA Debaryomyces hansenii chromosome D of strain CBS767 of Debaryomyces hansenii
		155   gi|52788303|sp|Q9Y7B7|GPA1_KLULA Guanine nucleotide-binding protein alpha-1 subunit (GP1-alpha)
		161   gi|120991|sp|P08539|GPA1_YEAST Guanine nucleotide-binding protein alpha-1 subunit (GP1-alpha)
		202   gi|74637731|sp|Q6FU36|Q6FU36_CANGA Similar to sp|P08539 Saccharomyces cerevisiae YHR005c GPA1
		197   gi|74633762|sp|Q6C684|Q6C684_YARLI Yarrowia lipolytica chromosome E of strain CLIB99 of Yarrowia lipolytica
-------------------------------------------------
Sub-family 33: 2 sequences

		145   gi|21263649|sp|O76584|GPA11_CAEEL Guanine nucleotide-binding protein alpha-11 subunit
		331   gi|21263673|sp|Q93743|GPA6_CAEEL Guanine nucleotide-binding protein alpha-6 subunit
-------------------------------------------------
Sub-family 34: 1 sequences

		348   gi|74819935|sp|Q8WPA0|Q8WPA0_HALRO G protein alpha subunit x class
-------------------------------------------------
Sub-family 35: 1 sequences

		166   gi|544372|sp|Q04665|GPA2_SCHPO Guanine nucleotide-binding protein alpha-2 subunit (GP2-alpha)
-------------------------------------------------
Sub-family 36: 1 sequences

		158   gi|12644180|sp|P27584|GPA1_SCHPO Guanine nucleotide-binding protein alpha-1 subunit (GP1-alpha)
-------------------------------------------------
Sub-family 37: 2 sequences

		330   gi|21263655|sp|Q20701|GPA5_CAEEL Guanine nucleotide-binding protein alpha-5 subunit
		342   gi|74907074|sp|Q619V5|GPA5_CAEBR Guanine nucleotide-binding protein alpha-5 subunit
-------------------------------------------------
Sub-family 38: 2 sequences

		332   gi|1169856|sp|P34045|GPA7_DICDI Guanine nucleotide-binding protein alpha-7 subunit (G alpha-7)
		349   gi|74820472|sp|Q94470|Q94470_DICDI GTP-binding protein alpha subunit
-------------------------------------------------
Sub-family 39: 1 sequences

		324   gi|21263683|sp|Q9BIG4|GPA10_CAEEL Guanine nucleotide-binding protein alpha-10 subunit
-------------------------------------------------
Sub-family 40: 44 sequences

		258   gi|585178|sp|P38405|GNAL_HUMAN Guanine nucleotide-binding protein G(olf) subunit alpha (Adenylate cyclase-stimulating G alpha protein, olfactory type)
		259   gi|45476918|sp|Q8CGK7|GNAL_MOUSE Guanine nucleotide-binding protein G(olf) subunit alpha (Adenylate cyclase-stimulating G alpha protein, olfactory type)
		260   gi|2851469|sp|P38406|GNAL_RAT Guanine nucleotide-binding protein G(olf) subunit alpha (Adenylate cyclase-stimulating G alpha protein, olfactory type)
		312   gi|74728702|sp|Q8N2B4|Q8N2B4_HUMAN Hypothetical protein FLJ33549
		261   gi|121000|sp|P04896|GNAS_BOVIN Guanine nucleotide-binding protein G(s) subunit alpha (Adenylate cyclase-stimulating G alpha protein)
		262   gi|52000960|sp|P63091|GNAS_CANFA Guanine nucleotide-binding protein G(s) subunit alpha (Adenylate cyclase-stimulating G alpha protein)
		263   gi|52000727|sp|Q8R4A8|GNAS_CRIGR Guanine nucleotide-binding protein G(s) subunit alpha (Adenylate cyclase-stimulating G alpha protein)
		269   gi|52000962|sp|P63093|GNAS_MESAU Guanine nucleotide-binding protein G(s) subunit alpha (Adenylate cyclase-stimulating G alpha protein)
		271   gi|52000956|sp|P63095|GNAS_RAT Guanine nucleotide-binding protein G(s) subunit alpha (Adenylate cyclase-stimulating G alpha protein) (G-alpha-8)
		264   gi|121001|sp|P16052|GNAS_CRILO Guanine nucleotide-binding protein G(s) subunit alpha (Adenylate cyclase-stimulating G alpha protein)
		267   gi|3913717|sp|O16118|GNAS_HOMAM Guanine nucleotide-binding protein G(s) subunit alpha (Adenylate cyclase-stimulating G alpha protein)
		299   gi|74794215|sp|Q6QM14|Q6QM14_LYTVA Guanine nucleotide-binding protein G(S) alpha subunit
		300   gi|74794216|sp|Q6QM15|Q6QM15_STRPU Guanine nucleotide-binding protein G(S) alpha subunit
		270   gi|232142|sp|P29797|GNAS_PIG Guanine nucleotide-binding protein G(s) subunit alpha (Adenylate cyclase-stimulating G alpha protein)
		273   gi|121004|sp|P24799|GNAS_XENLA Guanine nucleotide-binding protein G(s) subunit alpha (Adenylate cyclase-stimulating G alpha protein)
		295   gi|82185675|sp|Q6NVN4|Q6NVN4_XENTR Hypothetical protein MGC69295
		297   gi|82186354|sp|Q6P413|Q6P413_XENLA MGC68706 protein
		296   gi|74736993|sp|Q6NXS0|Q6NXS0_HUMAN Guanine nucleotide binding protein, alpha stimulating activity polypeptide 1, isoform b
		292   gi|82179905|sp|Q5U3H6|Q5U3H6_BRARE Zgc:103521
		294   gi|82182978|sp|Q6DG15|Q6DG15_BRARE Zgc:92392 protein
		298   gi|82126598|sp|Q6PUS6|Q6PUS6_BRARE GNAS complex locus
		289   gi|74742571|sp|Q5JWD7|Q5JWD7_HUMAN GNAS complex locus
		307   gi|81866879|sp|Q8K5E1|Q8K5E1_MOUSE Mus musculus brain cDNA, clone MNCb-5546
		321   gi|81870098|sp|Q9Z1R7|Q9Z1R7_MOUSE Guanine nucleotide-binding protein
		322   gi|81870099|sp|Q9Z1R8|Q9Z1R8_RAT Guanine nucleotide-binding protein
		265   gi|121029|sp|P20354|GNAS_DROME Guanine nucleotide-binding protein G(s) subunit alpha (Adenylate cyclase-stimulating G alpha protein)
		305   gi|74838677|sp|Q7PD79|GNAS_ANOGA Guanine nucleotide-binding protein G(s) subunit alpha (Adenylate cyclase-stimulating G alpha protein)
		268   gi|232141|sp|P30684|GNAS_LYMST Guanine nucleotide-binding protein G(s) subunit alpha (Adenylate cyclase-stimulating G alpha protein)
		304   gi|74837624|sp|Q6TP31|Q6TP31_PINFU G-protein a-subunit s class
		319   gi|74826611|sp|Q9NL91|Q9NL91_OCTVU G protein a subunit s class
		272   gi|232143|sp|P30669|GNAS_SCHMA Guanine nucleotide-binding protein G(s) subunit alpha (Adenylate cyclase-stimulating G alpha protein)
		288   gi|74836559|sp|Q5D9H9|Q5D9H9_SCHJA Hypothetical protein
		316   gi|74844380|sp|Q8WSU7|Q8WSU7_HALRO G protein alpha subunit s class
		284   gi|74958278|sp|O18678|O18678_CAEEL Heterotrimeric G protein alpha subunit (G protein, subunit alpha protein 1) (G protein a(S) subunit)
		266   gi|30315958|sp|Q9XZV5|GNAS_GEOCY Guanine nucleotide-binding protein G(s) subunit alpha (Adenylate cyclase-stimulating G alpha protein)
		290   gi|74742583|sp|Q5JWF1|Q5JWF1_HUMAN GNAS complex locus
		291   gi|74742584|sp|Q5JWF2|Q5JWF2_HUMAN GNAS complex locus
		340   gi|74742544|sp|Q5JW67|Q5JW67_HUMAN GNAS complex locus
		293   gi|81863372|sp|Q63803|Q63803_RAT XLalphas protein
		320   gi|81870093|sp|Q9Z1N8|Q9Z1N8_MOUSE G-protein XLalphas
		301   gi|81892779|sp|Q6R0H4|Q6R0H4_MOUSE Extended extralong alpha s XXLb2
		302   gi|81892780|sp|Q6R0H5|Q6R0H5_MOUSE Extended extralong alpha s XXLb1
		303   gi|81892782|sp|Q6R0H7|Q6R0H7_MOUSE Extended extralong alpha s XXL
		323   gi|585177|sp|Q05337|GNAF_DROME Guanine nucleotide-binding protein G(f) subunit alpha
-------------------------------------------------
Sub-family 41: 24 sequences

		274   gi|120985|sp|P18064|GPA1_ARATH Guanine nucleotide-binding protein alpha-1 subunit (GP-alpha-1)
		285   gi|75220190|sp|O82057|O82057_SPIOL G protein alpha subunit
		275   gi|1346103|sp|P49082|GPA1_LOTJA Guanine nucleotide-binding protein alpha-1 subunit (GP-alpha-1)
		279   gi|3913708|sp|O04278|GPA1_PEA Guanine nucleotide-binding protein alpha-1 subunit (GP-alpha-1)
		306   gi|75244810|sp|Q8H6G2|Q8H6G2_PEA G protein alpha I subunit
		276   gi|3334195|sp|Q40224|GPA1_LUPLU Guanine nucleotide-binding protein alpha-1 subunit (GP-alpha-1)
		282   gi|3913709|sp|O04279|GPA2_PEA Guanine nucleotide-binding protein alpha-2 subunit (GP-alpha-2)
		309   gi|75246183|sp|Q8LJQ9|Q8LJQ9_PEA G protein alpha II subunit
		308   gi|75246182|sp|Q8LJQ8|Q8LJQ8_PEA G protein alpha II subunit
		277   gi|120989|sp|P26981|GPA1_LYCES Guanine nucleotide-binding protein alpha-1 subunit (GP-alpha-1)
		280   gi|3913725|sp|P93564|GPA1_SOLTU Guanine nucleotide-binding protein alpha-1 subunit (GP-alpha-1)
		315   gi|75248686|sp|Q8W3P4|Q8W3P4_TOBAC Heterotrimeric GTP binding protein alpha subunit
		317   gi|75263033|sp|Q9FV62|Q9FV62_TOBAC Heterotrimeric GTP-binding protein subunit alpha 2
		281   gi|1346105|sp|P49084|GPA1_SOYBN Guanine nucleotide-binding protein alpha-1 subunit (GP-alpha-1)
		278   gi|1346104|sp|P49083|GPA1_ORYSA Guanine nucleotide-binding protein alpha-1 subunit (GP-alpha-1) (Protein Dwarf1)
		311   gi|75246454|sp|Q8LNY8|Q8LNY8_WHEAT G protein alpha subunit
		318   gi|75264710|sp|Q9M4Q2|Q9M4Q2_HORVU G protein alpha subunit
		283   gi|3913724|sp|P93163|GPA2_SOYBN Guanine nucleotide-binding protein alpha-2 subunit (GP-alpha-2)
		314   gi|75248538|sp|Q8VZX2|Q8VZX2_SOLTU Heterotrimeric G protein alpha subunit 2
		286   gi|75220980|sp|Q40404|Q40404_NICPL Heterotrimeric G protein subunit
		313   gi|75248537|sp|Q8VZX1|Q8VZX1_SOLTU G protein alpha subunit 3
		287   gi|75275298|sp|Q43604|Q43604_ORYSA G protein alpha subunit
		310   gi|75246453|sp|Q8LNY7|Q8LNY7_WHEAT G protein alpha subunit
		341   gi|75252521|sp|Q5YEV2|Q5YEV2_CHLS6 Guanine nucleotide binding-protein G(0) alpha subunit
-------------------------------------------------
Sub-family 42: 3 sequences

		333   gi|21263656|sp|Q20907|GPA8_CAEEL Guanine nucleotide-binding protein alpha-8 subunit
		344   gi|74907458|sp|Q61MC6|GPA8_CAEBR Guanine nucleotide-binding protein alpha-8 subunit
		338   gi|74964950|sp|Q20910|GPA9_CAEEL Guanine nucleotide-binding protein alpha-9 subunit
-------------------------------------------------
Sub-family 43: 3 sequences

		164   gi|52788266|sp|P54111|GPA2_KLULA Guanine nucleotide-binding protein alpha-2 subunit (GP2-alpha)
		334   gi|1169857|sp|P34046|GPA8_DICDI Guanine nucleotide-binding protein alpha-8 subunit (G alpha-8)
		335   gi|74872942|sp|O15743|O15743_DICDI Spalten (Similar to Entamoeba histolytica. Protein phosphatase 2C-2) (Protein serine/threonine phosphatase)
-------------------------------------------------
Sub-family 44: 1 sequences

		339   gi|74766131|sp|Q25408|Q25408_LYMST G protein alpha-a subunit
-------------------------------------------------
Sub-family 45: 1 sequences

		325   gi|21263702|sp|Q9XTB2|GPA13_CAEEL Guanine nucleotide-binding protein alpha-13 subunit
-------------------------------------------------
Sub-family 46: 2 sequences

		326   gi|114152811|sp|Q9BIG2|GPA14_CAEEL Guanine nucleotide-binding protein alpha-14 subunit
		346   gi|75012963|sp|Q7Z117|Q7Z117_CAEEL G protein, alpha subunit protein 14, isoform b
-------------------------------------------------
Sub-family 47: 1 sequences

		328   gi|39932590|sp|Q86D96|GPA1_TRIVA Guanine nucleotide-binding protein subunit alpha-1 (G alpha-1) (GTP-binding protein subunit alpha 1)
-------------------------------------------------
Sub-family 48: 1 sequences

		329   gi|2494882|sp|P87035|GPA4_USTMA Guanine nucleotide-binding protein alpha-4 subunit
-------------------------------------------------
Sub-family 49: 2 sequences

		347   gi|74843751|sp|Q8T130|Q8T130_DICDI Hypothetical protein (G-protein subunit alpha 11)
		352   gi|75023175|sp|Q9N4F4|Q9N4F4_CAEEL Hypothetical protein Y71H2B.7
-------------------------------------------------
Sub-family 50: 6 sequences

		336   gi|75223199|sp|O80462|O80462_ARATH Putative GTP-binding protein (Extra-large G-protein)
		337   gi|75220037|sp|O81225|O81225_ARATH Extra-large G-protein
		350   gi|75168876|sp|Q9C516|Q9C516_ARATH G-protein alpha subunit, putative (G-protein, putative)
		351   gi|75174373|sp|Q9LI02|Q9LI02_ORYSA Putative extra-large G-protein
		345   gi|75232568|sp|Q7XH68|Q7XH68_ORYSA Putative G-protein
		353   gi|75266730|sp|Q9SZ04|Q9SZ04_ARATH Extra-large G-protein-like
-------------------------------------------------
Sub-family 51: 18 sequences

		354   gi|82183016|sp|Q6DGA3|Q6DGA3_BRARE Zgc:91818
		355   gi|81868813|sp|Q9JMD9|Q9JMD9_RAT Receptor activity modifying protein 1
		359   gi|54036321|sp|Q9JJ74|RAMP1_RAT Receptor activity-modifying protein 1 precursor
		358   gi|27734476|sp|Q9WTJ5|RAMP1_MOUSE Receptor activity-modifying protein 1 precursor
		356   gi|27734475|sp|Q8R4C6|RAMP1_CAVPO Receptor activity-modifying protein 1 precursor
		357   gi|11134419|sp|O60894|RAMP1_HUMAN Receptor activity-modifying protein 1 precursor (CRLR activity-modifying protein 1) (Calcitonin-receptor-like receptor activity-modifying protein 1)
		360   gi|27734474|sp|Q8R4C5|RAMP2_CAVPO Receptor activity-modifying protein 2 precursor
		361   gi|27735250|sp|O60895|RAMP2_HUMAN Receptor activity-modifying protein 2 precursor (CRLR activity-modifying protein 2) (Calcitonin-receptor-like receptor activity-modifying protein 2)
		362   gi|27734477|sp|Q9WUP0|RAMP2_MOUSE Receptor activity-modifying protein 2 precursor
		363   gi|54036320|sp|Q9JHJ1|RAMP2_RAT Receptor activity-modifying protein 2 precursor
		364   gi|75046093|sp|Q7YS88|Q7YS88_PIG Receptor activity modifying protein 3
		365   gi|75046094|sp|Q7YS89|Q7YS89_PIG Receptor activity modifying protein 3
		366   gi|74738677|sp|Q7Z2Y1|Q7Z2Y1_HUMAN Receptor (Calcitonin) activity modifying protein 3,
		369   gi|11134424|sp|O60896|RAMP3_HUMAN Receptor activity-modifying protein 3 precursor (CRLR activity-modifying protein 3) (Calcitonin-receptor-like receptor activity-modifying protein 3)
		367   gi|81868812|sp|Q9JMD8|Q9JMD8_RAT Receptor activity modifying protein 3
		371   gi|47605942|sp|Q9JJ73|RAMP3_RAT Receptor activity-modifying protein 3 precursor
		370   gi|27734478|sp|Q9WUP1|RAMP3_MOUSE Receptor activity-modifying protein 3 precursor
		368   gi|27734473|sp|Q8R4C4|RAMP3_CAVPO Receptor activity-modifying protein 3 precursor
-------------------------------------------------
