# Supplementary material for: CLUSS: Clustering of protein sequences based on a new similarity measure
Source: BMC Bioinformatics. 2007 Aug 4;8:286. doi: 10.1186/1471-2105-8-286 (PMC1976428; doi:10.1186/1471-2105-8-286)
Supplement: Additional file 15 — Members of GH2 family [file 1471-2105-8-286-S15.fas]

>gi|146577|gb|AAA24053.1| beta-d-galactosidase
MTMITDSLAVVLQRRDWENPGVTQLNRLAAHPPFASWRNSEEARTDRPSQQLRSLNGEWRFAWFPAPEAV
PESWLECDLPEADTVVVPSNWQMHGYDAPIYTNVTYPITVNPPFVPTENPTGCYSLTFNVDESWLQEGQT
RIIFDGVNSAFHLWCNGRWVGYGQDSRLPSEFDLSAFLRAGENRLAVMVLRWSDGSYLEDQDMWRMSGIF
RDVSLLHKPTTQISDFHVATRFNDDFSRAVLEAEVQMCGELRDYLRVTVSLWQGETQVASGTAPFGGEII
DERGGYADRVTLRLNVENPKLWSAEIPNLYRAVVELHTADGTLIEAEACDVGFREVRIENGLLLLNGKPL
LIRGVNRHEHHPLHGQVMDEQTMVQDILLMKQNNFNAVRCSHYPNHPLWYTLCDRYGLYVVDEANIETHG
MVPMNRLTDDPRWLPAMSERVTRMVQRDRNHPSVIIWSLGNESGHGANHDALYRWIKSVDPSRPVQYEGG
GADTTATDIICPMYARVDEDQPFPAVPKWSIKKWLSLPGETRPLILCEYAHAMGNSLGGFAKYWQAFRQY
PRLQGGFVWDWVDQSLIKYDENGNPWSAYGGDFGDTPNDRQFCMNGLVFADRTPHPALTEAKHQQQFFQF
RLSGQTIEVTSEYLFRHSDNELLHWMVALDGKPLASGEVPLDVAPQGKQLIELPELPQPESAGQLWLTVR
VVQPNATAWSEAGHISAWQQWRLAENLSVTLPAASHAIPHLTTSEMDFCIELGNKRWQFNRQSGFLSQMW
IGDKKQLLTPLRDQFTRAPLDNDIGVSEATRIDPNAWVERWKAAGHYQAEAALLQCTADTLADAVLITTA
HAWQHQGKTLFISRKTYRIDGSGQMAITVDVEVASDTPHPARIGLNCQLAQVAERVNWLGLGPQENYPDR
LTAACFDRWDLPLSDMYTPYVFPSENGLRCGTRELNYGPHQWRGDFQFNISRYSQQQLMETSHRHLLHAE
EGTWLNIDGFHMGIGGDDSWSPSVSAEFQLSAGRYHYQLVWCQK

>gi|602406|gb|AAA69907.1| beta-galactosidase
MSSSYITDQGPGSGLRVPARSWLNSDAPSLSLNGDWRFRLLPTAPGTPGAGSVLATGETVEAVASESFDD
SSWDTLAVPSHWVLAEDGKYGRPIYTNVQYPFPIDPPFVPDANPTGDYRRTFDVPDSWFESTTAALTLRF
DGVESRYKVWVNGVEIGVGSGSRLAQEFDVSEALRPGKNLLVVRVHQWSAASYLEDQDQWWLPGIFRDVK
LQARPVGGLTDVWLRTDWSGSGTITPEITADPAAFPVTLRVPELGLEVIWDSPADVAPVSIDAVEPWSAE
VPRLYDASVSSAAESISLRLGFRTVKIVGDQFLVNGRKVIFHGVNRHETNADRGRVFDEASAREDLALMK
RFNVNAIRTSHYPPHPRFLDLADELGFWVILECDLETHGFHALKWVGNPSDDPAWRDALVDRMERTVERD
KNHASIVMWSLGNESGTGANLAAMAAWTHARDLSRPVHYEGDYTGAYTDVYSRMYSSIPETDSIGRNDSH
ALLLGCNAIESARQRTRPFILCEYVHAMGNGPGAIDQYEDLVDKYPRLHGGFVWEWRDHGIRTRTADGTE
FFAYGGDFDEVIHDGNFVMDGMILSDSTPTPGLFEYKQIVSPIRLALTLNAEGNAGLTVANLRHTSDASD
VVLRWRVEHNGTRVDAGELTTDGANGPLQAGDSLTLTLPTIVAAAEGETWLSVEAVLREATAWAPAGHPL
SETQLDLSPAQPPLRVPRPASPIAGAAPVELGPATFDAGSLVTLAGLPVAGPRLELWRAPTDNDKGQGFG
AYGPEDPWINSGRGVPAPSSAVVWQQAGLDRLTRRVEDVAALPQGLRVRSRYAAANSEHDVAVEENWQLS
GDELWLRIDIAPSAGWDLVFPRIGVRLDLPSEVDGASWFGAGPRESYPDSLHSAVVGTHGGSLEELNVNY
ARPQETGHHSDVRWVELSRDGAPWLRIEADPDALGRRPGFSLAKNTAQEVALAPHPHELPESQHSYLYLD
AAQHGLGSRACGPDVWPDFALRPEARTLVLRIRAA

>gi|173305|gb|AAA35265.1| beta-D-galactosidase
MSCLIPENLRNPKKVHENRLPTRAYYYDQDIFESLNGPWAFALFDAPLDAPDAKNLDWETAKKWSTISVP
SHWELQEDWKYGKPIYTNVQYPIPIDIPNPPTVNPTGVYARTFELDSKSIESFEHRLRFEGVDNCYELYV
NGQYVGFNKGSRNGAEFDIQKYVSEGENLVVVKVFKWSDSTYIEDQDQWWLSGIYRDVSLLKLPKKAHIE
DVRVTTTFVDSQYQDAELSVKVDVQGSSYDHINFTLYEPEDGSKVYDASSLLNEENGNTTFSTKEFISFS
TKKNEETAFKINVKAPEHWTAENPTLYKYQLDLIGSDGSVIQSIKHHVGFRQVELKDGNITVNGKDILFR
GVNRHDHHPRFGRAVPLDFVVRDLILMKKFNINAVRNSHYPNHPKVYDLFDKLGFWVIDEADLETHGVQE
PFNRHTNLEAEYPDTKNKLYDVNAHYLSDNPEYEVAYLDRASQLVLRDVNHPSIIIWSLGNEACYGRNHK
AMYKLIKQLDPTRLVHYEGDLNALSADIFSFMYPTFEIMERWRKNHTDENGKFEKPLILCEYGHAMGNGP
GSLKEYQELFYKEKFYQGGFIWEWANHGIEFEDVSTADGKLHKAYAYGGDFKEEVHDGVFIMDGLCNSEH
NPTPGLVEYKKVIEPVHIKIAHGSVTITNKHDFITTDHLLFIDKDTGKTIDVPSLKPEESVTIPSDTTYV
VAVLKDDAGVLKAGHEIAWGQAELPLKVPDFVTETAEKAAKINDGKRYVSVESSGLHFILDKLLGKIESL
KVKGKEISSKFEGSSITFWRPPTNNDEPRDFKNWKKYNIDLMKQNIHGVSVEKGSNGSLAVVTVNSRISP
VVFYYGFETVQKYTIFANKINLNTSMKLTGEYQPPDFPRVGYEFWLGDSYESFEWLGRGPGESYPDKKES
QRFGLYDSKDVEEFVYDYPQENGNHTDTHFLNIKFEGAGKLSIFQKEKPFNFKISDEYGVDEAAHACDVK
RYGRHYLRLDHAIHGVGSEACGPAVLDQYRLKAQDFNFEFDLAFE

>gi|144746|gb|AAA23216.1| beta-D-galactosidase (cbgA)
MINNKPSLDWLENPEIFRVNRIDAHSDTWFYEKFEDVKLEDTMPLKQNLNGKWRFSYSENSSLRIKEFYK
DEFDVSWIDYIEVPGHIQLQGYDKCQYINTMYPWEGHDELRPPHISKTYNPVGSYVTFFEVKDELKNKQT
FISFQGVETAFYVWVNGEFVGYSEDTFTPSEFDITDYLREGENKLAVEVYKRSSASWIEDQDFWRFSGIF
RDVYLYAVPETHVNDIFIKTDLYDDFKNAKLNAELKMIGNSETTVETYLEDKEGNKIAISEKIPFSDELT
LYLDAQNINLWSAEEPNLYTLYILVNKKDGNLIEVVTQKIGFRHFEMKDKIMCLKWKRIIFKGVNRHEFS
ARRGRSITKEDMLWDIKFLKQHNINAVRTSHYPNQSLWYRLCDEYGIYLIDETNLESHGSWQKMGQIEPS
WNVPGSLPQWQAAVLDRASSMVERDKNHPSVLIWSCGNESYAGEDIYQMSKYFRKKDPSRLVHYEGVTRC
REFMTRRHESRMYAKAAEIEEYLNDNPKKPYISCEYMHSMGNSTGGMMKYTELEDKYLMYQGGFIWDYGD
QALYRKLPDGKEVLAYGGDFTDRPTDYNFSGNGLIYADRTISPKAQEVKYLYQNVKLEPDEKGVTIKNQN
LFVNTDKYDLYYIVERDGKLIKDGYLNVSVAPDEEKYIELPIGNYNFPEEIVLTTSLRLAQATLWAEKGY
EIAFGQKVIKEKSDMNNHNSESKMKIIHGDVNIGVHGKDFKAIFSKQEGGIVSLRYNNKEFITRTPKTFY
WRATTDNDRGNRHEFRCSQWLAATMGQKYVDFSVEEFDEKITLYYTYQLPTVPSTNVKITYEVSGEGIIK
VNVKYKGVSGLPELPVLGMDFKLLAEFNSFSWYGMGPEENYIDRCEGAKLGIYESTQ

>gi|1262324|dbj|BAA07673.1| beta-galactosidase [Enterobacter cloacae]
MSDTPSLTLSALLARRDWENPVVTQWNRLAAHAPLHSWRNEPSARDDAGSARRQTLNGLWRFSYFTAPEQ
VPQAWVTEDCADAVAMPVPSNWQMQGFDTPIYTNVTYPIPVNPPFVPQENPTGCYSLTFEVDDAWLQSGQ
TRIIFDGVNSAFHLWCNGQWIGYSQDSRLPAEFDLSAALRPGQNRLAVMVLRWCDGSYLEDQDMWRMSGI
FRDVTLLHKPETQIADYHVVTDLNAELDRAVLKVDVTLAGAGFADGEVVFTLWRKGEKCASVSRQPGSAI
VDERGSWAERLTVTIPVETPALWSAETPELYRLTMALLNPQGEVLEIEACDVGFRRVEISNGLLKLNGKP
LLIRGVNRHEHHSENGQVMDEATMRRDIETMKQHSFNAVRCSHYPNHPLWYQLCDRYGLYVVDEANIETH
GMVPMSRLADDPRWLPAMSERVTRMVQRDRNHPSIIIWSLGNESGHGANHDALYRWLKTTDPTRPVQYEG
GGANTAATDIVCPMYARVDRDQPFPAVPKWSIKKWIGMPDETRPLILCEYAHAMGNSFGGFAKYWQAFRS
HPRLQGGFVWDWVDQALTKRDEDGNTFWAYGGDFGDKPNDRQFCLNGLVFPDRTPHPALYEAHGPQQFFT
FTRVSTSPLVIEVQSGYLFRHTDNEVLNWTVARDGDVLVAGEVTLAMVPEGTQRLEIALPELNAGPGEVW
LNVEVRQPRATPWSPAAIAAAGSSGRFRLRSLLLRQPRRRAAVLTQTDRILEIAHRQQRWQFDRASGNLT
QWWRNGVETLLSPLTDNVSRAPLDNDIGVSEATKIDPNAWVERWKAAGMYDLTPRVLHCEAEQHAGEVVV
TTQHVLEYRGKALFLSRKVWRIDEQGVLHGDIQVDMASDIPEPARIGLSVHLAETPENVRWLGLGPHENY
PDRKLAAQQGRWTLPLEAMHTPYIFPTENGLRCDTRELVVGMHQLNGHFHFSVSRYSQQQLRETTHHHLL
REEPGCWLNLDAFHMGVGGDDSWSPSVSPEFILQTRQLRYTFSWQQNP

>gi|12725024|gb|AAK06078.1|AE006428_2 beta-galactosidase (EC 3.2.1.23) [Lactococcus lactis subsp. lactis Il1403]
MMTMIDVLERKDWENPVVSNWNRLPMHTPMDLLEKQSLNGLWNFDHFSRISDVPKNWLELTESKTEIIVP
SNWQIEFKDKSDVPIYTNVTYPIPIQPPYVPEANPVGAYSRYFDITKEWLESGHVHLTFEGVGSAFHFWL
NGEYGGYSEDSRLPAEFDISNLAKEGQNCLKVLVFRWSKVTYFEDQDMWRMSGIFRSVNLQWLPDNYLLD
FSIKTDLDEDLDFANVKLQAYAKNIDDACLEFKLYDDEQLIGECHGFDAEIGVVNPKLWSDEIPYLYRLE
LTLMDRSGAVFHKETKKIGIRKIAIEKGQLKINGKALLVRGVNKHEFTPEHGYVVSEEVMIKDIKLMKEH
NFNAVRCSHYPNDSRWYELCDEYGLYVMDEANIETHGMTPMNRLTNDPTYLPLMSERVTRMVMRDRNHPS
IIIWSLGNESGYGSNHQALYDWCKSFDSSRPVHYEGGDDASRGATDATDIICPMYARVDSPSINAPYSLK
TWMGVAGENRPLILCEYAHDMGNSLGGFGKYWQAFREIDRLQGGFIWDWVDQGLLKDGNYAYGGDFGDKP
NDRQFSLNGLVFPNRQAKPALREAKYWQQYYQFELEKTPLGQVFAFTVTNEYLFRSTDNEKLCYQLINGL
EVLWENELILNMPAGGSMRIDLSELPIDGTDNLFLNIQVKTIEKCNLLESDFEVAHQQFVLQEKINFTDR
IDSNEEITLFEDEELLTVRSAKQKFIFNKSNGNLSRWLDEKGNEKLLHELSEQFTRAPLDNDIGVSEVEH
IDPNAWLERWKGIGFYELKTLLKTMIIQATENEVIISVQTDYEAKGKIAFSTIREYHIFRNGELLLKVDF
KRNIEFPEPARIGLSLQLAEKAENVTYFGLGPDENYPDRRGASLFGQWNLRITDMTTPYIFPSENGLRME
TRELNYDRLKVRAMGQSFAFNLSPYSQNQLAKKGHWHLLEEEAGTWLNIDGFHMGVGGDDSWSPSVAQEY
LLTKGNYHYEVSFKLT

>gi|2425091|gb|AAC48809.1| beta-glucuronidase [Canis familiaris]
MSRGPAGAWVALGPLLWTCGLALEGGMLYPRESPSRERKDLDGLWSFRADFSDGRRQGFEQQWYRAPLRE
SGPTLDMPVPSSFNDVGQDRQLRSFVGWVWYEREATLPRRWSQDPGTRVVLRIGSAHYYAIVWVNGVHVA
EHEGGHLPFEADISKLVQSGPLSSCRITLAINNTLTPHTLPPGTIVYKTDASKYPKGYFVQNTYFDFFNY
AGLHRPVLLYTTPTTYIDDITVTTGVDQDTGLVDYQIFVQGSEHFQLEVYLLDEEGKVVAQGTGSQGRLQ
VPNVHLWWPYLMHEHPAYLYSLEVRLTAQMAAGPVSDFYTLPVGIRTVAVTERQFLINGKPFYFHGVNKH
EDADIRGKGFDWPLLVKDFNLLRWLGANAFRTSHYPYAEEVMQLCDRYGIVVIDESPGVGIMLVQSYSNV
SLQHHLEVMGELVRRDKNHPSVVMWSVANEPTSFLKPAAYYFKTLIAHTKALDPSRPVTFVTNSNYEADL
GAPYVDVICVNSYYSWYHDYGHMEVIQLQLATEFENWYRTYQKPIIQSEYGAETIAGFHQDPPLMFSEEY
QKGLLEQYHLVLDQKRKEYVVGELIWNFADFMTDQSPQRAVGNRKGIFTRQRQPKAAAFLLRERYWKLAN
ETGHHRSAAKSQCLENSPFAL

>gi|1787903|gb|AAC74689.1| beta-D-glucuronidase [Escherichia coli K12]
MLRPVETPTREIKKLDGLWAFSLDRENCGIDQRWWESALQESRAIAVPGSFNDQFADADIRNYAGNVWYQ
REVFIPKGWAGQRIVLRFDAVTHYGKVWVNNQEVMEHQGGYTPFEADVTPYVIAGKSVRITVCVNNELNW
QTIPPGMVITDENGKKKQSYFHDFFNYAGIHRSVMLYTTPNTWVDDITVVTHVAQDCNHASVDWQVVANG
DVSVELRDADQQVVATGQGTSGTLQVVNPHLWQPGEGYLYELCVTAKSQTECDIYPLRVGIRSVAVKGEQ
FLINHKPFYFTGFGRHEDADLRGKGFDNVLMVHDHALMDWIGANSYRTSHYPYAEEMLDWADEHGIVVID
ETAAVGFNLSLGIGFEAGNKPKELYSEEAVNGETQQAHLQAIKELIARDKNHPSVVMWSIANEPDTRPQG
AREYFAPLAEATRKLDPTRPITCVNVMFCDAHTDTISDLFDVLCLNRYYGWYVQSGDLETAEKVLEKELL
AWQEKLHQPIIITEYGVDTLAGLHSMYTDMWSEEYQCAWLDMYHRVFDRVSAVVGEQVWNFADFATSQGI
LRVGGNKKGIFTRDRKPKSAAFLLQKRWTGMNFGEKPQQGGKQ

>gi|183233|gb|AAA52561.1| beta-glucuronidase precursor (EC 3.2.1.31)
MARGSAVAWAALGPLLWGCALGLQGGMLYPQESPSRECKELDGLWSFRADFSDNRRRGFEEQWYRRPLWE
SGPTVDMPVPSSFNDISQDWRLRHFVGWVWYEREVILPERWTQDLRTRVVLRIGSAHSYAIVWVNGVDTL
EHEGGYLPFEADISNLVQVGPLPSRLRITIAINNTLTPTTLPPGTIQYLTDTSKYPKGYFVQNTYFDFFN
YAGLQRSVLLYTTPTTYIDDITVTTSVEQDSGLVNYQISVKGSNLFKLEVRLLDAENKVVANGTGTQGQL
KVPGVSLWWPYLMHERPAYLYSLEVQLTAQTSLGPVSDFYTLPVGIRTVAVTKSQFLINGKPFYFHGVNK
HEDADIRGKGFDWPLLVKDFNLLRWLGANAFRTSHYPYAEEVMQMCDRYGIVVIDECPGVGLALPQFFNN
VSLHHHMQVMEEVVRRDKNHPAVVMWSVANEPASHLESAGYYLKMVIAHTKSLDPSRPVTFVSNSNYAAD
KGAPYVDVICLNSYYSWYHDYGHLELIQLQLATQFENWYKKYQKPIIQSEYGAETIAGFHQDPPLMFTEE
YQKSLLEQYHLGLDQKRRKYVVGELIWNFADFMTEQSPTRVLGNKKGIFTRQRQPKSAAFLLRERYWKIA
NETRYPHSVAKSQCLENSPFT

>gi|12802352|gb|AAK07836.1|AF305888_3 beta-glucuronidase [Lactobacillus gasseri]
MESALYPIQNKYRFNTLMNGTWQFETDPNSVGLDEGWNKELPDPEEMPVPGTFAELTTKRDRKYYTGDFW
YQKDFFIPSFLKKKELYIRFGSVTHRAKVFINGHEVGQHEGGFLPFQVKISNYINYDQTNRVTVLVNNEL
SEKAIPCGTEEILDNGQKLAQPYFDFFNYSGIMRNVWLLALPQSQITNFKLNYQLANNKATITYNIEANN
NAEFKVTLFDNQKEVACATSKNTSSLTIKNPHLWSPNDPYSYKIKIEMLEDGKTVDEYTDKIGIRTVKIV
NDKILLNNHPIYLKGFGKHEDFNVLGKAVNESIIKRDYECMKWIGANCFRSSHYPYAEEWYQYADKYGFL
IIDEVPAVGLNRSITNFLNVTNSNQSHFFASKTVPELKKVHEQEIKEMIDRDQRHPSVIAWSLFNEPEST
TQESYDYFKDIFAFARKLDPQNRPYTGTLVMGSGPKVDKLHPLCDFVCLNRYYGWYVAGGPEIVNAKKML
EDELDGWQNLKLNKPFVFTEFGADTLSSSHRLPDEMWSQEYQNEYYQMYFDIFKKYPFICGELVWNFADF
KTSEGIMRVGGNDKGIFTRDREPKDIAFTLKKRWQQLN

>gi|309256|gb|AAA37696.1| beta-glucuronidase precursor
MSLKWSACWVALGQLLCSCALALKGGMLFPKESPSRELKALDGLWHFRADLSNNRLQGFEQQWYRQPLRE
SGPVLDMPVPSSFNDITQEAALRDFIGWVWYEREAILPRRWTQDTDMRVVLRINSAHYYAVVWVNGIHVV
EHEGGHLPFEADISKLVQSGPLTTCRITIAINNTLTPHTLPPGTIVYKTDTSMYPKGYFVQDTSFDFFNY
AGLHRSVVLYTTPTTYIDDITVITNVEQDIGLVTYWISVQGSEHFQLEVQLLDEDGKVVAHGTGNQGQLQ
VPSANLWWPYLMHEHPAYMYSLEVKVTTTESVTDYYTLPVGIRTVAVTKSKFLINGKPFYFQGVNKHEDS
DIRGKGFDWPLLVKDFNLLRWLGANSFRTSHYPYSEEVLQLCDRYGIVVIDECPGVGIVLPQSFGNESLR
HHLEVMEELVRRDKNHPAVVMWSVANEPSSALKPAAYYFKTLITHTKALDLTRPVTFVSNAKYDADLGAP
YVDVICVNSYFSWYHDYGHLEVIQPQLNSQFENWYKTHQKPIIQSEYGADAIPGIHEDPPRMFSEEYQKA
VLENYHSVLDQKRKEYVVGELIWNFADFMTNQSPLRVIGNKKGIFTRQRQPKTSAFILRERYWRIANETG
GHGSGPRTQCFGSRPFTF

>gi|4102551|gb|AAD01498.1| beta-glucuronidase [Felis catus]
MLRGPAAVWAALGPLLWACGLALRGGMLYPRESPSRERKELNGLWSFRADFSENRRQGFEQQWYRTPLRE
SGPTLDMPVPSSFNDVGQDRQLRSFVGWVWYEREATLPQRWTQDLGTRVVLRIGSAHYYAIVWVNGVHVA
EHEGGHLPFEADISKLVQSGPLASCRITIAINNTLTPHTLPPGTILYQTDTSKYPKGYFVQNINFDFFNY
AGLHRPVLLYTTPTTYIDDITISTSVNQDTGLVDYQIFVEGGEHFQLEVRLLDEEGKVVAQGTGGRGQLQ
VPNAHLWWPYLMHEHPAYLYSLEVRLTAQTAAGSVSDFYTLPVGIRTVAVTEHQFLINGKPFYFHGVNKH
EDADIRGKGFDWPLLVKDFNLLRWLGANAFRTSHYPYAEEVMQLCDRYGIVVIDESPGVGIVLVESYSNV
SLQHHLEVMEELVRRDKNHPAVVMWSVANEPASFLKPAGYYFKTLIAHTKALDPSRPVTFVTNSNYEADL
GAPYVDVICVNSYYSWYHDYGHMEVIQLQLATQFENWYRTYQKPIIQSEYGADTIAGFHQDPPLMFSEEY
QKGLLEQYHLVLDQKRKEYVVGELIWNFADFMTNQSPQRVMGNKKGIFTRQRQPKGAAFLLRERYWKLAN
ETRYPWSAVKSQCLENSPFTL

>gi|40187626|gb|AAR75615.1| Sequence 2 from patent US 6641996
MLYPINTETRGVFDLNGVWNFKLDYGKGLEEKWYESKLTDTISMAVPSSYNDIGVTKEIRNHIGYVWYER
EFTVPAYLKDQRIVLRFGSATHKAIVYVNGELVVEHKGGFLPFEAEINNSLRDGMNRVTVAVDNILDDST
LPVGLYSERHEEGLGKVIRNKPNFDFFNYAGLHRPVKIYTTPFTYVEDISVVTDFNGPTGTVTYTVDFQG
KAETVKVSVVDEEGKVVASTEGLSGNVEIPNVILWEPLNTYLYQIKVELVNDGLTIDVYEEPFGVRTVEV
NDGKFLINNKPFYFKGFGKHEDTPINGRGFNEASNVMDFNILKWIGANSFRTAHYPYSEELMRLADREGL
VVIDETPAVGVHLNFMATTGLGEGSERVSTWEKIRTFEHHQDVLRELVSRDKNHPSVVMWSIANEAATEE
EGAYEYFKPLVELTKELDPQKRPVTIVLFVMATPETDKVAELIDVIALNRYNGWYFDGGDLEAAKVHLRQ
EFHAWNKRCPGKPIMITEYGADTVAGFHDIDPVMFTEEYQVEYYQANHVVFDEFENFVGEQAWNFADFAT
SQGVMRVQGNKKGVFTRDRKPKLAAHVFRERWTNIPDFGYKN

>gi|6624916|emb|CAB63902.1| beta-mannosidase [Aspergillus niger]
MRHSIGLAAALLAPTLPVALGQHIRDLSSEKWTLSSRALNRTVPAQFPSQVHLDLLRAGVIGEYHGLNDF
NLRWIAAANWTYTSQPIKGLLDNYGSTWLVFDGLDTFATISILWTANRIHGQSVSPVSGSMYLPALEACQ
RRILIRKVSFRGGVTAEVNTCYLHIEWPDDVQLTYEYPNRWFMRKEQSDFGWDWGPAFAPAGPWKPAYIV
QLDKKESVYVLNTDLDIYRKNQINYLPPDQSQPWVVNASIDILGPLPAKPTMSIEVRDTHSGTILTSRTL
NNVSVAGNAITGVTVLDGLNPKLWWPQSSVIRTSTMFLSLSKVEGTRPWPVWTNGRASAPFFLNQRNITE
VQRAQGIAPGANWHFEVNGHEFYAKGSNLIPPDSFWTRVTEERISRLFDAVVVGNQNMLRVWSSGAYLHD
YIYDLADEKGILLWSEFEFSDALYPSDDAFLENVAAEIVYNVRRVNHHPSLALWAGGNEIESLMLPRVKD
AAPSSYSYYVGEYEKMYISLFLPLVYENTRSISYSPSSTTEGYLYIDLSAPVPMAERYDNTTSGSYYGDT
DHYDYDTSVAFDYGSYPVGRFANEFGFHSMPSLQTWQQAVDTEDLYFNSSVVMLRNHHDPAGGLMTDNYA
NSATGMGEMTMGVISYYPIPSKSDHISNFSAWCHATQLFQADMYKSQIQFYRRGSGMPERQLGSLYWQLE
DIWQAPSWAGIEYGGRWKVLHHVMRDIYQPVIVSPFWNYTTGSLDVYVTSDLWSPAAGTVDLTWLDLSGR
PIAGNAGTPKSVPFTVGGLNSTRIYGTNVSSLGLPDTKDAVLILSLSAHGRLPNSDRTTNLTHENYATLS
WPKDLKIVDPGLKLGYSSKKTTVTVEATSGVSLYTWLDYPEGVVGYFEENAFVLAPGEKKEIGFTVLDDT
TNGAWVRNITVQSLWDQKVRG

>gi|704360|gb|AAC48460.1| beta-mannosidase
MLLRLLLLLAPCGAGFATKVVSISLRGNWKIHSGNGSLQLPATVPGCVHSALFNKRIIKDPYYRFNNLDY
RWIALDNWTYIKKFKLHSDMSTWSKVNLVFEGIDTVAVVLLNSVPIGKTDNMFRRYSFDITHTVKAVNII
EVRFQSPVVYANQRSERHTAYWVPPNCPPPVQDGECHVNFIRKMQCSFGWDWGPSFPTQGIWKDVRIEAY
NVCHLNYFMFTPIYDNYMKTWNLKIESSFDVVSSKLVSGEAIVAIPELNIQQTNNIELQHGERTVELFVK
IDKAIIVETWWPHGHGNQTGYNMSVIFELDGGLRFEKSAKVYFRTVELVEEPIQNSPGLSFYFKINGLPI
FLKGSNWIPADSFQDRVTSAMLRLLLQSVVDANMNALRVWGGGVYEQDEFYELCDELGIMIWQDFMFACA
LYPTDKDFMDSVREEVTHQVRRLKSHPSIITWSGNNENEAALMMGWYDTKPGYLQTYIKDYVTLYVKNIR
TIVLEGDQTRPFITSSPTNGAKTIAEGWLSPNPYDLNYGDVHFYDYVSDCWNWRTFPKARFVSEYGYQSW
PSFSTLEKVSSEEDWSYRSSFALHRQHLINGNNEMLHQIELHFKLPNSTDQLRRFKDTLYLTQVMQAQCV
KTETEFYRRSRSEIVNGKGHTMGALYWQLNDIWQAPSWSSLEYGGKWKMLHYFARHFFAPLLPVGFEDKD
MLFIYGASHLHSDQQMMLTVRVHTWSSLELVCSESTNPFVIKAGESVLLYTKPVPELLKGCPGCTRQSCV
VSFYLSTDGELLSPINYHFLSSLKNAKGLHKANITATISQQGDTFVFDLKTSAVAPFVWLDVGSIPGRFS
DNGFLMTEKTRTVFFYPWKPTSKSELEQSFHVTSLADTY

>gi|5359712|gb|AAD42775.1|AF126472_1 mannosidase [Cellulomonas fimi]
MITQDLYDGWTLTAVSGPVPAELAGVRVRARVPGTSHTALLDEGLIPDPYLDRNEDVLAWMRRTDWAYER
ELVLDPAAADERVDLVFGGIDTVGTVTFDGHELGRTANQHRSYRFDVRALLRPDTQRLRVDLRAAIVHAE
AERERLGHRPLAYPQPFNMVRKMACSFGWDWGPDLQTAGLWKPVRVERWRTARLASVRTHVTVDPDGTGR
VRVLVDLERSGLPGGDAPVTLRARVLSADVAVTVPGTATSAVVELEVPRAPLWWPVGHGPQPLSDLTVTL
ATRDDEPLDSWSRRIGFRTVEVDTTPDEDGTPFTFRVNGRPVFVKGANWIPDDHLLTRITRERLAHRLDQ
AVEANLNLLRVWGGGIYESEDFYDLCDERGLLVWQDFLLACAAYPEEQPIWDELEAEARENVARLTPHAS
LVLWNGGNENLWGFMDWGWPQELEGRTWGYRLATELLKGVVAELDPTRPYADGSPYSPGFALDDVHPNDP
DHGTHHEWEVWNRVDYSAYRDDVPRFCSEFGFQGPPTWSTLTRAVRADDGGPLTKDDPTFLLHQKAEDGN
GKLDRGLAPHLGVPAGFVDWHWATQLNQARAVAFAIEHYRSWWPRTAGAIVWQLNDCWPVTSWAAIDGDE
RVKPLWHALRRAYAPRLLTVQPRDGRDELAVVNDTGGLWQGTVRLSRRTLDGATLAEVELGLAVGAWSVG
LFALPDEVAAPDDAAGEVLVVDLGDVRTVHTWAQDVDLRLDPDPVSATVSPLQDGYRVDVTARTFARSVT
LHVDRLDPDATVDDALVDVPAGETFSFHVRTSARFDAAALTRSPVLRTANDVVVPRGATAPAGAERDLQQ
SR

>gi|2145100|gb|AAC39573.1| beta-mannosidase [Homo sapiens]
MRLHLLLLLALCGAGTTAAELSYSLRGNWSICNGNGSLELPGAVPGCVHSALFQQGLIQDSYYRFNDLNH
RWVSLDNWTYSKEFKIPFEISKWQKVNLILEGVDTVSKILFNEVTIGETDNMFNRYSFDITNVVRDVNSI
ELRFQSAVLYAAQQSKAHTXYQVPPDCPPLVQKGECHVNFVRKEQCSFSWDWGPSFPTQGIWKDVRIEAY
NICHLNYFTFSPIYDKSAQEWNLEIESTFDVVSSKPVGGQVIXAIPKLQTQQTYSIELQPGKRIVELFVN
ISKNITVETWWPHGHGNQTGYNMTVLFELDGGLNIEKSAKVYFRTVELIEEPIKGSPGLSFYFKINGFPI
FLKGSNWIPADSFQDRVTSELLRLLLQSVVDANMNTLRVWGGGIYEQDEFYELCDELGIMVWQDFMFACA
LYPTDQGFLDSVTAEVAYQIKRLKSHPSIIIWSGNNENEEALMMNWYHISFTDRPIYIKDYVTLYVKNIR
ELVLAGDKSRPFITSSPTNGAETVAEAWVSQNPNSNYFGDVHFYDYISDCWNWKVFPKARFASEYGYQSW
PSFSTLEKVSSTEDWSFNSKFSLHRQHHEGGNKQMLYQAGLHFKLPQSTDPLRTFKDTIYLTQVMQAQCV
KTETEFYRRSRSEIVDQQGHTMGALYWQLNDIWQAPSWASLEYGGKWKMLHYFAQNFFAPLLPVGFENEN
TFYIYGVSDLHSDYSMTLSVRVHTWSSLEPVCSRVTERFVMKGGEAVCLYEEPVSELLRRCGNCTRESCV
VSFYLSADHELLSPTNYHFLSSPKEAVGLCKAQITAIISQQGDIFVFDLETSAVAPFVWLDVGSIPGRFS
DNGFLMTEKTRTILFYPWEPTSKNELEQSFHVTSLTDIY

>gi|13310141|gb|AAK18177.1| beta-mannosidase [Mus musculus]
MHLHLLLILALFRAGCVVAGPSYSLSGSWRVSNGNGSLELPATVPGYVHSALHQHGLIQDPYYRFNDLNY
RWISLDNWTYSTEFKIPFNLSEWQKVKLIFDGVDTVAEILFNNVTIGKTDNMFTGYSFDVTNVVKDVNSL
KLQFRSAVQYAECQSKAHTSYRVPPECPPVEQKGECHVNFIRKAQCSFSWDWGPSFPSQGIWKDVRIEAY
NIAHLDYLTFLPVYDNASQAWNIEIEASFDVASSKSVSGQVTVAIPQLKTQQTNDIELQQEQRIVKLLVK
IRKDVAVETWWPRGHGNQTGYNMTILFALDGGLKIEKAAKVYFRTVQLIEEGIKGSPGLSFYFKINGLPI
FLKGSNWIPADSFQDKVTSDRLQLLFQSVVDANMNTLRVWGGGIYEQDEFYALCDELGIMVWQDFMFASA
LYPTEPGFLASVRKEVTYQVRRLKSHPSIIIWSGNNENEVALSVNWFHVNPRDMKTYIDDYVTLYVKNIR
KIVLSEDKSRPFIASSPTNGMKTMEEGWISYDPYSIQYGDIHFYNYADDCWNWKIFPKARLVSEYGYQSW
PSFSTLEKVSSQEDWAYNSRFSLHRQHHEDGNHQMLHQVKMHFKLPQGTDPLRTFKDTIYLTQVMQAQCI
KTETEFYLRSRSEIVDGKGHTMGALYWQLNDIWQAPSWASLEYGGKWKMLHYFARRFFAPLLPVGFEDEG
VFYVYGVSDLHKDHHTQLTVRLHHWSSPKPLCSLVNSSIVVKAGEAVVLFQMPVSELLKRCRGCTRETCV
VSFYFSTDKELFSPTNYHFLSSLKDAKGLLEANITVNISQKGNVFVFDLETSAVAPFVWLDVGSIPGRFS
DNGFLMIRKKLSVLFYPWKPTSKSELQQAFSVTSLTDTY

>gi|21436685|emb|CAD33708.1| beta-D-mannosidase [Thermobifida fusca]
MQHRFTCGDAMAVRIELRENWVLRADDPAEVPVEIGPAGIPATVPGCVHTDLMAANLIPDPYQGRNETEL
GWIGRTQWSYTTTFDATALAEAERIDLECAGLDTVATVFLNGTEVGQSRNMHRSYRFDLRRALRDGTNEL
RVEFASPYSYATALRDKLGDRPNAYPEPFQFIRKMACNFGWDWGPTLVTSGIWRPIHVHAWHTARLAQVV
PLITVARTHDGSLEGRVLVRVEVERSEHGEDTELVVRVRIADREQSIAVPAGVCRTELEVTVPDPDLWWP
RGYGDQPLYDLRVDLAAHGEELDTWQRRIGFRTVELDTGVDEDGRRFTIVVNGVPVLVKGANWIPDDCFV
SRVGRDRYAARIDQAVAANMNLLRVWGGGRYESEDFYELCDERGILVWQDFLFACAAYPEEPPITEEVEA
EAREVVARLAPYPSLVLWNGNNENIWGYWDWGWKEELAGRSWGEGYYLELLPRIVAEVDPTRPYWPGSPY
SGVPDIHPNDPRYASIHIWDVWNEVDYTAYRNYRPRFVAEFGFQAPPTYATLRSALPGEELRPDSPGMLH
HQKAVDGNGKLARGLAPHFGNPADFDDWHYLTQVNQARAITLGIEHFRAQWPRCTGSVVWQLNDCWPVTS
WSAVDGEGRRKPLWYALRAVYAERLATVQPDGDGLVLVVANDSNREWTGTAHLARRALDGTVLAAADAPF
TVPARGAVRVPLPAEVARPGDATRELITADTGARRAYWFFAEDREIAYPAPEYDTRVVPRGADLCVTVTA
RSLLRDLSLFADRLDPGAEADDMLVTLLPGESHTFTVRGGAHLDPAQVVQPPVLRTVNDALRAAQDSIPV

>gi|62083814|gb|AAX62629.1| exo-beta-D-glucosaminidase precursor [Amycolatopsis orientalis]
MSFRQKRTRIPLLAMTVTALAAAVCGVTTAPAATGAEVAVPLSVGAAAGNATPIPGYVIQSSAQVSDDSA
VSKPGFPTSGWYPVSSRSTVYAGLLQNGKYADPFYSTNMQNVPAAQFSVPWWYRTDLNVDDTSSRTYLDF
SGVLSKADVWVNGTKVATKDQVNGAYTRHDLDITAQVHTGVNSVAFKVYPNDPNRDLSMGWIDWAQTPPD
QNMGIVRDVLVRRSGAVALRSAHVIQKLNSALDHADLTVKADVRNDSANAVQTTVAGTVAGKPISQTVSL
AAKERKTVTFPLVGLDRPNVWWPAGMGGQHRYDLDLTASVGGTPSDAAKSKFGVRDVKATLNSSGGRQYS
VNGKPLLIRGGGYTPDLFLRWNETAAADKLKYVLNLGLNTVRLEGHIEPDEFFDIADDLGVLTMPGWECC
DKWEGQVNGEEKGEPWVESDYPIAKASMFSEAERLRDHPSVISFHIGSDFAPDRRIEQGYLDAMKAADFL
LPVIPAASARPSPITGASGMKMNGPYDYVPPVYWYDKSQKDRGGAWSFNSETSAGVDIPTMDTLKRMMSA
SELDTMWKNPSAKQYHRSSSDTFGNLKLFGDALTKRYGASANLNDFVRKAQLSQYENVRAEFESHSRNYT
DSTNPSTGLIYWMLNSPWTSLHWQLFDAYMDQNGAYYGAKKANEPLHIQYSHDNRSVVVINQTSNAVSGL
TATTKLYNLDGTEKYSNTKTGLSVGALGAKATAVTVPAVSGLSTTYLAKWVLTDSSGKEVSRNVYWLSTK
ADTLNWGGSDWYYTPQSAFADLSGLNNLGQSAVGATANSVAGADGTTTTTVTLKNTSGGRLPAFYVDSKV
VDSAGKPVLPVEWNANAVSLWPGETTTLTAKYRTADLKGSKPSVRISGWNTGTQTVPADGSGPGPSDPVD
YQAEDATIVQGAVESNHAGYTGTGFVNYDNVAGSSVEWTVTVPSAGTYDVVVRYANGTTTSRPLDFSVNG
SISASGVAFGSTGTWPAWTTKTVRVTLAAGVNKIKAVATTANGGPNVDKITL

>gi|29604865|dbj|BAC68933.1| putative beta-mannosidase [Streptomyces avermitilis MA-4680]
MFHRPASVRRFVTTAVALGLLSTLSTGARAGARTHEPPPRPTTVSSTAGSTTALTGYAIQSTAKVTDPAA
AVSSPGYPASGWYPAGARSTVLAALLAGGKYADPFYSTNQQKIPKADFQVPWWYRSDFTVADTSARTYLD
FSGVISAADVFVNGRQIARSADVAGAYTRHELDVTSLVREGANTVAFRIQPNNPNKNLTMGWIDWLEPPP
DQNMGIVRDVLVRRGGPVALRDAHVITRLDVPSLATADLTVKARARNDSDAAITATVSGSVGATSFRRSV
ALAAHETKTVTFTPADTPGLHLTSPRVWWPAGMGGQPLYALDLSASVSETVSDTVHESFGIRDVKAPLNS
DGARQYSVNGRRLLIKGGGWSPDEFLRWDSTYVEDRLRYALDLGLNTIRLEGHIEPDEFFDLADRYGILT
LPGWECCNKWEGNVNGSGSGDEWTAADYPVAKASMAAEAARLRDHPSVVSFLIGSDFAPDAKIEKTYLDA
LKAADWPTPVVAAASDKSSPVSGSSGMKMTGPYDWIPPNYWYAKREGGATGFNSETSAGPDIPTLDTLRR
MMTPAELDTLWKNPGAKQYHRSPSSVFGTLKIYDAALAGRYGAPTGLTDYVRKAQLAQYENVRAQFEAYG
RGATDASKPATGVIYWMFNSGWTSLHWQLLDRYLDQGGAYFGAKKANEPLHVQYSYDDRSVVVVNNRPAA
VSGLTARVTLFNTDGTQKYDKSATGLSVAGDGAHSTALTLPSSVSGLSTTYLARLVLTDSAGKEVSRNVY
WLSTRPDTLDWAHTDWYYTPTTSYADLKGLGSMARVPVSATASTTAGTDGASTTTVTVRNTGSGRTPSLF
TDVHLVDSKGKPVLPVQWSDNEVSLWPGESATLTVTYRTADLHGSAPRVRVSGWNTAEQTVPAA

>gi|46110864|ref|XM_382490.1| Gibberella zeae PH-1 chromosome 1 hypothetical protein (FG02314.1) mRNA, partial cds
MIAFLLFLVGTAVATNSKPLATDFGKQDAIPNWDIQQVNKVAGNTKSLSLPNVDTSSWHHAPVSRCTLMA
CLLAEGTYKLDGRDGLWYSDNLAHFDDSLFHVPWVYRNQFDLATKDKSGDVHYFLQTNGITPAADLYLNG
KQIADNVTQSGSYGGHTYDITPLVDKKNALVVKVYPTDYQYDFAVGFVDWNPYPPDNGTGVWRDITIKKT
GNVFMGPVSVLVDMDTPVKKIRNHYAIITVKSQARNLKESPVKFVAKANIKSPDGKLLTVLRKTITLGAG
ESTTVELSTKVQNPEIWWPAAWGEQPLYSAQLTYSIGHDTSDVSPVTNFGIRTVTSELNSHNDTMFSVNG
YPIQITGGGYTSDMFLRWDPRRFEDIARYTLDMGMNTIRLEGKMEQPELYDIADKLGLLLMAGWECCDRW
ESWPYNHDLSMDPPPLWYDDDYKTVNASMRHEAAMMQHHPSVIAFLVGSDYWPDDRATKIYLDGLRDAGW
QVPIIASAAKRGYPKALGPSGMKMEGPYDWVPPVYWSDSEPTDERYGSSFGFGSELGAGVGTPTKGSLGK
FLTNKDMEDLWKKPNKGLYHMSQDTSQFHDRSIYNKALFKRYGKPTSLDDYLTSAQMMDYEAVRSEFEGY
GSQWSASRPATGIIYWMLNNAWPSLHWNQFDYYLHPAGTYFGTKIASRVEHVTFDYFNNFIWVINRSLKK
SGPRSVHIKLVDLKGKEMAQQTMRLSTEPNKSQKVGDISSAIKKIEDVGVLRMTLVDDDSDAILSRNAYW
LSKQKDVVNWTSTTWYYSDVKQYADFTALNKMDQATITLKHSAGKTAGKWNIRVKNTSPVPAVFVQLNLV
DRKGNDVVPLTWSDNYFTLLPLEEIEVEVVDRSAKGAVVEMSGKNIKASRTRLH

>gi|39976419|ref|XP_369600.1| hypothetical protein MG05864.4 [Magnaporthe grisea 70-15]
MERGSDHDTPDTKAEEVPPVSSEAVLPDASHATFRAKLAHHKWVITAMVLVLTAALVTGLAVGLTRGHGY
GYGSANMIGTAMGLAAPVPAWRIQSTAQAGNDLSVLSKSGADVSSWYQIDVSKCTLMACLIQAGVYNDTD
LFFSDNLKKVDASRFSVPWIYRQEFSLDAAAVASGSGNHFFLQTEGITPKGDVWFNGNQLADKTEHAGSY
VGKRFDITNLVGTNNVLAIRVYPTNYNYDFALGFVDWNPYPADNGTGVWRDVTVHQTRGASVTDYRVVTG
MASPSGQGGGNVTLKAVVTNLENQRATIDVQGLVTCNSSTSNKYEGQQSLDIGPLESREFSLTIPVQDAR
IWWPKTWGAQPLYSAHLSVSVKGELADSSERTFGFRTVTSQVNKFNDTIFYVNGQPFQVVGGGYSADMFL
RWDPAKFEAQARYMLDLGHNTVRLEGKQEHPELYDIADRLGLMVMAGWECCDKWEAWSYNQDLAIQPPPV
YSDADYNIAAASMRHEAMMMQSHPSMLTFLVGSDYWPDDRATKLYVDAFKAADWQLPIIASASKRGYPKL
LGPSGMKMEGPYDWVPPNYWYDTDDSKNRKGAAFGFGSELGAGVGTPEKGSLRKFLSPKDMDDLWKQPKK
GLYHMSNEGSQFFTREIYNEALVNRQGGGSGQGSAMADSLDDYLLKAQMMDYEATRAEFEGFAARWNAER
PATGLIYWMLNNAWPSLHWNLFDYYLHPAGSYFGAKVGARTEHVAYDYVKGSVYVINKSLDKRGTRNVAV
QIISLDGKLISSAGGKVDTEPNKSKVVASLASAIRGIKDVVLVRLTLADDKNTTLSRNVYWLANGTDTLD
WSDSTWYHTPVTKYADFTALNKMQEAEVQVSTKASAKGNGARTVIVENKATVPAVFVRLNLVDATGADVN
PVIWSDNYVTLWPGETLELEVTEGADKGKSIEVSGKNVASITVAFD

>gi|32421981|ref|XP_331434.1| hypothetical protein [Neurospora crassa]
MHLRRSPVTLQVLFGAILGFAIATAADSSSALVSTPGQVAPVPAWYLQSSTKAASDLEALSRPGIDTSGW
LHVNTSKCTLMGCLLEAGIYNDTELFYSDNLRRVDSKQFEVPWLFRQEFGLDPGAGKYFHLLTHGITSRA
DVYLNGKQVADKKTQAGSYGGHTYDITDLVDKDNALLIQAYPTSYYADLAVGWGDWNPWPADNGTGVWRD
VEVKQTGSVALGPLRVVTQLGTPLDGSPANVTLKSRAQNLENIDVTITVTGTVSPEGYADQSIIWSQTVT
LPPLSTTDVTLTTTVQKPAIWWPKQWGSQPLYNAQLSVFASNNTLSDQVSAVFGFRTVTSQLNSFNDITF
LINSHPFQVLGAGYAPDMFLRFSPAKFESEARYVLDLGFNTIRLEGKNEHPELYQIADRLGIMILAGWEC
CDKWEAWSYNQDLTVPTPVWSEDDYNIANASMFHEAGMLQTHPSILGYLIGSDYWPDSKAAPMYINTLRL
QDWQTPVLSSASKRGFPSFMGSPGLKMEGPYDWVPPNYWYDTEPSAGRFGAAFGFGSELGAGVGTPDSSS
LHKFLSPSDLTDLWKNPNKDLFHMSSTETSSFRNRRIYNTGLWNRWSAPTSLEDYVQKSQITDYEATRAQ
FEGYAANWGNSQRPATGMIYWMLNGAFPSLHWSIWDYYMHPAGAYFGAKVGSRIEHVAFDYVKKSVVLIN
RSLDKEGPRSVDIEIIDPTGKTLYTKTVKTTTEPNTSREITSLASAFEDIKDVVFLRLVLSGTSPKDSDT
SPKNSNPSSDVLSNPSSSSSKNTELKALSNPSSKASNPSSKILFNPSSSSKNTELKALSNPSSKASNPSS
DVLSNPSSSSNANPSSSSSSNPSSSARNTEHKVLSSNTYWLSSTLDTLSWDNSNWYYTPVSEYSDYTALN
KLPAANVSVSVTALSKGHSEYESSKVQVTLENHSSFPAFFISLNLVNKEGQDVVPVIWDDNYLTLWPREK
ATVQVGTLEGAELVHAAAAVKVAGKNLKGMTVMVG

>gi|40744219|gb|EAA63395.1| hypothetical protein AN2824.2 [Aspergillus nidulans FGSC A4]
MALRNRIVMPGWHIQNTEVLQGPISGWSLPNADVSNWSRIGSKGTVMGGLIESGRYNEQTLFRSDTLSTI
EKSHFQSPWLFREEFSIPELDAGHHVFLNLHGVSSKADVFINGHLVVSCEDQKGAYAGRTQEVTAFIRPE
VNCLLIQAWPTDYLKDMAISFADWNPAPPDNGMGVWRHVVIKVTGPVSVSPLRVTYAQDEANPHSRVTVT
VKTEIENHENAPQDVAIHCQIAVPGNSQNVALSRRMYLLPHSRSTVALETTLEDDQVQIWWPAAWGQQPL
YRVDLNVSLPPSFISDSAWAGFGIRKVEYTLNNHGDGQFFINGRHFQVRGAGYAPDIFLRFDPERVEAIL
RYAVHIGLNTIRLEGKLENSILYGLADRLGLLVMAGWECCDKWEGWTYNEDVDGVEVWKDEDYRIGEASM
LHEAEMMQTHSCMLAFLVGSDYWPDERATAAYLGALNRMDWSNPVIASASKRGHPPQLSSSGMKMEGPYD
WVPPGYWWGERLGAAFGFASELSAGSGTPELSSLRRFLSDVDLASLWGKPQAGHYHQAPSGSVFHSREIY
NKALKRRYGSPTSLEDYVFKCQVMDYEATRAQFEAFAARQNAARPAAGVVYWMLNSAWPSLHWQLFDYYL
YPMGAYYGAKIGARPEHVAFDYHSSSVYLINHSLSAGVRRITAECIDLRGRRLYHREETVEATEITSKQV
FSIPEVTTLATVALMRLVLSASDVEISRNVYWLNGRMDRLNWDKSTWYYTPTTRYADFTSLSQLEQAKMN
TSIDMLAHPDPSMKQLRVRLQNMSSIPAFFVRLTVHDPMTGEQLTLYYTNDSSAYSPVCPTLQIGHHQQK
TINNATMAQTATLVSEILQSSPLDLVPYENLYKHFHANPELSLQEQRTSQRIVDHLASLNAYDIHTGIGG
FGLAGVLRNGPGKTVLLRADMDALPVKEETGLPYSSTATATDPDGVSRPVMHACGHDMHITALLAAAEQL
VRVRDKWNGTLVVLFQPNEERGAGAQAMVDDGLYDKIPVPDIVLGQHVMRLRAGTINCRTGTIMAAADSM
KITVFGRGGHGSLPHTTVDPVLLAAHIVVRLQGVISRELDPDDVGVLTVGSLQAGQTENVISDKAEIGID
FRSVSLETREKIVGAVKRIVKAECMASGSPKDPIFTPTRRFPPTVNEIALASKLAGSFSAHFGADFDPDT
PRTMVAEDFSILATACGRPSCFWFLGGIDRDIWDALVKDGKEGEIPGNHSARFAPVIQPTLKVGAEALAV
GALTFLCRED

>gi|67625669|dbj|BAD99604.1| exo-beta-D-glucosaminidase [Hypocrea jecorina]
MLANAIAALLLGSGIASAAGHGSPLTSKAGHRAVIPDWDLKSSSDVSKDLGGLSKPGVDTSSWYHAGTSR
CTIMGCLINAGVYNDEELWYSDNLNHVNWGQFSVPWVYRHEFALSPAKGKHFLLQTNGITSKADLFFNGK
QIADKEYQSGAYAGRTYDITNLAAKKNALLVQVYPTDYLYDFALGYVDWNPYPSDNGSGIWRDITIKETG
SVSMGPVSVLVDIDVPVEKNPARVTVRAEAQNLESHAVEFNAAAVISGNSCSGEALKQTIKLAPGEKKLV
QFTQTIKTPSIWWPKQWGDQPLYTAEVTFSVKGAVSDTAQTKFGVRKVTSFVNQFNDTQYSVNGHPFQVI
GGGYGADMFLRWDSERFTRIVEYMLDMHQNTIRLEGKMEHPELYEICDEYGLMVMPGWECCDKWEAWAYN
DELAIFPPPVWDANDYETANYSMIHEAAMMQPHPSVLTFLVGSDFWPNDEAVVLYANALKNAGWQTPIIA
SASKRGFPALLGPGGMKMDGPYDWVPPNYWYDVEPSEDRLGAAFGFGSELGAGVGTPELSSLRRFLNQSD
LDDLWKNPNKNLFHMSTNASSFYNRKIYNQGLWKRYGAPTSLDDYLLKAQMMDYEATRAQYEGFGALWTA
SRPATGVIYWMLNNAWPSLHWNQFDYYLHPAGSYFGTKVGSRIEHVAYNYQKKEIWVINHSLYQTGSRNI
KVELIDMNGKQIAKKLVQVRTKANSGFKAMDISSDINKLSSVAFLRLVLSDEKGSVLSRNVYWVTKTIDE
LNWDESTWYYTPVSKFVDYTPLNTLATAQVSVTTSGGKHLPGIPGSQTRTVTLENKSSVPAVFIRLTLVD
SKGNDVNPVSWSDNYVTLWPHEKLQLEVGGWDGSGDKIQISGKNIKATTVKL

>gi|70981776|ref|XP_746417.1| glycosyl hydrolase [Aspergillus fumigatus Af293]
MDWIILLYGLYVAAFGVTVVDGIGETAGDTTTLSQWRLQSSLAVSNVSAWSLPGNDDSSWYQVGARATVM
AGLLENGVYDDTTLFYSNNMETKTGDAAKFDAPWLYRHELLIKNKIRQGEHYLLHTHGITSKADIYVNGV
LVAPSSVQQGSYGGHTYDITKYLRVDANALLIQAYPTNYLRDFAQGFVDWNPYPADNGTGLWRDVMISKT
GPVSISSPRVLTDFRKPDGKPVTVNVLVDVTNHEDETVTGTVQGSIQSDTESLVLSQRFSLQPHETKTIP
MTVRIEKPKVWWPAQWGSQPLYTVNVNATVGKDQVSDVALPRRFGIRHVDSHVNSHNDTAFTVNGSPFLV
LGGGYSPDLFLRFDATRVRNIFQYMLDMGLNTVRLEGKQEHPELYDLADEMGLMVIAGWECCDKWEGWDY
NDEASGEKWTEKDYPIANASMLHEAAMMQTHPSMLAFLIGSDFWPNDRATKIYLDALHRMDWPVPIIASA
SKRGYPKVLGPSGMKMDGPYDWVPPNYFYGDQLGAAFGFGSEEGAGVGTPELTSLRKFLSPKDLDSLWKN
PDQNQYHMSRYDSSFYNRALYNKALFARYGAPGSLEDYLLKVQMMDYEATRAEFEAFSVRQNASRPATGV
IYWMLNSAWPNLHWQLFDYYLSPAGAYFGTKIGGRMEHVAYDYEERAVYLINRSLEKKGPRIVSVDLVDR
HGKSLFNQEVTIDTTPTASKRVIPVKAVTQIKDVAFLRLVLKNPSTGAILSRNVYWLSAKNDVLDWENSD
WYYTPVTKYVDYKALISMPTAAVTASLKRLPAKDGLSQVQVVLKNPSATPAVFMHLSAINKDTQEEITPV
FWSDNYVTVFKGESVTLTAAFPGGRSNWEVILSGANVKRTLLS

>gi|17741069|gb|AAL43556.1| mannosidase [Agrobacterium tumefaciens str. C58]
MRTYLPGESEEVLSEGWTLTLTPADACETPSDIPASLESLHVSVPGTVGQALEAAGKFDRLAPVALNDRD
AWYRLTMISDARERAILRFDGLSTIAEIFFNGELIAASQSMFERLEVPVQMTGADELSICFRALAPRLEK
PGPRARWRPQMMNTQGLRLIRTTALGYMPGWCPEIHSAGPWRPISLIKQDGVLCTLRSSLDDTGTGKVSI
VLQANRDIQSARLICAGYSINLSKAEDGKLLGELIIPGVEIWWPHTHGRPALHEVVLELDGNQHRLGRTG
FRQVEIDHGEDGNGFGLKVNGQPVFCRGAVWTTADIVRLPGTRPDYEPWLKKAAEAGMNMIRVGGTMAYE
TPEFFALCDELGIMVWQDAMLANFDYPAKDDGLRQHIVMEIEQLLESTALSPSFAIFCGGSEMYQQGAML
GLPEQIWKGTLTEEILPELVAEKRPDAAYVANSPSGGALPFFPNAGVGHYYGVGAYCRPLEDARRADLRF
AAECLAFANIPEQETLDRYLPGVAVHDPRWKARTPRDRGASWDFEDVRDHYLKLLYEAEPDVLRREDGAL
YLDMSRAATAEVMEATFAEWRRSGSSCQGALVWTLQDLVPGAGWGIIDAAGRPKSVWHALKRAFRPVQVS
LSDEGTNGLDIHILNDTGDSLNTMLELTCLREGLQPVVHAKRPLALLPRESQTIAATDLFGAFFDTTYAY
RFGPPSHDVTIARLRDIATGHVIADAFHFPLGRKKALHAANLQVAISETNGHWSLEIGTDRLAQSVHITA
EGYRACESWFHLGPGEARKIGLLPETATTEAPPSGEVVSLGSSRRFSF

>gi|77970543|gb|ABB11922.1| Beta-mannosidase [Burkholderia sp. 383]
MLATAAGAAREPRDLPVAGGGWIPATVPGTVAQALALAGRLDEAPSLDERDHWYRIELRGHGPRVLRFHG
LATLAQAWLDDTPILHSDSMFVAHDVSVSLDGTHRLTLCFRALAPHLRDTRAPRRARWRTRLAEPAALRT
IRTSLFGHMPGWFPPHVPTGPWRPVDVLDPADGPVLVDCDLHARIEGDTGWLDAELTFAAPLPDALAARL
SCGKHHATLERAGADRLRASVAVPNVCRWWPHTHGEPVLYDVALHLGDALRPLGATGFRTIEVDAGADGK
GFGLRINGVPVFARGACWSSAAPLALHADDATYARLLGLARDAGFNMIRVGGTMTYEADAFHAWCDRLGL
LVWQDFMFANFDYALDDPAFADNVDREARQFLSRHSASPSLAVLCGGSEIAQQAAMSGLGPKQRFLELTA
DRLAGHAAACRPDVPYVPDSPDGGVLPFAPRERVSHYYGVGAYLRPLDDARRADVRFASECLAFSNVPCD
ATLAELGWPGVHEPRWKAAVPRDPGTSWDFEDIRDHYLQTLYDVVPDRLRREDPSRYFELSRSVIADLMR
ETFSEWRRTGSRCAGALVWQFQDVMPGAGWGMIDAAHRPKSAWHALRQVLQPVQVLLVDEGLNGLDVHVV
NERPAPLSAALELVALRDGRTPVARAGCPVRIAAHDTVRIGSAELLGRFFDWTYAYRFGPCEHDTVVATL
RADDGTLLSQAFHFPSRTHPAVLARRELGLEACVTRTGDTWHVDIDTRHVARHVQIDAPGFMPRDDWFHL
APGTPARVALVPLEMIGKHAAATDGPPAVEIRAVNAARTVRATQAG

>gi|67547793|ref|ZP_00425692.1| Beta-mannosidase [Burkholderia vietnamiensis G4]
MGAQSVRGAAVYDRDGLRGRPVHVLQVSARRAGTTVRHRRAGTLDLRAARPAHRDAGRARPSDDRRGRRV
VPARYARQRLSHAACEDDDRHRRDRPRAPPARLLPQQRLLRGRGDRLRRARRRQLADAVAAVRRVREAAF
RAARRACAVRRVARRLAAASAAPAAGQSGGGVPPPVAGRCEVARRVAARTLPRVLVQFGAAARRELRAVR
SLRALAAGERLHRPVRRHTHGVRAHRGGIDGARIPACARLRARQGGARRCDARRDRSGLYRPDRMRAADQ
PAAAAPGARSLRSGRRAGDAVTRASAMPAWSMLATPAGAAPAPSDLPAGAGWIAAPVPGTVAQALAVAGR
LDEAASLDERDHWYCVELRGHGARLLRFHGLATLAQAWLDDTPILHSDSMFVTHDVRVTLAGQHTLFVCF
RALAPHLRTARAARRARWRTRLAEPATLRTVRTSLLGHMPGWFPHHVPTGPWRPVDVLDPTEGTVPAHCD
LHARVDGDTGWLDAELTFAAPLPDAFAARLSCGEHHATLERAGADRLLATVAVPNVRLWWPHTHGEPVLY
DIALHVGAERIVLGATGFRTIEQHAGDDGNGFGLRVNGTPVFARGACWSSAAPLALHADDATYARLLGLA
RDAGFNMIRVGGTMTYEADAFHAWCDRLGLMVWQDFMFANFDYALDDRAFADAVDAEADQFLARRRASPS
LAVLCGGSEIAQQAAMSGLGPKQRAVELTAERLAARAAAWRPDVPYVSDSPDGGVLPFVPRERVSHYYGV
GAYLRPLDDARRADVRFASECLAFANVPCDATLERIGRPHPHEPRWKAAVPRDPGASWDFDDVRDHYLRT
LYDVAPERLRREDPARYFELSRAVIADVMRETFSEWRRTGSRCAGALVWQFQDVMPGAGWGLLDAAHLPK
SGWYALRQVLQPVQIVVVDEGLNGLDVHVINERPAPLTASVELVALRDGRTPVARCGGQVRLAAHDAVRL
GSAELLGRFFDWTYAYRFGPCEHDTVVASLRGDDGALLSQAFHFPSRTHPAVFARRDPGIEARVSRAGDA
WHVDIDTRHVARHVQIDAPGFMPLDDWFHLAPGATARVALIPQPIGTPRIDDAPPSVDIRAVNAARTVRA
ALAV

>gi|52428349|gb|AAU48942.1| beta-mannosidase-related protein [Burkholderia mallei ATCC 23344]
MKSAPDRVARGAAQWTLIATPAGAIARPSELGEAGWCAASVPGTVAQALAAARRFDPAHPYPLGDSDYWY
RTTLHGAGPHIVRLNGLATIAEVWLDDTLLLCSDNMYVAHDLPVTLGGAHRLALCFRSLDRHLAEHPPRG
RARWRTRLVDTPALRGVRATFLGRMPGWFPAIEPVGPWRPIDIVNPAGAPTIVHDTLRATLDGRDGVLDA
TLEFAAPLPRTARAQLVCGEHAAPLEATGPRTARATLRIANVTPWWPHTHGEPALYDVGVAIGGATIALA
KTGFRTLAVERGADGRGFALSVNGTPLFARGACWTSADPVGLHADAPAYRRALVLARDAGCNMIRVGGTM
IYEADAFYALCDELGLLVWQDFMLANFDYPSNDPRFAESLKREAEQFLGRHMARPSIAVLCGGSEIAQQA
AMVGLAPDERRVPATEQWLAELCAAHRPDAAYVSDSPHGGVLPFAPREGVTHYYGVGAYLRPPEDARRAG
VRFASECLAFANVPCDATLASIGSPAAHEPAWKRAVPRDPGAPWDFDDVRDHYLRALYGVEPARLRSIDP
ARYLTLSRAVVADLVGETLAEWRRVGSSCAGALVWQFQDVMPGAGWGLVDAHGRPKSAWHALRRVSQPRQ
ILLTDEGLNGLDVHVLNDAPAPLEARIELVALRDGKTPIARAARTVHVAAHAGQCVNSADLLGRFFDFTY
AYRFGPREHDVVIASLYASDGALLSQAFHFPERTAPTVFERGDIGLEASAAYRDGRWCVQVQTRTFARYV
HVCAPGLLPDIDWFHLAPGAAARIEFAADPHSPAPDHRPPEADAAHCAPPAIEVRALNSNKTIRPRIEN

>gi|53718254|ref|YP_107240.1| glycosyl hydrolase family protein [Burkholderia pseudomallei K96243]
MKSAPDRVARGAAQWTLIATPAGAIARPSELGEAGWCAASVPGTVAQALAAARRFDPAHPYPLGDSDYWY
RTTLHGAGPRIVRLNGLATIAEVWLDDTLLLCSDNMYVAHDLPVTLGGAHRLALCFRSLDRHLAEHPPRG
RARWRTRLVDTPALRGVRATFLGRMPGWFPAIEPVGPWRPIDIVNPAGAPTIVHDTLRATLDGRDGVLDA
TLEFAAPLSRTARAQLVCGEHAAPLEATGPRTARATLRIANVTPWWPHTHGEPALYDVGVAIGGATIALA
KTGFRTLAVERGADGRGFALSVNGTPLFARGACWTSADPVGLHADAPAYRRALVLARDAGCNMIRVGGTM
IYEADAFYALCDELGLLVWQDFMLANFDYPSNDPRFAESLKREAEQFLGRHMARPSIAVLCGGSEIAQQA
AMVGLAPDERRVPATEQWLAELCAAHRPDAAYVSDSPHGGVLPFAPREGVTHYYGVGAYLRPPEDARRAG
VRFASECLAFANVPCDATLASIGSPAAHEPAWKRAVPRDPGAPWDFDDVRDHYLRALYGVEPARLRSIDP
ARYLTLSRAVVADLVGETLAEWRRVGSSCAGALVWQFQDVMPGAGWGLVDAHGRPKSAWHALRRVSQPRQ
ILLTDEGLNGLDVHVLNDAPAPLEARIELVALRDGKTPIARAARTVHVAAHAGQCVNSADLLGRFFDFTY
AYRFGPREHDVVIASLYASDGALLSQAFHFPERTAPTVFERGDIGLEASAAYRDGRWCVQVQTRTFARYV
HVCAPGLLPDIDWFHLAPGAAARIEFAADPHSPAPDHRPPEADAAHCAPPAIEVRALNSNKTIRPRIEN

>gi|72122522|gb|AAZ64708.1| Glycoside hydrolase family 2, immunoglobulin-like beta-sandwich [Ralstonia eutropha JMP134]
MKLQTCLDASLAAPGRQSPRIERPGIAVVDAALQGEWTWTQTPPGAADSPAALSPGLAWLPAPVPGTVAS
ALRAAGRWDDAAPLPLHVHDHWYRVVFTGDGRRVLRFNGLATLAEVWLNGRLVLSTRHMFVAHEVEVDLA
GSNLLHLCFRALDPWLRRQRGPVRWKPRMIVPPQLRTVRATLLGHMPGWCPPVHAVGPWRPVELLDPTGS
DILHGLRADLWARLHEQDGEVSVRLHFAASAPATGAVELSDEAGCQGQAALVRIDRHTLEGTIHVERPRL
WWPHTHGEPSLYRVDATIDGRSIPCGRVGFRSVSTECPAEAGAFTLRINGERLFCRGACFSSIDLTGLAD
TDQASRRWLELARAGGMNMVRISGVTCYPGEAFYRNCDELGLLVWQDFMFANFDYGSIGPGVGLTEDATR
EVGEWLASTRAHPSIAVACGGSEAEQQAAMLGTSRSEWKQPLFDTLIPQLVAAHRPDIVYVGNSPNGGAW
PFQPDGGVSHYYGVGAYERPLADARLAQVRFASECLAFSNVPCDRTLAEMGTPPLHSPRWKATVPRDAGA
PWDFEDVRDHYLRTLYDVDPSRLRYEQPQRYLILSRAVVAEVMSDVFAEWRRVGSGCAGGLIWQFQDLVP
GAGWGIVDARGRPKSAWHALQQAWQPLQVLITDEGLNGLHLHVLNETPQPRRLLLELCCLRDGEIVVEKV
RHSLRLPAHGAERVEAAALLDRFVDFTYAYRFGPPSHDVVIATLMDENGGEPLSQAVYLPDRRAAALKPP
ELQAQVERVDDDWWLTITARRFARWVHIEDHAYQATENWFHLGPGCSRRVRLMRDSADTSQVDAVPSGEI
YAVNAERSLGYDG

>gi|13816434|gb|AAK43138.1| Beta-glucuronidase (gusB) [Sulfolobus solfataricus P2]
MRSFYRPKIDLQGFWKFKIDNENTGEENGWYKGLESEDIIYVPASWNEQNPKWDQFSGIAWYQKDLFVSN
DNGNRKAWMVFEGAGYITKLWINGEYGGTHEGSFTQFKFPIKLKVNEFNKIVVKIDNTPSPYNLPPARDL
NNAAFDFFNYGGIHRPVYIEFVDECHVEDITVYTKSYGHLKVEILSECNQRFSLRFKLVDKEGRVILNEE
SSNEVFEKDVNNVIPWSPDNPYLYTLIVEMYVGGNLKDSVYERIGFRDVEVKDGKIYLNGKPIFLKGFGR
HEDFPILGKFTYGAVLVRDFYLMRKIGANSFRTSHYPYSNEHLDLADEMGFLVILEPPLCYSNISRVMSQ
EEIAKMFGDVKYFEKVRDTIKEMIRQHKNRPSVIMYSVMNEPPSDIREVAEFIRREVELFKSLDSSRPVT
FASHRSVRDLALEYVDVISLNYYHGWYTEWGDIDSGVKVVAIELEEIHKKFPEKPIIITEFGADAIYGLH
SDPPQMWSEEYQSEMIRKYIEALREKDYIVGFHIWNFADFRTPQNPSRTILNRKGIFTRDRQPKLAAKVV
EELFKNKLRS

>gi|52548988|gb|AAU82837.1| beta-galactosidase [uncultured archaeon GZfos1D1]
MFETEVWLNGVYIGNDTSCFTSQEYDVSNIISYSGENTLIARVGSLDTLPENERIFSYDCEKESWIPGIW
GDVSLILTGNTTIKWVQMIPHIYTSVAEARVTLENLESQSTGGVLSVQILEKNSNINASTTVKVNYTLNA
SEIKTVTANISITNLTLWSLENPFLYKLVSKVIVNGTEVDKVNTTFGMREFKIDGSNFTLNGKRVYLRGS
NIAFHRFLSDPERGDLPWNDTWIKQVLCDTPKEHNFNYFRIHIGHAYNRWYDIADECGIMLQDEWFFWAG
TCGTEEQIEGEFTRWLRDNWNHPSIIIWDFINEPWYFLYESCDIPINGTIEYNVTQEMKKLDPTRPWEPV
DFMERHPYIHSLNPVLGKKGMLDWIKCEDKPNVNNEDIWFWLDKNGTPTFLTNFIISRWLGQDET

>gi|1655857|gb|AAB17954.1| beta-galactosidase
MILPNYFQDPNTLHVNTVEHHAYFIPHQQNETALSGKREQSDYFTLLNGQWDFNYFQSYHDLPDNFLDIA
FEHKIPVPANWQNHGFDHHHYTNINYPFPFEPPFVPHQNPCGVYHRTLQLTPKHKRYLLNFEGVDSCLFV
YVNKQFVGYSQISHNTSEFDVSDYLQAGTNHLTVVVLKWCDGSYLEDQDKFRMSGIFRDVYLLEREQNYL
QDFFIQYELDDELRHANLKVETLFSRQPQAIEYQLLNPNGFTVFNQTDTHLNIEVEDIQLWNAEKPQLYT
LILHTAEEVIVQKIGFRKVEIKDGILLFNQQPIKFKGVNRHDSDPKTGYAITYAQAHKDLQLMKQHNINA
IRTAHYPNAPWFSELCDQYGFYLIGESDVESHGASMLTVKMPEPSILLNHQNDLQTERIRQDMIDNYCYF
ARDPLFKKAILDRQQANVERDKNRTSIIIWSLGNEAGYGANFEAAAAWIKQRDKSRLVHYESSIYQHSAD
NNDLSNLDFYSEMYGSTEDIDRYCATAQRKPFVLCEYSHAMGNSNGDAEDYWQAFHRHPQSCGGFVWEWC
DHAPYRANGQFGYGGDFGESPHDGNFCMDGLVSPDRIPHSNLLELKNVNRPARAELIDNQIVIHNYLDFT
DLADYLTIDYEFVENGVVTSGGNLSVSCKPHSSVILPIELPKNNGHLWLLNLDYRLNTATELLEAEHSLG
FEQLNLFSENKLVLPKFTIEKSTFEVQEDHFRINVHNGQFSYQLDKQKGIFSRIEKAGKAIIQQPLDFNI
WRAPTDNDRLIREAWQNAGYDKAYTRAYEIQWQQSEQAVEFSVKSAIVSISRGRILTLDIRYRIFNDGQI
SVEINAIRPTELPYLPRFGLRFWLAKAENTVEYFGYGEQESYVDKHHLANLGIYHTTAKQNHTDYVKPQE
NGSHYGCEYLKSENLFVSASQPFSFNLSPYTQEELTEKKHYYELQESDYSVLCIDYKMSGIGSNSCGPNL
KDQYRLMESEFKIRFDLIFDKTIRQ

>gi|17739949|gb|AAL42528.1| beta-mannosidase precursor [Agrobacterium tumefaciens str. C58]
MISSSTPETVIDLAGLWHLASVEGDHATEISIPGDIHSALKNAAIIPDPYHGANEKAVQWVAQQDWIIER
TFILDDAEASWYLDIDYLDTVAIVFVNDVPVLSADNCFRRYRPDISRAVRPGENTIRIHFHSNITAGAER
QARQPFYIPYHPGNSPIANGNMLRKPQCHFGWDWNIAIAPLGLYGKILLKRLDTARIEHVVSSQHHVEGG
VELHVAVTLFAEGPASLPVYLSLGDERLRLECGVGAGETVVRHVFFVENPDLWWPAGSGEQTLYKLTVEL
PDETVTRQIGFRTIELLTDKDEAGSRFAFRINGREIFCRGANWIPADALYSLTSREKTEDLLCSAVEANM
NMIRVWGGGFYEEDWFYDLCDRLGLLVWQDFMFACNLYPCSEDFLDNVEHEVDYQVKRLSSHPSIALWCG
DNELVGALTWFDESRNNRDRYLVAYDRLNRTIEKALKKATPEALWWPSSPASGYLDYGDAWHADGSGDMH
YWSVWHENKSFDNYHQVKPRFCSEFGFQSYTSMPVIRTYAEDKDMNIASPVIELHQKNVGGNERIAGTMF
RYFRFPRDFENFVYLSQVQQALAIRTAVDYWRSLKPHCMGTLYWQLNDTWPVASWSSLDYGGGWKALHYA
ARRFFQPVAVSAIPSADGRRVTFSMVNDTAEDVEIDMNIVALAMDGNRVPLKSANGTCTSDKAATLTDID
MDSLPDGAILAWNFIASNGMTGEGHHVRDTYKALELQPAGLEFSVGPLKNGQFEIDVTAAGLALFIMLEA
DQPGRYSDNLFDLAAGETRRIIFTPKGAGPQPHFRIFDLHTCQSSPNPGIETMRRKA

>gi|15156611|gb|AAK87314.1| AGR_C_2809p [Agrobacterium tumefaciens str. C58]
MQGPIMISSSTPETVIDLAGLWHLASVEGDHATEISIPGDIHSALKNAAIIPDPYHGANEKAVQWVAQQD
WIIERTFILDDAEASWYLDIDYLDTVAIVFVNDVPVLSADNCFRRYRPDISRAVRPGENTIRIHFHSNIT
AGAERQARQPFYIPYHPGNSPIANGNMLRKPQCHFGWDWNIAIAPLGLYGKILLKRLDTARIEHVVSSQH
HVEGGVELHVAVTLFAEGPASLPVYLSLGDERLRLECGVGAGETVVRHVFFVENPDLWWPAGSGEQTLYK
LTVELPDETVTRQIGFRTIELLTDKDEAGSRFAFRINGREIFCRGANWIPADALYSLTSREKTEDLLCSA
VEANMNMIRVWGGGFYEEDWFYDLCDRLGLLVWQDFMFACNLYPCSEDFLDNVEHEVDYQVKRLSSHPSI
ALWCGDNELVGALTWFDESRNNRDRYLVAYDRLNRTIEKALKKATPEALWWPSSPASGYLDYGDAWHADG
SGDMHYWSVWHENKSFDNYHQVKPRFCSEFGFQSYTSMPVIRTYAEDKDMNIASPVIELHQKNVGGNERI
AGTMFRYFRFPRDFENFVYLSQVQQALAIRTAVDYWRSLKPHCMGTLYWQLNDTWPVASWSSLDYGGGWK
ALHYAARRFFQPVAVSAIPSADGRRVTFSMVNDTAEDVEIDMNIVALAMDGNRVPLKSANGTCTSDKAAT
LTDIDMDSLPDGAILAWNFIASNGMTGEGHHVRDTYKALELQPAGLEFSVGPLKNGQFEIDVTAAGLALF
IMLEADQPGRYSDNLFDLAAGETRRIIFTPKGAGPQPHFRIFDLHTCQSSPNPGIETMRRKA

>gi|21885921|emb|CAD29775.1| beta-galactosidase [Arthrobacter sp. C2-2]
MTTADVSYLTDQGPGSGRRVPARSWLHSDAPALSLNGDWRFRLLPAAPGTAGAGSVLPSGETVEGVAAES
YDDAAWDTLPVPSHWVMGQDGKYGRPIYTNVQYPFPIDPPHVPDANPTGDFRRRFDVPAQWFESTTAALT
LRFDGVESRYKVWVNGQEIGVGSGSRLAQEFDVSDALRAGSNLLVVRVHQWSAASYLEDQDQWWLPGIFR
DVTLQARPAGGITDAWLRTGWSARSGAGTGTIDPEITADATAFPVTLSVPELGVNVTWKSAEEVAPLALE
NVEPWSAEVPRLYEASVSSAAESISVRLGFRTVRIVGDQFLVNGRRVVFHGVNRHETHPDRGRVFDEAGA
REDLALMKRFNVNAIRTSHYPPHPRLLDLADEMGFWVILECDLETHGFEAGGWVENPSDVPAWRDALVDR
MERTVERDKNHPSIVMWSLGNESGTGSNLAAMAAWAHARDSSRPVHYEGDYTGAYTDVYSRMYSSIPETD
SIGRNDSHALLLGCDSAESARQRTKPFILCEYVHAMGNGPGAMDQYEALVDKYPRLHGGFVWEWRDHGIR
TRTAEGMEFFAYGGDFGEVVHDSNFVMDGMVLSDSTPTPGLYEFKQIVSPIRLGLSLPAGGKPTLAVANL
RHTADASDVVLRWRVEHDGAVAASGEVAAEGSDGPLRAGESATIALPAMPAAPLGETWLTVEAVLRDATG
WAPAGHPLGAVQLDLSAPAVPTRSPRPATPLDGALPVSLGPATFDAGTLVSLAGQPVSGPRLELWRAPTD
NDRGAGFGAYGPGDPWLNSGRGVPAPSSEAVWKQAGLDRLTRRVEDVAALPDGIRVRTRYAAADSTHSVA
VEENWQLDGGELCLRIDITPSAGWNLVWPRIGVRWDLPTDVDGAAWFGAGPRESYPDSMHATVVARHAAS
LEELNVPYARPQETGHRSDVRWLELDRAGAPWLRIDAEPDAAGRRPGFSLARHTAQEIAAAGHPHELPTP
SHSYLYVDAAQHGLGSRACGPDVWPDFALRPEARTLKLRISPA

>gi|56474963|gb|AAV91790.1| beta-glucuronidase precursor [Arthrobacter sp. RP10]
MLKPRSTITRELINLDGLWRFAVENPNVPEPWKGVLGGNLEAAVPSSYNDLFADQKIRDHVGWVWYQRTV
RVPRGWTGERVLLRLDAATHEGKVYVDDVLVARHVGGYTPFEADITDHLSPGDEFRLTVGVNNELTSATI
PPGSISVSQDGRRQQTYLHDFYNYAGLARSVWLYSKPERHISDITVVTGVIGRTGVIDYSVETSHKTPVR
VRVLDAAGHEVSSAEGTQGTLTIEDVSLWRPGAAYLYNLVVELLDGEDVIDSYTEPFGVRTVEVRGTQFL
INGEPFYFTGFGKHEDTAVRGKGHDNAYLVHDFQLLDWVGANSFRTSHYPYAEEVLEFADRHGIVVVDET
AAVGLNLGVQGGLTGVGPKPTFSPETFNHETQAAHAQHLREVISRDKNHPSVVMWSIANEPASNEDGARE
FFEPLVQLARELDPTRPLTYAAVMFATFQNDKIADLFDVLSINRYYGWYIFTGDLQSAENYLERDLRGWV
EAFGKPIMMSEYGADTMPGQHSIWDMPWSEEYQQSFLAMNHRVFDRIDGFVGEHVWNFADFQTSNGIHRV
DGNRKGVFSRDRKPKAAAHTLRARWTGLNGAKPSVDDTEETEVLENVTAELDAAPALEGAK

>gi|56474966|gb|AAV91792.1| beta-glucuronidase precursor [Arthrobacter sp. RP40.7]
MLKPRSTLTRELVNLDGLWRFALEDTDVPEPWIRTLDSKLEAPVPSSYNDLFADQKIRDHVGWVWYQRTV
RVPRGWTGERVFLRLDAATHEGKVYVDDVLVAQHVGGYTPFEADITEHVAPGGEFRLTVGVNNELTTATI
PPGGITVSQDGRRQQTYLHDFYNYAGLARSVWLYSKPDRHITDITIATGILGRTGVADYSIAASQETRVR
VRVLDATGREVTSAEGSQGTLSIEDVSLWRPGAAYLYDLVAELLEGEDVIDSYTEHFGVRTVEVRGTQFL
INGEPFYFTGFGKHEDTAVRGKGHDNAYLVHDFQLLEWLGANSFRTSHYPYAEEVLEFADRHGIVVVNET
AAVGLNLGVQGGLTGVGPKPTFSPETFNHETQAAHAQHLREVIARDKNHPSVVMWSIANEPASNEDGARE
FFEPLVQLARKLDPTRPLTYAAVMFATFQNDKIADLFDVLSINRYYGWYVFTGDLATAEQYLEGDLRGWV
KTFGKPVMMSEYGADTMPGQHSIWDLPWSEEYQQSFLDMNHRVFDRIEGFVGEHVWNFADFQTSNGIHRV
DGNRKGVFTRDRKPKAAAHALRARWTGLSGAKPSGNATTSDQTTETEARPEAALEGAK

>gi|33440000|gb|AAQ19029.1| beta-galactosidase [Arthrobacter sp. SB]
MAQFTASPPAAGVSYITDRGPGSGRRTAARSWLHSNAPTQSQNGTWRFRLLPGAPGTPGGRGVLPVGEAV
EGIAEEVFDDSSWDGIAVPAHWVLEGDGRYGRPIYTNVQFPFPTDAPNVPDGNPTGDYRRTFELTEPWTE
AERILLRFDGVESRYKVWVNGVPIGVGTGSRLAQEFDVTDAVRPGANVLAVRVHQWSASSYLEDQDQWWL
PGIFRDVTLQARPAGGIDEVWLRTSFSGSGDSGAGTIDPEITVNGDAFPVTLSVPELGVDVTWNSAADVA
PLVIDAVEPWSAEIPRLYDATVASAAETVSLRVGFRTVEIVGDRFLVNGRRVVFHGMNRHETHPDRGRVF
DEESARADLALMKQFNVNAIRTSHYPPHPRLLDLADEMGFWVVLECDLETHGFSVQQWAGNPSDDPAWRE
AFVDRIERTIERDKNHPSIVMWSLGNEAGTGANLAAMAAWAHARDTGRPVHYEGDYSGAYTDVYSRMYSS
VPETEAIGRDDSGSMLLGCSAAESARQRTKPFILCEYVHAMGNGPGAIDQYEDLVDRYPRLHGGFVWEWR
DHGLRTRTEDGTEFFAYGGDFNEVIHDGNFVMDGMVLSDSTPSPGLFEYKQIVAPIRLRFGTEVPVGTAS
DGGARRFMTVANLRHSADSSDVVFQWRTEADGVRSDSGELAVAGTSGKALAAGESVTLALPEFAVPGNGE
HWLTVEAVLRKDTDWAPAGHVISAAQLDLSAPAPSVQAPRPMASAGRTVSSGAGSSGAGSSGTGTVNLGP
AVFEEGRLLSLGGLSVAGPHLELWRAPTDNDGGAGRGSYDLVDPWLNNGNGVPAPTSASVWRDAGLDRLT
ARVEKIAANDESVVVRTRYAPADSADSVTVEEQWQLADGELWLRLDIVPSAGWNMIWPRIGVRFDLPGSV
DGVSWFGAGPRESYPDSMHAALIGRYSAAIDDLTVAYAKPQESGHRSAVRSLELNNADAPWLRIETVADA
RGRRPGFTLARHTAQEVSAAAHPHELPPSEHSYLYLDAAQHGLGSRACGPDVWPDFALRPEARTLTLRIG
TAG

>gi|56911761|dbj|BAD66288.1| beta-galactosidase [Bacillus clausii KSM-K16]
MAWADKAFPRPKLVRTHWIDLNGSWDFEFDDQNKGVFEKWQLKSAFSQKIRVPFSYESPESGIGETAFHP
VVWYSRNITIPTEQKGKRVLLHFQAVDYRATVWVNGQVAGEHVGGNTAFSFDITPYVKQGETQQIVVRAE
DSESTSQPRGKQRWTDENFGCWYVQTTGIWKSVWLEFVADTYLKNVAITPDFDKHAVQFDYELNTANVKG
LQIETVVSFRGKEVRRLSFSPESCNLKLTVDLDADIHEWKVAHWTPEHPHLYDVAFTVYQDGVAVDEAFS
YFGLRKISTKNGQVLLNNRPIYQKLILDQGYWPHTHLTAPSLEALEQDIDAIIAMGFNGVRKHQKIEDER
FYALCDQKGLLVWAEMPSAYTFSREAVGAFTSEWQEVVCQLAHYPSIIAWVPFNESWGIKDVLKSKQQQA
LTEAIYHLTKSIDETRLVIANDGWEHTISDLITLHDYEEFAEAFLARYEDKDALLSNHYPHNHDKYPFAE
GYHYNGQPVLISEYGGIAFKSEDGWGYGNQVATKQAFLQRYEAITDAIKALPYVSGFCYTQITDVQQEIN
GLLDDNRKPKLDLTDIKAVNDKM

>gi|10175344|dbj|BAB06442.1| beta-galactosidase [Bacillus halodurans C-125]
MKTHSNVSWLRDVNVFAVNRLPAHSDHVYYETVEEAKKEPPMSMRHSLNGHWKFHYAINPNTRPKEFYQL
GFDCKCWDDILVPGHIQLQGYGKPQYVNTMYPWDGHHHLRPPEIPEDDNPVGSYVKYFDIPNNMSNHPLF
ISFQGVETAFYVWLNGEFVGYSEDSFTPAEFDLTPYAVEGENKLCVEVYQRSTGSWLEDQDFWRFSGIFR
DVYLYTIPNIHVYDMHVRADLDRSLQTGILETTLELKRSQEKEVMIVAELYDAEGAVVATADMKTNQDQA
TVSMSVDSPALWSAEDPYLYKLFLKLFDENGTLVEVVPQKIGFRRFELVNNIMTLNGKRIVFKGVNRHEF
NGRTGRVVTKEDMLEDIKTMKKHNINAVRTSHYPNNSEWYQLCDEYGLYVIDEMNLETHGSWQKLGKVEP
SWNIPGNHLEWEPIVMDRAVSMFERDKNHPSILIWSCGNESYAGEVILNVSRYFKSVDPSRLVHYEGVFH
ARAYDATSDMESRMYAKPKDIEDYLTNDPKKPYISCEYMHAMGNSLGGMHKYTELEQKYPMYQGGFIWDY
IDQALLKKDRYGKEYFAYGGDFGDRPTDYSFCANGIVYADRKPSPKMQEVKFLYQNIKLVPDREGVLVKN
ENLFTDTSAYQLEYVLYWEGTELYRKKQDVFVAPQEEVYLPFDWLEQGMNESGEYCIHTMLTLKQDQLWA
EKGHEVAFGQHVYRMGAIQKERNARGALKVVHGDVNIGIHGEDFSVLFSKAVGSLVSLHYAGKEMIEQPP
MPLFWRATTDNDKGCSQLYHSGIWYAASLARKCVNMEVEEKPGHVSVLFTYHFAISDRVEVKVGYTVFPD
GSLRVRSTYQASKGGETLPQLPMFALSFKLPADYEQLEWYALGPEENYADRATGARLCTFKNKVEDSLSQ
YVTPQESGNRTGVRTVKILDANGQGIEVCSVEEPIECQISPYTAFELEQASHPYELPNVHYTVVNVAGKQ
MGVGGDDSWGAPVHDEYVLKADQDLEFVFDINRV

>gi|2764542|emb|CAA04267.1| beta-galactosidase [Bacillus megaterium]
MLKTGKKFHYTAPANGYPEWNNNPEIFQLNRSKAHALLMPYQTVEEALKNDRKSSVYYQSLNGSWYFHFA
ENADGRVKNFFAPEFSYEKWDSISVPSHWQLQGYDYPQYTNVTYPWVENEELEPPFAPTKYNPVGQYVRT
FTPKSEWKDQPVYISFQGVESAFYVWINGEFVGYSEDSFTPAEFDITSYLQEGENTIAVEVYRWSDASWL
EDQDFWRMSGIFRDVYLYSTPQVHIYDFSVRSSLDNNYEDGELSVSADILNYFEHDTQDLTFEVMLYDAN
AQEVLQAPLQTNLSVSDQRTVSLRTHIKSPAKWSAESPNLYTLVLSLKNAAGSIIETESCKVGFRTFEIK
NGLMTINGKRIVLRGVNRHEFDSVKGRAGITREDMIHDILLMKQHNINAVRTSHYPNDSVWYELCNEYGL
YVIDETNLETHGTWTYLQEGEQKAVPGSKPEWKENVLDRCRSMYERDKNHPSIIIWSLGNESFGGENFQH
MYTFFKEKDSTRLVHYEGIFHHRDYDASDIESTMYVKPADVERYALMNPKKPYILCEYSHAMGNSCGNLY
KYWELFDQYPILQGGFIWDWKDQALQATAEDGTSYLAYGGDFGDTPNDGNFCGNGLIFADGTASPKIAEV
KKCYQPVKWTAVDPAKGKFAVQNKHLFTNLNAYDFVWTVEKNGELVEKHASLLNVAPDGTDELTLSYPLY
EQENETDEFVLTLSLRLSKDTAWASAGYEVAYEQFVLPAKAAMPSVKAAHPALTVDQNEQTLTVTGTNFT
AIFDKRKGQFISYNYERTELLASGFRPNFWRAVTDNDLGNKLHERCQTWRQASLEQHVKKVTVQPQVDFV
IISVELALDNSLASCYVTYTLYNDGEMKIEQSLAPSETMPEIPEIGMLFTMNAAFDSLTWYGRGPHENYW
DRKTGAKLALHKGSVKEQVTPYLRPQECGNKTDVRWATITNDQGRGFLIKGLPTVELNALPYSPFELEAY
DHFYKLPASDSVTVRVNYKQMGVGGDDSWQAKTHPNYTLYANRSYTNTFTLKPL

>gi|40187641|gb|AAR75630.1| Sequence 28 from patent US 6641996
MVDLTSLYPINTETRGVFDLNGVWNFKLDYGKGLEEKWYESKLTDTISMAVPSSYNDIGVTKEIRNHIGY
VWYEREFTVPAYLKDQRIVLRFGSATHKAIVYVNGELVVEHKGGFLPFEAEINNSLRDGMNRVTVAVDNI
LDDSTLPVGLYSERHEEGLGKVIRNKPNFDFFNYAGLHRPVKIYTTPFTYVEDISVVTDFNGPTGTVTYT
VDFQGKAETVKVSVVDEEGKVVASTEGLSGNVEIPNVILWEPLNTYLYQIKVELVNDGLTIDVYEEPFGV
RTVEVNDGKFLINNKPFYFKGFGKHEDTPINGRGFNEASNVMDFNILKWIGANSFRTAHYPYSEELMRLA
DREGLVVIDETPAVGVHLNFMATTGLGEGSERVSTWEKIRTFEHHQDVLRELVSRDKNHPSVVMWSIANE
AATEEEGAYEYFKPLVELTKELDPQKRPVTIVLFVMATPETDKVAELIDVIALNRYNGWYFDGGDLEAAK
VHLRQEFHAWNKRCPGKPIMITEYGADTVAGFHDIDPVMFTEEYQVEYYQANHVVFDEFENFVGEQAWNF
ADFATSQGVMRVQGNKKGVFTRDRKPKLAAHVFRERWTNIPDFGYKNSHHHHHHV

>gi|40187635|gb|AAR75624.1| Sequence 18 from patent US 6641996
MVDLTSLYPINTETRGVFDLNGVWNFKLDYGKGLEEKWYESKLTDTISMAVPSSYNDIGVTKEIRNHIGY
VWYEREFTVPAYLKDQRIVLRFGSATHKAIVYVNGELVVEHKGGFLPFEAEINNSLRDGMNRVTVAVDNI
LDDSTLPVGLYSERHEEGLGKVIRNKPNFDFFNYAGLHRPVKIYTTPFTYVEDISVVTDFNGPTGTVTYT
VDFQGKAETVKVSVVDEEGKVVASTEGLSGNVEIPNVILWEPLNTYLYQIKVELVNDGLTIDVYEEPFGV
RTVEVNDGKFLINNKPFYFKGFGKHEDTPINGRGFNEASNVMDFNILKWIGANSFRTAHYPYSEELMRLA
DREGLVVIDETPAVGVHLNFMATTGLGEGSERVSTWEKIRTFEHHQDVLRELVSRDKNHPSVVMWSIANE
AATEEEGAYEYFKPLVELTKELDPQKRPVTIVLFVMATPETDKVAELIDVIALNRYNGWYFDGGDLEAAK
VHLRQEFHAWNKRCPGKPIMITEYGADTVAGFHDIDPVMFTEEYQVEYYQANHVVFDEFENFVGEQAWNF
ADFATSQGVMRVQGNKKGVFTRDRKPKLAAHVFRERWTNIPDFGYKN

>gi|60492600|emb|CAH07372.1| putative beta-galactosidase [Bacteroides fragilis NCTC 9343]
MKKSIILLFISLLLSPLCIKAHQPEFSTAGFFRLADSGRDVYSMNPAWRFYKGNCPGAETGNFDDRSWTV
VSLPHGIEYLPTEASGCINYQGEVWYRKHFTPDAALKGKKLFLHFEAIMGKSKIYVNGKLLAEHFGGYLP
VVVDVTDALEFGKENLIAVWADNSNDPNYPPGKQQEVLDFTYFGGIYRDCWLIAHNQVFITDPNYENEEA
GGGLFVAYNNVSDHSAEVLLKIQIRNSGRKAFKGVVEYELQQPDGQQVASLNSVIRIKPGKSTYSSDKLT
VKGPMLWSPENPALYNLIVRIRDEKGNPIDGYRRRIGIRSIEFKGEDGFWLNGKPYEAPLIGANRHQDFA
IVGNAVPNSIHWRDAKKLRDAGMKVIRNAHCPQDPAFMDACDELGLFVIVNTPGWQFWNDAPVFAQRVYS
DIRNLVRRDRNHPCVWMWEPILNETWYPADFARNAHDIVEAEYPYPYCYSGCDSEAKGKEHFQILFTHPL
NGDGGAYSTNDIKKQLTYFTREWGDNVDDWNSHNSPSRVARNWGEQAMLIQAQHYARPSYKYTSYDALYR
TPRQHVGGCLWHSFDHQRGYHPDPFYGGVMDVFRQPKYSYYMFMAQRSPIKEERLFQTGPMVYIAHEMTP
FSGKDVTVYSNCDEVRLTYLKGGQTQTYVHKQEKEGMPHPVITFENVYDFMKDKALSRQGKQADVYLLAE
GLIDGKVVATHKVAPARRPEKLLLWVDNEGTDLKADGSDFVTVIAAVADKDGNIKRLNNYTIKFQIEGEG
RILGGAGNLANPAPIRWGTAPILVQSTLKPGKIKITASVLFEGSQMPSSAVLELESKPGDFPQIYDREES
ALIPNFTGQEAANALAPKSEAALEKERLQKAENAAKLKEVEQQQEEFGEKK

>gi|60491836|emb|CAH06594.1| putative beta-galactosidase [Bacteroides fragilis NCTC 9343]
MLGGLLMASTFASADNKPTKPYWQDVQVVAVNKEYPRSSFMTYENRANALTGKFEKSKYYQLLNGTWKFY
FVDSYKNLPANITDPAISTADWADIKVPGNWEVQGHGVAIYTNHGYEFQPRNPQPPTLPEANPVGVYRRD
IDIPADWDGRDIYLHLAGAKSGVYVYINGQEVGYSEDSKNSAEFLINKFVKPGKNVLTLKIYRWSTGSYL
ECQDFWRISGIERDVFLYSQPKAALKDFRVTSTLDDTYKDGIFKLGVDLRNNGSTAGNMTLVYELLDANG
KVVATGEKATNVAAGETRTVSFDQTLPDVKTWTSEAPNLYKLVMTVKENGKVNEIIPFNVGFRRIEIKPT
EQLARNGKPYVCLFINGQPLKLKGVNIHEHNPATGHYMTEELMRKDFELMKQHNLNTVRLCHYPQDRRFY
ELCDEYGLYVYDEANIESHGMYYDLAKGGTLGNNPEWLKAHMDRTINMFERNKNYPSLTFWSLGNEAGNG
YNFYQTYLWVKNADKDIMNRPVNYERAQWEWNSDMYVPQYPGADWLEAMGKRGSDRPIVPSEYSHAMGNS
NGNLWDQWKAIYKYPNLQGGYIWDWVDQGIDAVDENGRHFWTYGGDYGVNTPNDGNFNCNGIVSPDRTPH
PAMAEVKYVHQNVAFEAVDPANGKFLVKNRFYFTNLQKYMISYTIKANGKTVKGGKMSVNVEPQGSKEIT
IATSGLKSKPGTEYFIYFNVTTTEPEPLIPVGHEIAYEQFRLPIEPGERTFATGGPALKVSAEGNELTAS
SSKVNFVFDKKTGLVSSYKVGGTEYFKDGFGLQPNFWRAPNDNDYGNGNPKRLQVWKQSSKNFNVVDANI
VMDGKDAVLTANYLLATGNLYIVTYRISPSGVVKADFTFTSTDMEAAKTEASEATLMATFTPGSDAARKA
ASKLEVPRIGVRFRLPAEMNQVEYFGRGPEENYIDRNAGTLIDLYKTTADQMYFPYVRPQENGHHTDTRW
LTLNKKGGKGLTIYADKTIGFNALRNSVEDFDGEETVSRPYQWLNRDAGELVHDESKAKDQLPRKTHIND
ITPRNFVEVCVDMKQQGVAGYNSWGARPEPGYNIPANQEYKWGFTIVPR

>gi|60494108|emb|CAH08900.1| putative exported beta-galactosidase [Bacteroides fragilis NCTC 9343]
MRKITLGLILCSMVTLCFAGQRPLEGFKYASEKAPVGNEWESPENIALNKEQPRAWFFSFQDVESARKVL
PENSKYWLSLNGDWKFNWAPDPDSRPKDFYQTTFDVSGWDNIPVPSSWNIYGIQKDGSLKYGVPIYVNQP
VIFMHKVKVDDWRGGVMRTPPTNWTTYKYRNEVGSYRRDFDIPQDWDGREVFINFDGVDSFFYLWINGQY
VGFSKNSRNTASFNITPYLQKGKNTVAAEVYRSSDGSFLEAQDMFRLPGIFRTVALYSTPKVQVRDLVVI
PDLDETYTNGSLAISADIRNFGKKAAKGYQMAYTLYANKLYSDENTPVANAVASATVNLVNPNETVEAEK
AIMNVQSPNKWSAEFPHLYTLVAELKDKKGKTIETVSTTVGFRKVEIKDTPASADEFGLAGRYYYVNGKT
VKLKGVNRHESNPAVGHAITREMMEKEVMLMKRANINHVRNSHYPDDPYWYYLCNKYGLYLEDEANIESH
EYYYGAASLSHPVEWKNAHVARVMEMVHANVNNPSIVIWSLGNEAGPGKNFIAAYDALKAFDLSRPVQYE
RNNDIVDMGSNQYPSIGWMRGAVKGNYDIKYPFHVSEYAHSMGNACGNLVDYWEAIESTNFFCGGAIWDW
VDQSMYNYDKKTGERYLAYGGDFGDTPNDGQFVMNGIVFGDLEPKPQYYEVKKVYQHIDVKAIDVEKGRF
EVFNKYYFKNLSDYDVKWSLYENGKEAQSGLLSIGEVAPRTRTQITVPYQFSKLKADSEYFVKIQFLLKD
NMPWADKNFAQAEEQILVKEATARPSIATVAAEGDKPEVMMTKASDIITIKGNGYTAQFDIKTGTIYSLT
YGNEKVITDGNGPKLDALRAFTNNDNWFYSQWFDNGLHNLKHSATGFNMTTKEDGTVVLSFTVQSQAPNA
AKILGGTSSGKNKIEELTDKKFGSSDFKFTTNQVWTVYKDGSIELEASITSNQPSLVLPRLGYMVRVPQQ
YANFTYYGRGPIDNYADRKVGQFIEQHKNTVAGEFVNFPKPQDMGNHEDVRWCALTNNAGNGAVFIATDR
LSASALPYSALDLILASHPYQLPKAGDTYLHLDAAVTGLGGNSCGQGGPLEQDRVFASHHNTGFIIRPAG
KDLTVTANVAPAGEMPLSITRNRAGVVSVSSQKKDAVILYTVDKSKSKTYTEPIALRNGGTVTAWFKDAP
FIKASMTFDKIESIQTEVIYASSEESDGGEAKNLTDGDPNTIWHTMFSVTVAKHPHWVDLDAGEVKTIKG
FTYLPRQDSSNGNVKDYTIHVSMDGKEWGEPILKGTFARDLKEKKVMFDKPVKARYIRFTALSEQRGQDY
ASGAELTILAE

>gi|60491575|emb|CAH06327.1| putative beta-galactosidase [Bacteroides fragilis NCTC 9343]
MVKVTEMFFRIFFFCSMLVFCSFPALAGEAEARVVLNMNTGWAFHRGEVESGGQPGLDDSGWIAAIIPHI
MQLEKKHCGGDIIYDGVGWYRRTFRVPSQYKDKQIKISFEGVMNACEVYLNGQKISAHRGGYVGFVTDIT
TRINWDRDNLLAVRVSAEYDPLTPPGKPQAGMDFYYYSGIYRDVEMVISDPLHITHALEEEEVAGGGIFV
TYPVVGKEKAVTHVKAHVRNEGKRKRKAQLRTQLIDKSGKIVACQLTPFRLSAGEAIHLEQNLEIVHPSL
WHPYDPNLYTLQNEIVENGKVVDCHTESIGIRTIAYTRDGGFYINGESLYLRGANRHQAFAHIGDAAANS
MQERDVIDLKRGGCNAVRAAHYPQDPAFLAACDKYGLLVVECIPGWQYFKNDSTFISRLYEVGKQMIRRD
RNHPSVILWETALNESRYPAEIARNLYAIAHIEYPGDQMYTAGDYFGHADRVDCFDVFYKQVSRFPKDGD
VMSNYPEDQIAVKPLFCREWGDGVGEKPRVSLMENEEEQLKQCRGRFLQLNGHGYFDWCMLDANPRMGGH
FLWSYNDYARGAEQETMFCGIVDINRYPKFSYYMMQSMRDKEISQPGLYDGPMVFIASQNTASRYVSSVN
EITVFSNCDEVRLFRNHHLIGKQMRKERTPLYRSIVEKGGSPCYVFNAGTYEAGELVAEGIVDGKVVATH
SVRTPEQPRQVKIWLKEENIQPVADGSDMIPVYFKVCDSNGTLVNTSDVRIHISVSGEGSLIGDGIERIG
INPQLVEGGVGYALIRTTCRPGKIHISVTADGLRGDTREIVTRRYDGVFVPEGYHVPYSGDEEEGVVVKA
TAWENVIRTKTPLKVVRVEATSEQKRYEASHITDGDDFSWWIADDESQPQIVLLELERSVNVFASRIRFQ
KDSSTYTHKVEISIDGKNWETLYERECTGWDFKPVQIGKELKYMRLTIEKSSEGAAGLAEVTLYQ

>gi|60491060|emb|CAH05808.1| putative beta-galactosidase [Bacteroides fragilis NCTC 9343]
MRKLSYLIIVCLCLCSGVIPLMARQVTAFNTGWQFKKGPFATDPMRAASQWDGKWETVEIPHTWNAMDMQ
VQSGSFYEGAGYYRKTQFFPHDLEGKRVFLRFEGVGACAEVYVNGKLAGTHKGGYSAFACEIGTALKLGA
ENEIIVKADNKARPDVIPVNQNLFGVYGGIYRPVWLIVTEQNNITVTDCASPGVYITQKDVSKKSADITV
KVKLDNAGLQPAAVTLENTIYTQEGQKVGTHSRSFDLSPQGTQTYLSTFKLKNPHLWQGRKDPYLYKVVC
RLMADGKVIDEVVQPLGVRKYEIVAGKGFFLNGEKYSMYGVTRHQDWWGLGSALKNEHHDFDLAAIMDVG
ATTVRFAHYQQSDYLYSRCDTLGLIIWAEIPCVNRVTGYETENAQSQLRELIRQSFNHPSIYVWGLHNEV
YQPHEYTAALTRSLHDLAKTEDPDRYTVSVNGYGHMDHPVNLNADIQGMNRYFGWYEKKIQDIKPWVEQL
EKDYPYQKLMLTEYGADANLAHQTEYLGDALNWGKPFYPETFQTKTHEYQWSIIKDHPYIIASYLWNMFD
FAVPMWTRGGVPARNMKGLITFDRKTKKDSYFWYKANWSEEPVLYLTQRRNADREKRTTAVTVYSNIGTP
KVYLNGQELSGIRNGYTDVHYVFDNVSLADGKNILKAVVSTKGKEYTDEIEWNYSGEKNREIDSYENKNE
HSGF

>gi|60492869|emb|CAH07644.1| putative beta-galactosidase [Bacteroides fragilis NCTC 9343]
MNFTLHTLNGIKLWLVLLLLSGAINVCRADSPRQTINFNRGWKYCQGDFDHAARPGFDDSEWEKIGLPHS
FSTPYFMSKDFYVGYGWYRKAFPVKKEILGKKSFLEFDGVFQEAEIFVNGHLAGTHKGGYTGFSIDISAY
LKEGKNLVAVRVNNCWRPDLAPRAGEHVFSGGIYRNVRLVIKPPTYIDWYGTWITTPDLAENKGKSGSVH
IRTDVCNASGKTDTYRLLTTVVDAQGKEVSSVSTSQVLPDNATYTFEQQTKEIQAPQLWHPNHPALYKVI
SSLYHGQELIDRYETAFGFRWFEWTADRGFFLNGEHLYFKGANVHQDHAGWGDAVTETGMRRDIRLVKEA
GFDLIRGSHYPHSPAFSQACDEIGMLFWAENAFWGIGGHKGDGYWNASAYPVNESDRAEFENSVKAQLKE
LIRIHRNHPSIIVWSMSNEPFFTAPETINPMRKLLEETVKLSKQLDPTRPAAVGGAQRPLGEKRIDKLGD
IAGYNGDGSYIPEFQQPGMPTVVSEYGSTTADRPGEYDPGWGDLAKNNAQNGFPWRSGQAIWCAFDHGSI
AGSALGKMGIIDYFRIPKRAWYWYRNAYKGITPPEWPQEGTPARISLVADRTDNIKADGTDDVMLSITIL
DASGKPVSNSPAVKLDILSGPGEFPTGTSILFEKESDIRILDGKAAIEFRSYYAGETVIRATSPGLEPAE
VKIRFTGSTPYTEAFKVKERPYTRFETPTKTDNLQTFGPNNPTFCSSSANGHSSAFAADGDESTYWQASE
NDPERSWTLDTEKGLSIRHIRIAFPDLTPYQYKVEVSMDREHWSLIPDQTNNKQNENIRMIQVVPGIQGR
FVRISFTGEKAAITDVQVIGTVID

>gi|60491187|emb|CAH05935.1| putative exported beta-galactosidase [Bacteroides fragilis NCTC 9343]
MKRQLLTCCLAMCSLATMAQHDEWKNPEINAVNRAPMHTNYFAYSSSEEAAKADKENSSNFMTLNGIWKF
NWVKNADARPTDFYRTDYNDKGWGQMKVPGVWEMNGYGDPIYVNVGYAWRSQYKNNPPYVPIENNHVGSY
RKEIIIPAEWSGKEIFAHFGSVTSNMYLWVNGKYVGYSEDSKLEAEFNLTKYLKPGKNLIAFQVFRWCDG
TYLEDQDFFRYSGVGRNCYLYSRNKKYIQDIRVTPDLDSNYTNGTLNVALNLNGSGTVELNLTDPAGKSV
ATAQVNGNGQKSVVMDVSNPEKWTAETPNLYTLTATLKNGSNTLEVIPVKVGFRKIELKGGQILVNGQPV
LFKGADRHEMDPDGGYVVSRERMLQDILRMKQLNINAVRTCHYPDDNLWYDLCDQYGIYVVAEANIESHG
MGYGKETLAKNPSYKKAHMERNQRNVQRGYNHPSIIFWSLGNEAGYGPNFEQCYTWIKNEDKTRAVQYEQ
AGTNEFTDIFCPMYYDYDACKKYSEGNIDKPLIQCEYAHAMGNSQGGFKEYWDLIRKYPKYQGGFIWDFV
DQSNHWKNKDGIDIYGYGGDFNKYDASDNNFNDNGLISPDRRPNPHAHEVGYFYQSIWTTPGDLSKGEIK
VYNENFFRDLSAYYMEWQLLANGEVMQTGVVQDLNVAPQQTATLKLNLNTEKICPCKELLLNVTYKLKAA
ETLMPAGSTVAYDQLTIRPYTAKALELKNQKASNLDIVVPVIKDNDHNYLIVEGENFIIEFNKHNGYLSR
YEADGMQLLNPGAQLTPNFWRAPTDNDYGAGLQHRYAVWKNPGLKLTSLKQSIENEQAIVQAEYEMKAVK
GKLFLTYVINNEGAVKVTQKMEAGKEEKVSDMFRFGMQMQMPENFNEVEYYGRGPVENYADRNHSTLIGK
YRQTVAEQFYPYIRPQETGTKTDLRWWRVLNISGNGLQFVGDAPFSASALNYSIESLDDGVQKDQRHSPE
VAKAPFTNLCIDKVQMGLGCVNSWGTLPLEKYRVPYQDYEFSFILTPVRHKVNM

>gi|60492736|emb|CAH07509.1| beta-mannosidase [Bacteroides fragilis NCTC 9343]
MMKKLLYGLVCCCSLAYGQNQDTSDVLMLNDDWSFSQVGTEKWLPATVPGTVHQDLIHHKLLPDPFYGTN
EKKIQWVEDEDWEYKTCFVVTEEQLKRDAAQLFFEGLDTYADVYLNGSLVLKSDNMFVGYAVPVKQVLRK
GENLLHVYFHSPIKQTLPQWSSNGFNYPADNDHHEKRLSVFTRKAPYSYGWDWGIRMVTSGIWRPVTLRF
YDVATIADYHVKQLSLTDQVAKLSNELEINSISEKEKSAEVLISYSLQGGKEVTVKKNVTLKPGLNKIHI
PLDIQNPVRWMPNGWGEPHLYDFSAQVICDGKTIASRQHRIGLRTIRVVNEKDKEGESFYFEVNGIPMFA
KGANYIPDDALLPCITTERYRTLFRDMKEANMNMVRIWGGGTYEDDRFYDLADENGILVWQDFMFACTAY
PSDPTFLKRVEEEAEYNIKRLRNHASLAMWCGNNEILEGLKYWGWQKNYTPEVYENMFRGYDKLFRGLLP
AKVQELDEGRFYKHSSPYFANWGRPESWGIGDSHNWGVWYGKKTFESLDTDLPRFMSEFGFQSFPEMKTI
ATFAAPEDYQIESEVMNGHQKSSIGNDLIRTYMERDYIVPEKFEDFVYIGLVLQGHGMRHGMEAHRRNRP
YCMGTLYWQLNDSWPVVSWSSIDYYGNWKALHYQAKRAFAPLLVNAIQEGDSLNIYLISDMLEKQSQLTL
EMKVIDFNGKTLDKEVIKAVEVPMNTSSCIVRKPLDTWVNPEQRKSSFLLLSLKDKSGRKVAEEVYFFDK
TKNLELPQTAISMKVKQLDGKCELTLSSPKLAKDVFVQIPVQGARFTDNFFDLLPGENKKITITSPEIKK
GESLNITVKHVRDTYN

>gi|60491311|emb|CAH06059.1| putative exported glycosylhydrolase [Bacteroides fragilis NCTC 9343]
MKKSILIAVLTASIATSAFAQWKPAGDKIKTKWAEQVNPENVLPEYPRPVMERGEWKNLNGLWNYAITEK
GAAPSAYEGQILVPFAIESSLSGVGKKVGPDKELWYQRTFTVPASWKGKKVMLNFGAVDWKADIWVNDIK
VGQHTGGFTPFSLDITAALATKGDNKLVVKVWDPTDRGPQPRGKQVNRPEGIWYTAVTGIWQTVWMEPVA
ERHITNVRTTSDIDRKKLTVDVTTSTSCPSEVVEVKVFDGKQLVATGKGLNGQTIDIQMPADAKLWSPAS
PTLYSMQIALLSNGKVTDKVDSYTAMRKYSTRRDKDGIVRLQLNNEDVFQFGPLDQGWWPDGLYTAPTDE
ALVYDIQKTKDFGFNMIRKHVKVEPARWYTHCDKLGIIVWQDMPNGDREPEWQMYNYFTGNELNRSEESE
QIYRKEWKEIMDYLYNYPCIGVWVPFNERWGQFKTEDIATWTKKYDPSRLVNPASGGNHFPCGDILDLHH
YPNPSLDFYDAGRATVLGEYGGIGLALNEHLWEPNHNWGYVKFNSPEEVTKQYVEYGNELYRLISRGFSA
AVYTQTTDVEMEVNGLMTYDRKVIKVNEAQVKAINTKICNSLNK

>gi|60491841|emb|CAH06599.1| putative beta-glucuronidase [Bacteroides fragilis NCTC 9343]
MKQSFQNTRYRAILLLTGLMLAMTAMAQTLTNDALDLSGMWRFQLDPMGFGKTPGSELYLDKLSETIMLP
GSTDQGGKGIKNTARYVDRLSRKFEYQGAAWYQREVVIPEDWADREIYLKLERCHWETTVYVDDKEAGMK
EHLSTPNTFVLTPLLAPGIHTLTICVNNTLKYPMDQWNHGTTEYTQTNWNGIAGDISLYAKEKAHIRQIN
VYPDVSSKAVEVSVQPAPLKTGQTGKLELCIREQGGKIIVRQTLNADSLQVHTGIRQTLPMGNRVKLWDE
FTPYLYEIEASWNVDGKTDTQTRTFGMRNVEQGKHHIRLNGRDIHLRGVLDCAVFPLTGYPSTNVDDWKR
IFTTIKEYGMNHVRFHSWCPPEAAFEAGDEVGMYLQAELPMWIKDVGKYPYRRDFFEKEMYAILDAYGNH
PSFILMCNGNENEGDFAVLEDLVKKAQKYDNRRLYSASTARTHTPSDQYYVSHVTSKGWITVYEGKPSTD
WDRCKESDIDVPVIAHETGQRCMYPNFEEMKKYTGVVEARNFEVFRERLAKNGMLHQANDFFRATGAHTV
LQYKEVNESLLRTRNSGGFQLLGLADFPGQGSAFVGILDAFWESKGLVTPEKFRESCAPTVLLARLPKRT
FRNGEKLKAKMEIYHFGKDALNSRKLNWTLTGEDGTVYHKGSLKTKSIQPATVDSLGIIELPLNGMDSAR
KLTLKAELGGIHNEWDVWVYPEQPKTEQHNFVYTRTWNDETKQWLNEGKNVLLIPEKCKGRKAHFASHFW
NPIMFNWNPMIVGTLIDNEHPAFRDFPTRNYADWQWWDILNYSTALELDELKEITPLIQSIDSYETNQKL
GISFEAKVGKGKLFVLCADPEKKIDERPAMQQLLTSVRNYVSSGHFNPTKSLPVYLLDALFAPASEEKSG
GKGSKAIELLLNK

>gi|60491658|emb|CAH06410.1| putative beta-galactosidase [Bacteroides fragilis NCTC 9343]
MKSNLKVVAEAFKTRSDNDWENERIFAVNKEEGRSTFVPFADTEEMKSDPSYTRPWIRNQSSRYLLLNGD
WKFHWVKQPSERPVDFYKPGYDVSAWKEIPVPSNWEMLGYGTPIYTNITYPIRNNPPFIQGQRGYTVEKE
PNAVGSYRREFSLPADWKNKEVFIHFDGVYSAMYLWINGKKVGYSQGANNDAEFNITQYVKPGKNILAVE
VYRWSDGSYLEDQDMFRLSGIHRDVYLVATPKLRLRDVHLTSVISDRFDKADLCVKADVKNYGKSAVNAS
VRIALLDAGGKTLRTFTTAVGNLAAGKEICLPAKASIRDPQLWSAETPYLYTVNLELLDASGKVLEATTQ
QYGFRKIEIRDNKVYINDALVLFKGANRHDIHPRFGKAVPVESMIEDILLFKRFNLNTIRTSHYPNDPKM
YALFDYYGLYVMDEADLECHGNMMLTKRESWKEAFVDRVVRMVERDKNHPSVIFWSMGNESGGGPNFEAA
YQAAREIDARFIHYEGMNDVADMDSRMYPSIESMIAQDNEPRNKPFFLCEYAHAMGNAVGNLEEYWDYIA
NQSKRMIGGCIWDWVDQGINKPGEAPDRYYFGGSFGDRPNDNDFCCNGLVTPDRRVTPKLWEVKKVYQYM
TFEEVGENNVGLRNHYSFLNMRHFNLRYVILKDGVPVAEEEFGLPDGKPGEHRTIHIPYLRHLTEDADYH
INLEVKLKHDCVWAKAGHVVATEQFLLRERKQKTEVPELSASLQVVEERQYIRFRAPGTEISFDSKTGMM
IGLRYDGQNMIHGQQGPALNWYRSISNDPREWIQPVVVLRGFDWKLAEDGKSASVQSQIEVKVGQVNIPY
TVRYRVYSNGRVDVAADFTTESNFDLPRLGLQMFLNPSLEQVEWYGRGPMENYRDRKNAAYMGCYKTTVM
DMAEHYARAQTMGERTDTHWLALTDGQGKGLRITATDTLDFSAQHYTDKDLWQVKYGHDLSDIRRAEVVL
NLDCIQRGLGNASCGPGPRPHYEIRKDTVYSYSFRMEPLR

>gi|60493987|emb|CAH08779.1| putative exported beta-galactosidase [Bacteroides fragilis NCTC 9343]
MNKPIKLTFLLILACLMLLPVNAQNTPEWQSQYAVGLNKLAPHTYVWPYASATDVKKGDYEQSPYYLNLN
GKWKFHWVKNPDLRPKDFYKPSFYTGGWADINVPGNWERQGYGTAIYVNETYEFDDKMFNFKKNPPLVPY
KENEVGSYRRTFTVPAGWKGRRVVLCCEGVISFYYVWVNGHFLGYNQGSKTAAEWDITDQLEEGENTIAL
EVYRWSSGSYLECQDMWRLSGIERDVYLYSTPKQYIADYKVNATLEKERYKDGIFGLDVTVGGPADGVAS
VSYTLNDPLGRPVLSGEMPVKSRGLSNFITFGEQRLKDVKRWSAEHPNLYTLVLELKNAGGQVTEVTGCE
VGFRTSEIKDGRFCINGVPVLVKGTNRHEHSQLGRTVSKELMEQDIRLMKLYNINTVRNSHYPTDPYWYR
LCDRYGLYMIDEANIESHGMGYGPASLAKDSTWLTAHMDRTHRMYERSKNHPAIVIWSLGNEAGNGINFE
RTYDWLKSVEKSRPVQYERAEQNYNTDIYCRMYRSVDEIKAYLAQKDIYRPFILCEYVHAMGNSVGGLKE
YWDVFENNPMAQGGCVWDWVDQSFREIDSNGRWYWSYGGDYGPKGIPSFGNFCCNGLVSADRVPHPHLLE
VKKIYQNIKCTLINKNNLTVRVKNWFDFSNLNEYILHWQVVGDNGKLLAEGNKEVNCAPHATADVTLGKV
ALPANVREGYLNLSWTRKEASPMVGTDWEVAYDQFVLPGTKGSTAYLPAKAGQTAFTVDKETGALNSLTL
DGQELLATPVTLSLFRPATDNDNRDRNGAYLWRKAGLNQLTQKVVSLKDGKKAATAKVEILNAKGMKVGD
ADFAYSLNSAGALKVKVTFRPDTAVVKSMARLGLTFEMNDTYGNVAYLGRGDNETYSDRMQSGKIALYQT
TAERMFHYYVTPQSTGNRTDVRWMKLTDETGQGIFVDSNRPFQFSVIPFADDVLEKARHINDLERNGHVT
VHLDAEQAGVGTATCGPGVQPQYRVPVTEQSFEFTLRTVK

>gi|60491351|emb|CAH06099.1| putative beta-galactosidase [Bacteroides fragilis NCTC 9343]
MKQQKCNYFPSLWWRGREKGLSTFLFLLLFSISLHAQRQDILLNNNWNFRFSHQVQGDTRRVDLPHTWNA
QDALAGKIDYKRGIGNYEKALYIRPEWKGKRLFLRFDGVNSIADVFINRKHIGEHRGGYGAFIFEITDLV
KYGEKNSVLVRANNGEQLDIMPLVGDFNFYGGIYRDVHLLITDETCISPLDYASPGVYLVQEVVSPQEAK
VCAKVNLSNRAADGTAELQVLVTDGTKVICKESRNVSLKQGADILEQLPLLIQKPRLWNGCEDPFMYQVS
ISLHKDGKQIDSVTQPLGLRYYHTDPDKGFFLNGKHLPLHGVCRHQDRAEVGNALRPQHHEEDVALMREM
GVNAIRLAHYPQATYMYDLMDKHGIVTWAEIPFVGPGGYADKGFVDQASFRENGKQQLIELIRQHYNHPS
ICFWGLFNELKEVGDNPVEYVKELNALAKQEDPTRPTTSASNQDGNLNFITENIAWNRYDGWYGSTPKTL
ATFLDRTHKKHPELRIGISEYGAGASIYHQQDSLKQPSASGWWHPENWQTYYHMENWKIIAERPFVWGTF
VWNMFDFGAAHRTEGDRPGINDKGLVTFDRKVRKDAFYFYKANWNKQEPMIYLAEKRCRLRYQPEQTFMA
FTTAPEAELFVNGVSCGKQKADTYSTVVWKNVKLTSGENIIRVTTPGKKPLTDEVTVEYKEDRPL

>gi|60491307|emb|CAH06055.1| putative exported glycosylhydrolase [Bacteroides fragilis NCTC 9343]
MKKLLAAAMLFMLNSWSCFSADTPRAEYPRPQFEREQWLNLNGTWTFDFDFGKSGKDRRLQSAEKFDKNI
TVPFCPESKLSGVGYTDFIEQMWYQRNITIPSDWNGKKIFLNFGAVDYCAEIYVDGKFVQRHFGGSSSFA
VDLTRYVTPGKTHNLVVFVQDDLRSGLQTGGKQCGNYYSGGCSYTRTTGIWQTVWMEAVSTDGLKSVFVR
PDIDQKQLIIEPEFYNESANTLEIILKDGNKTVAKKSVNCANSSVVVLPVKNMKLWSPEDPFLYDLVYQV
KDAKGNVLDEVKSYAGMRKVHTANGRFYLNNQPYFQRLVLDQGFYPEGIWTAPSDEDLKNDIVLGKEAGF
NGARLHQKVFEERYYYWADKLGYITWGESASWMLDVNKELAARNFLGEWSEVVVRDRNHPSLVTWTPFNE
TWGGGPDAYVRLVRDVYNITKAIDPTRPVNDASGDNHVITDIWSVHNYEQDRAKLTEQLKMEEGKEPYRN
ARDKDFLAVYEGQPYMVDEFGGIPWMAEKDRKNSWGYGGMPENAEAFYKRLEGQIDAFIDSPHVTGFCYT
QLTDVEQEKNGIYYYDRTPKLDMKRIKAIFEKIK

>gi|60492741|emb|CAH07514.1| beta-galactosidase [Bacteroides fragilis NCTC 9343]
MNKKIKIAFASMLAVPLLACAQVRTEQTFEKGWKFTREDSKDFSNSTYDDAKWQSVTVPHDWAIYGPFSI
NNDKQNVAISQDGQKEAMEHAGRTGGLPFVGVGWYRLNFDAPSFSKGKKATLVFDGAMSHAHVYINGQEA
GYWPYGYNSFYVDATPYLKPGEKNTLAVRLENENESSRWYPGAGLYRNVHLVVNEDAHIPTWGTQLTTPV
VKDEFAKVNLKTKLDVPAGKAFEGYRIVTELKDKDGKVVAANEKKGGPFDDNVFEQDFVVTSPALWTPDT
PHLYSAVSKVYEGNTLKDEYTTSFGIRSIEIIPNKGFFLNGKKTMFKGVCNHHDLGPLGGIANDAGIRRQ
IRILKDMGCNAIRTSHNMPAPELIKACDEMGMMIMAESFDEWKAAKVQNGYHKVFDEWVEKDLVNLIHQY
RNNPSVVMWCIGNEVPDQWNGDRGPKLSRFLQDICHREDPTRPVTQGMDAPDAVVNNNMAAVMDVAGFNY
RPHKYQENYKKLPQQIILGSETASTVSSRGVYKFPVVRRAMQKYDDHQSSSYDVEHCGWSNLPEDDFIQH
EDLPYCIGEFVWTGFDYLGEPTPYYTDWPSHSSLFGIIDLAGLPKDRYYLYRSHWNKDKETLHILPHWNW
EGREGEVTPVFVYTNYPSAELFINGKSQGKRTKDLSVTVNNSGDSTSVANFKRQQRYRLMWMDTKYEPGT
VKVVAYDKDGKAVAEKEIHTAGKPDHIELVADRSVIDANGKDLSFVTVKVVDKEGNLCPLADNEISFKVK
GAGTYRAGANGNPASLESFQTPKMKVFSGMMTAIVQSTEKAGKITLEATGKGLKKGTLLIESK

>gi|52215895|dbj|BAD48488.1| putative beta-galactosidase [Bacteroides fragilis YCH46]
MKIKTLVLFSFLWTSCSQQVTKIDLSGSWQFTTDSTRWDNTIRLPGSMTSNGLGEDITVSTPWTGGIVDS
AYFRSDAYARYRESGHIKVPFWLQPVKYYKGVAWYKKEITVPAGWEQQDIHLFLERCHWETRLWVDDIEV
GMQNALGAPHQYDLSDVLRPGKHTLTLRIDNRIKDIDPGENSHSISDHTQGNWNGVVGDMYLQVRPKVNI
ARTIIYPDISDKSVRVKTILRNRKKSQTTALLALEADGKRMQKKVTLQPGTNEVDAVLSLGDEIRLWDEF
HPNLYQLKVSLTDEEQNTTDSREESFGMRDFKVVDGCITVNNRPVFLRGALDCAAFPKTGYPPTDQEAWK
RIFTAFQAHGLNHVRFHSWCPPEAAFCAADEMGLYLEIECSSWANQSTTIGDGRPLDRFIWDESERIVAT
FGNHPSFCMMMYGNEPAGEGSSAYLSGFVSTWKEQDNRRLYCSSAGWPALPVSDFLSDPAPRIQGWGQGL
RSIINGQSPCTDYDWSEYISRFSQPVVSHEIGQWCVYPNLEEISKYDGVMRPANLEIFRETLQKNGMIHL
ADSFLLASGKLQALCYKADIEAALRTRNFGGFQLLGLNDFPGQGTALVGVLDAFWEEKGYISPEEYRRFC
APTVPLARLPKLIYKNDETLKARVEVAHYGETPLKEITAEWTLADTSGSVLRSEQWEVDSLPIGNNFQLG
EISASLAEIETPRRLVLEVAVDDKKNSWNIWVYPSTSPKVEGEENIRMVDRLDAVTLKALNSGASVLLSL
KKGDLNRQMGGDIQVGFSSIFWNTAWTRGQAPHTLGILCNPEHPALSEFPTEYYSDYQWWDAMSHSGVIE
IARVSSQISPIVRVIDDWFTNRPLALLFEVKVGNGKLLVSGIDFWQDMDKRTEARQLLYSLKKYMASPAF
TPAVSVQAEQIQRLVSDK

>gi|52215892|dbj|BAD48485.1| beta-galactosidase [Bacteroides fragilis YCH46]
MNKKIKIAFASMLAVPLLACAQVRTEQTFEKGWKFTREDSKDFSNSTYDDAKWQSVTVPHDWAIYGPFSI
NNDKQNVAISQDGQKEAMEHAGRTGGLPFVGVGWYRLNFDAPLFSKGKKATLVFDGAMSHAHVYINGQEA
GYWPYGYNSFYVDATPYLKPGEKNTLAVRLENENESSRWYPGAGLYRNVHLVVNEDAHIPTWGTQLTTPI
VKDEFAKVNLKTKLDVPAGKAFEGYRIVTELKDKDGKVVAANEKKGGPFDDNVFEQDFVVTSPALWTPDT
PHLYSAVSKVYEGNTLKDEYTTSFGIRSIEIIPNKGFFLNGKKTMFKGVCNHHDLGPLGGIANDAGIRRQ
IRILKDMGCNAIRTSHNMPAPELIKACDEMGMMIMAESFDEWKAAKVQNGYHKVFDEWVEKDLVNLIHQY
RNNPSVVMWCIGNEVPDQWNGDRGPKLSRFLQDICHREDPTRPVTQGMDAPDAVVNNNMAAVMDVAGFNY
RPHKYQENYKKLPQQIILGSETASTVSSRGVYKFPVVRRAMQKYDDHQSSSYDVEHCGWSNLPEDDFIQH
EDLPYCIGEFVWTGFDYLGEPTPYYTDWPSHSSLFGIIDLAGLPKDRYYLYRSHWNKDKETLHILPHWNW
EGREGEVTPVFVYTNYPSAELFINGKSQGKRTKDLSVTVNNSGDSTSVANFKRQQRYRLMWMDTKYEPGT
VKVVAYDKDGKAVAEKEIHTAGKPDHIELVADRSVIDANGKDLSFVTVKVVDKEGNLCPLAENEISFKVK
GAGTYRAGANGNPASLESFQTPKMKVFSGMMTAIVQSTEKAGKITLEATGKGLKKGTLLIESK

>gi|52215093|dbj|BAD47686.1| putative beta-galactosidase [Bacteroides fragilis YCH46]
MKQSFQNTRYRAILLLTGLMLAMTAMAQTLTNDALDLSGMWRFQLDPMGFGKTPGSELYLDKLSETIMLP
GSTDQGGKGIKNTARYVDRLSRKFEYQGAAWYQREVVIPEDWADREIYLKLERCHWETTVYVDDKEAGMK
EHLSTPNTFVLTPLLTPGIHTLTICVNNTLKYPMDQWNHGTTEYTQTNWNGIAGDILLYAKEKAHIRQIN
VYPDVSSKAVEVSVQPVPLKTGQTGKLELCIREQGGKIIVRQTLNADSLQVHAGIRQTLPMGNRVKLWDE
FTPYLYEIEASWNVDGKTDTQTRTFGMRNVEQGKHHIRLNGRDIHLRGVLDCAVFPLTGYPSTNVDDWKR
IFTTIKEYGMNHVRFHSWCPPEAAFEAGDEVGMYLQAELPMWIKDVGKYPDRRDFFEKEMYAILDAYGNH
PSFILMCNGNENEGDFAVLEDLVKKAQKYDNRRLYSASTARTHTPSDQYYVSHVTSKGWITVYEGKPSTD
WDRCKESDIDVPVIAHETGQRCMYPNFEEIKKYTGVVEARNFEVFRERLAKNGMLHQANDFFRATGAHTV
LQYKEVNESLLRTRNSGGFQLLGLADFPGQGSAFVGILDAFWESKGLVTPEKFRESCAPTVLLARLPKRT
FRNGEKLKAKMEIYHFGKDALNSRKLNWTLTGEDGTVYHKGSLKTKSIQPATVDSLGIIELPLNGMDSAR
KLTLKAELGGIHNEWDVWVYPEQPKTEQHNFVYTRTWNDETKQWLNEGKNVLLIPEKCKGRKAHFASHFW
NPIMFNWNPMIVGTLIDNEHPAFRDFPTRNYADWQWWDILNYSTALELDELKEITPLIQSIDSYETNQKL
GISFEAKVGKGKLFVLCADPEKKIDERPAMQQLLTSVRNYVSSGYFNPTKSLPVYLLDALFAPASEEKSG
DKGSKAIELLLNK

>gi|52214894|dbj|BAD47487.1| beta-galactosidase [Bacteroides fragilis YCH46]
MLNFKNLFLVSVALWSAVGMVRAQEFDPKQSYEIHTQNGLVLDNQESLDLGSKIFISKKEPHKESQVWNL
IPCGDGCYSIVSPLTELGIDNSGNGSKECPVIQWDPNKENPNQQWRITALPNGNYLFTSVASGYNLGFPD
AGLVAEPVYQLKPDAQKISQQWKIVKSNLKVVAEAFKTRSDNDWENERIFAVNKEEGRSTFVPFADTEEM
KGDPSYTRPWIRNQSSRYLLLNGDWKFHWVKQPSERPVDFYKPGYDVSAWKEIPVPSNWEMLGYGTPIYT
NITYPIRNNPPFIQGQRGYTVEKEPNAVGSYRREFSLPADWKNKEVFIHFDGVYSAMYLWINGKKVGYSQ
GANNDAEFNITQYVKPGKNILAVEVYRWSDGSYLEDQDMFRLSGIHRDVYLVATPKLRLRDVHLTSVISD
RFDKADLCVKADVKNYGKSAVNASVRIALLDAGGKTLRTFTTAVGNLAAGKEICLPAKASIRDPQLWSAE
TPYLYTVNLELLDASGKVLEATTQQYGFRKIEIRDNKVYINDALVLFKGANRHDIHPRFGKAVPVESMIE
DILLFKRFNLNTIRTSHYPNDPKMYALFDYYGLYVMDEADLECHGNMMLTKRESWKAAFVDRVVRMVERD
KNHPSVIFWSMGNESGGGPNFEAAYQAAREIDARFIHYEGMNDVADMDSRMYPSIESMIAQDNEPRNKPF
FLCEYAHAMGNAVGNLEEYWDYIANQSKRMIGGCIWDWVDQGINKPGEAPDRYYFGGSFGDRPNDNDFCC
NGLVTPDRRVTPKLWEVKKVYQYMTFEEVGENNVGLRNHYSFLNMRHFNLRYVILKDGVPVAEEEFGLPD
GKPGEHRTIHIPYLRHLTEDADYHINLEVKLKHDCVWAKAGHVVATEQFLLRERKQKTEVPELSASLQVV
EERQYIRFRAPGTEISFDSKTGMMIGLRYDGQNMIHGQQGPALNWYRSISNDPREWIQPVVALRGFDWKL
AEDGKSASVQSQIEVKVGQVNIPYTVRYRVYSNGRVDVAADFTTESNFDLPRLGLQMFLNPSLEQVEWYG
CGPMENYRDRKNAAYMGRYKTTVTDMAEHYARAQTMGGRTDTHWLALTDGQGKGLRITATDTLDFSTQHY
TDKDLWQVKYGHDLSDIRRAEVVLNLDCIQRGLGNASCGPGPRPHYEIRKDTVYSYSFRMEPLR

>gi|52216039|dbj|BAD48632.1| beta-galactosidase [Bacteroides fragilis YCH46]
MNFTLHTLNGIKLWLVLLLLSGAINVCRADSPRQTINFNRGWKYCQGDFDHAARPGFDDSEWEKIGLPHS
FSTPYFMSKDFYVGYGWYRKAFPVKKEILGKKSFLEFDGVFQEAEIFVNGHLAGTHKGGYTGFSIDISAY
LKEGKNLVAVRVNNCWRPDLAPRAGEHVFSGGIYRNVRLVIKSPTYIDWYGTWVTTPDLAENKGKSGSVH
IRTDVCNASGKTDTYRLLTTVVDAQGKEVSSVSTSQVLPDNATYTFEQQTKEIQAPQLWHPNHPALYKVI
SSLYHGQELIDRYETAFGFRWFEWTADRGFFLNGEHLYFKGANVHQDHAGWGDAVTETGMRRDIRLVKEA
GFDLIRGSHYPHSPAFSQACDEIGMLFWAENAFWGIGGHKGDGYWNASAYPVNESDRAEFENSVKAQLKE
LIHIHRNHPSIIVWSMSNEPFFTAPETINPMRKLLEETVKLSKQLDPTRPAAVGGAQRPLGEKRIDKLGD
IAGYNGDGSYIPEFQQPGMPTVVSEYGSTTADRPGEYDPGWGDLAKNNAQNGFPWRSGQAIWCAFDHGSI
AGSALGKMGIIDYFRIPKRAWYWYRNAYKGITPPEWPQEGTPARISLVADRTDNIKADGTDDVMLSITIL
DASGKPVSNSPAVKLDILSGPGEFPTGTSILFEKESDIRILDGKAAIEFRSYYAGETVIRATSPGLEPAE
VKIRFTGSTPYTEAFKVKERPYTRFETPTKTDNLQTFGPNNPTFCSSSANGHSSAFAADGDESTYWQASE
NDPERSWTLDTEKGLSIRHIRIAFPDLAPYQYKVEVSMDREHWSLIPDQTNNKQNENIRMIQVVPGIQGR
FVRISFTGEKAAITDVQVIGTVID

>gi|52214186|dbj|BAD46779.1| beta-galactosidase [Bacteroides fragilis YCH46]
MRKLSYLIIVCLCLCSGVIPLMARQVTAFNTGWQFKKGPFATDPMRAASQWDGKWETVEIPHTWNAMDMQ
VQSGSFYDGAGYYRKTQFFPHDLEGKRVFLRFEGVGACAEVYVNGKLAGTHKGGYSAFACEIGTALKLGA
ENEIIVKADNKARPDVIPVNQNLFGVYGGIYRPVWLIVTEQNNITVTDCASPGVYITQKDVSKKSADITV
KVKLDNAGLQPAAVTLENTIYTQEGRKVGTHSRSFDLSPQGTQTYLSTFKLKNPHLWQGRKDPYLYKVVC
RLMADGKVIDEVVQPLGVRKYEIVAGKGFFLNGEKYPMYGVTRHQDWWGLGSALKNEHHDFDLAAIMDVG
ATTVRFAHYQQSDYLYSRCDTLGLIIWAEIPCVNRVTGYETENAQSQLRELIRQSFNHPSIYVWGLHNEV
YQPHEYTAALTRSLHDLAKTEDPDRYTVSVNGYGHMDHPVNLNADIQGMNRYFGWYEKKIQDIKPWVEQL
EKDYPYQKLMLTEYGADANLAHQTEYLGDALNWGKPFYPETFQTKTHEYQWSIIKDHPYIIASYLWNMFD
FAVPMWARGGVPARNMKGLITFDRKTKKDSYFWYKANWSEEPVLYLTQRRNADREKRTTAVTVYSNIGTP
KVYLNGQELSGIRNGYTDVHYVFDNVSLADGKNILKAVVSTKGKEYTDEIEWNYSGEKNREIDSYENKNE
HSGF

>gi|52214779|dbj|BAD47372.1| beta-galactosidase [Bacteroides fragilis YCH46]
MFFRIFFFCSMLVFCSFPALAGEAEARVVLNMNTGWAFHRGEVESGGQPGLDDSGWIAAIIPHIMQLEKK
HCGGDIIYDGVGWYRRTFRVPSQYKDKQIKISFEGVMNACEVYLNGQKISAHRGGYVGFVTDITTRINWD
RDNLLAVRVSAEYDPLTPPGKPQAGMDFYYYSGIYRDVEMVISDPLHITHALEEEEVAGGGIFVTYPVVG
KEKAVTHVKAHVRNEGKRKRKAQLRTQLIDKSGKIVACQLTPFRLSAGEAIHLEQNLEIVHPSLWHPYDP
NLYTLQNEIVENGKVVDCHTESIGIRTIAYTRDGGFYINGESLYLRGANRHQAFAHIGDAAANSMQERDV
IDLKRGGCNAVRAAHYPQDPAFLAACDKYGLLVVECIPGWQYFKNDSTFISRLYEVGKQMIRRDRNHPSV
ILWETALNESRYPAEIARNLYAIAHTEYPGDQMYTAGDYFGHADRVDCFDVFYKQVSRFPKDGDVMSNYP
EDQIAVKPLFCREWGDGVGEKPRVSLMENEEEQLKQCRGRFLQLNGHGYFDWCMLDANPRMGGHFLWSYN
DYARGAEQETMFCGIVDINRYPKFSYYMMQSMRDKEISQPGLYDGPMVFIASQNTASRYVSSVNEITVFS
NCDEVRLFRNHHLIGKQMRKERTPLYRSIVEKGGSPCYVFNAGTYEAGELVAEGIVDGKVVATHSVRTPE
QPRQVKIWLKEENIQPVADGSDMIPVYFKVCDSNGTLVNTSDVRIHISVSGEGSLIGDGIERIGINPQLV
EGGVGYALIRTTCRPGKIHISVTADGLRGDTREIVTRRYDGVFVPEGYHVPYSGDEEEGVVVKATAWENV
ICTKTPLKVVRVEATSEQKRYEASHITDGDDFSWWIADDESQPQIVLLELERSVNVFASRIRFQKDSSTY
THKVEISIDGKSWETLYERECTGWDFKPVQIGKELKYMRLTIEKSSEGAAGLAEVTLYQ

>gi|52215887|dbj|BAD48480.1| beta-mannosidase [Bacteroides fragilis YCH46]
MMKKLLYGLVCCCSLAYGQNQDTSDVLMLNDDWSFSQVGTEKWLPATVPGTVHQDLIHHKLLPDPFYGTN
EKKIQWVEDEDWEYKTCFVVTEEQLKRDAAQLFFEGLDTYADVYLNGSLVLKSDNMFVGYAVPVKQVLRK
GENLLHVYFHSPIKQTLPQWSSNGFNYPADNDHHEKRLSVFTRKAPYSYGWDWGIRMVTSGIWRPVTLRF
YDVATIADYHVKQLSLTDQVAKLSNELEINSISEKEKSAEVLISYSLQGGKEVTVKENVTLKPGLNKIHI
PLDIQNPVRWMPNGWGEPHLYDFSAQVICDGKTIASRQHRIGLRTIRVVNEKDKEGESFYFEVNGIPMFA
KGANYIPDDALLPCITTERYKTLFRDMKEANMNMVRIWGGGTYEDDRFYDLADENGILVWQDFMFACTAY
PSDPTFLKRVEEEAEYNIKRLRNHASLAMWCGNNEILEGLKYWGWQKNYTPEVYENMFRGYDKLFRGLLP
AKVQELDEGRFYKHSSPYFANWGRPESWGIGDSHNWGVWYGKKTFESLDTDLPRFMSEFGFQSFPEMKTI
ATFAAPEDYQIESEVMNGHQKSSIGNDLIRTYMERDYIVPEKFEDFVYIGLVLQGHGMRHGMEAHRRNRP
YCMGTLYWQLNDSWPVVSWSSIDYYGNWKALHYQAKRAFAPLLVNAIQEGDSLNIYLISDMLEKQSQLTL
EMKVIDFNGKTLDKEVIKTVEVPMNTSSCIVRKPLDTWVNPEQRKSSFLLLSLKDKSGRKVAEEVYFFDK
TKNLELPQTAISMKVKQLDGKCELTLSSPKLAKDVFVQIPVQGARFTDNFFDLLPGENKKITITSPEIKK
GESLNITVKHVRDTYN

>gi|52217526|dbj|BAD50119.1| beta-galactosidase [Bacteroides fragilis YCH46]
MRKITLGLILCSMVTLCFAGQRPLEGFKYASEKAPVGNEWESPENIALNKEQPRAWFFSFQDVESARKVL
PENSKYWLSLNGDWKFNWAPDPDSRPKDFYQTTFDVSGWDNIPVPSSWNIYGIQKDGSLKYGVPIYVNQP
VIFMHKVKVDDWRGGVMRTPPTNWTTYKYRNEVGSYRRDFDIPQDWNGREVFINFDGVDSFFYLWINGQY
VGFSKNSRNTASFNITPYLQKGKNTVAAEVYRSSDGSFLEAQDMFRLPGIFRTVALYSTPKVQVRDLVVI
PDLDETYTNGSLAISADIRNFGKKAAKGYQMAYTLYANKLYSDENTPVANAVASATVNLVNPNETVEAEK
AIMNVQSPNKWSAEFPHLYTLVAELKDKKGKTIETVSTTVGFRKVEIKDTPASADEFGLAGRYYYVNGKT
VKLKGVNRHESNPAVGHAITREMMEKEVMLMKRANINHVRNSHYPDDPYWYYLCNKYGLYLEDEANIESH
EYYYGAASLSHPVEWKNAHVARVMEMVHANVNNPSIVIWSLGNEAGPGKNFVAAYDALKAFDLSRPVQYE
RNNDIVDMGSNQYPSIGWMRGAVKGNYDIKYPFHVSEYAHSMGNACGNLVDYWEAIESTNFFCGGAIWDW
VDQSMYNYDKKTGERYLAYGGDFGDTPNDGQFVMNGIVFGDLEPKPQYYEVKKVYQHIDVKAIDVEKGRF
EVFNKYYFKNLSDYDVKWSLYENGKEAQSGLLSIGEVAPRTRTQITVPYQFSKLKADSEYFVKIQFLLKD
NMPWADKNFAQAEEQILVKEATARPSIATVAAEGDKPEVMMTKASDIITIKGNGYTAQFDIKTGTIYSLT
YGNEKVITDGNGPKLDALRAFTNNDNWFYSQWFDNGLHNLKHSATGFNMTTKEDGTVVLSFTVQSQAPNA
AKILGGTSSGKNKIEELTDKKFGSSDFKFTTNQVWTVYKDGSIELEASITSNQPSLVLPRLGYMVRVPQQ
YANFTYYGRGPIDNYADRKVGQFIEQHKNTVAGEFVNFPKPQDMGNHEDVRWCALTNNAGNGAVFIATDR
LSASALPYSALDLILASHPYQLPKAGDTYLHLDAAVTGLGGNSCGQGGPLEQDRVFASHHNTGFIIRPAG
KDLTVTANVAPAGEMPLSITRNRAGVVSVSSQKKDAVILYTVDKSKSKTYTEPIALRNGGTVTAWFKDAP
FIKASMTFDKIESIQTEVIYASSEESDGGEAKNLTDGDPNTIWHTMFSVTVAKHPHWVDLDAGEVKTIKG
FTYLPRQDSSNGNVKDYTIHVSMDGKEWGEPILKGTFARDLKEKKVMFDKPVKARYIRFTALSEQRGQDY
ASGAELTILAE

>gi|52214348|dbj|BAD46941.1| beta-galactosidase [Bacteroides fragilis YCH46]
MKRQLLTCCLAMCSLATMAQHDEWKNPEINAVNRAPMHTNYFAYSSSEEAAKADKENSSNFMTLNGIWKF
NWVKNADARPTDFYRTDYNDKGWGQMKVPGVWEMNGYGDPIYVNVGYAWRSQYKNNPPYVPIENNHVGSY
RKEIIIPAEWSGKEIFAHFGSVTSNMYLWVNGKYVGYSEDSKLEAEFNLTKYLKPGKNLIAFQVFRWCDG
TYLEDQDFFRYSGVGRNCYLYSRNKKYIQDIRVTPDLDSNYTNGTLNVALNLNGSGTVELNLTDPAGKSV
ATAQVNGNGQKSVVMDVSNPEKWTAETPNLYTLTATLKNGSNTLEVIPVKVGFRKIELKGGQILVNGQPV
LFKGADRHEMDPDGGYVVSRERMLQDILRMKQLNINAVRTCHYPDDNLWYDLCDQYGIYVVAEANIESHG
MGYGKETLAKNPSYKKAHMERNQRNVQRGYNHPSIIFWSLGNEAGYGPNFEQCYTWIKNEDKTRAVQYEQ
AGTNEFTDIFCPMYYDYDACKKYSEGNIDKPLIQCEYAHAMGNSQGGFKEYWDLIRKYPKYQGGFIWDFV
DQSNHWKNKDGIDIYGYGGDFNKYDASDNNFNDNGLISPDRRPNPHAHEVGYFYQSIWTTPGDLSKGEIK
VYNENFFRDLSAYYMEWQLLANGAVMQTGVVQDLNVAPQQTATLKLNLNTEKICPCKELLLNVTYKLKAA
ETLMPAGSTVAYDQLTIRPYTAKALELKNQKASNLDIVVPVIKDNDHNYLIVEGENFIIEFNKHNGYLSR
YEADGMQLLNPGAQLTPNFWRAPTDNDYGAGLQHRYAVWKNPGLKLTSLKQSIENEQAIVQAEYEMKAVK
GKLFLTYVINNEGAVKVTQKMEAGKEEKVSDMFRFGMQMQMPENFNEVEYYGRGPVENYADRNHSTLIGK
YRQTVAEQFYPYIRPQETGTKTDLRWWRVLNISGNGLQFVGDAPFSASALNYSIESLDDGVQKDQRHSPE
VAKAPFTNLCIDKVQMGLGCVNSWGTLPLEKYRVPYQDYEFSFILTPVRHKVNM

>gi|52214488|dbj|BAD47081.1| beta-glucuronidase [Bacteroides fragilis YCH46]
MKKLLAAAMLFMLNSWSCFSADTPRAEYPRPQFEREQWVNLNGTWTFDFDFGKSGKDRRLQSAEKFDKNI
TVPFCPESKLSGVGYTDFIEQMWYQRNITIPSDWNGKKIFLNFGAVDYCAEIYVDGKFVQRHFGGSSSFA
VDLTRYVTPGKTHNLVVFVQDDLRSGLQTGGKQCGNYYSGGCSYTRTTGIWQTVWMEAVSADGLKSVFVR
PDIDQKQLVIEPEFYNESANTLEITLKDRNKTVAKKSVNCANSSVVVLPVKNMKLWSPEDPFLYDLVYQV
KDAKGNVLDEVKSYAGMRKVHTANGRFYLNNQPYFQRLVLDQGFYPEGIWTAPSDEDLKNDIVLGKEAGF
NGARLHQKVFEERYYYWADKLGYITWGESASWMLDVNKELAARNFLGEWSEVVVRDRNHPSLVTWTPFNE
TWGGGPDAYIRLVRDVYNITKAIDPTRPVNDASGDNHVITDIWSVHNYEQDRAKLTEQLKMEEGKEPYRN
ARDKDFLAVYEGQPYMVDEFGGIPWMAEKDRKNSWGYGGMPENAEAFYKRLEGQIDAFIDSPHVTGFCYT
QLTDVEQEKNGIYYYDRTPKLDMKRIKAIFEKIK

>gi|52215819|dbj|BAD48412.1| beta-galactosidase [Bacteroides fragilis YCH46]
MKKSIILLFISLLLSPLCIKAHQPEFSTAGFFRLADSGRDVYSMNPAWRFYKGNCPGAETGNFDDRSWTV
VSLPHGIEYLPTEASGCINYQGEVWYRKHFTPDAALKGKKLFLHFEAIMGKSKIYVNGKLLAEHFGGYLP
VVVDVTDALEFGKENLIAVWADNSNDPNYPPGKQQEVLDFTYFGGIYRDCWLIAHNQVFITDPNYENEEA
GGGLFVAYNNVSDHSAEVLLKIQIRNSGRKAFKGVVEYELQQPDGQQVASLNSVIRIKPGKSTYSSDKLT
VKSPMLWSPENPALYNLIVRIRDEKGNPIDGYRRRIGIRSIEFKGEDGFWLNGKPYEAPLIGANRHQDFA
IVGNAVPNSIHWRDAKKLRDAGMKVIRNAHCPQDPAFMDACDELGLFVIVNTPGWQFWNDAPVFAQRVYS
DIRNLVRRDRNHPCVWMWEPILNETWYPADFARNAHDIVEAEYPYPYCYSGCDSEAKGKEHFQILFTHPL
NGDGGAYSTNDIKKQLTYFTREWGDNVDDWNSHNSPSRVARNWGEQAMLIQAQHYAHPSYKYTSYDALYR
TPRQHVGGCLWHSFDHQRGYHPDPFYGGVMDVFRQPKYSYYMFMAQRSPIKEERLFQTGPMVYIAHEMTP
FSGKDVTVYSNCDEVRLTYLKGGQTQTYVHKQEKEGMPHPVITFENVYDFMKDKALSRQGKQADVYLLAE
GLIDGKVVATHKVAPARRPEKLLLWVDNEGTDLKADGSDFVTVIAAVADKDGNIKRLNNYTIKFQIEGEG
RILGGAGNLANPAPVRWGTAPILVQSTLKPGKIKITASVLFEGSQMPSSAVLELESKPGDFPQIYDREES
ALIPNFTGQEAVNALAQKSEAALEKERLQKAENAAKLKEVEQQQEEFGEKK

>gi|52214536|dbj|BAD47129.1| beta-galactosidase [Bacteroides fragilis YCH46]
MKQQKCNYFPSLWWRGREKGLSTFLFLLLFSISLHAQRQDILLNNNWNFRFSHQVQGDTRRVDLPHTWNA
QDALAGKIDYKRGIGNYEKALYIRPEWKGKRLFLRFDGVNSIADVFINRKHIGEHRGGYGAFIFEITDLV
KYGEKNSVLVRANNGEQLDIMPLVGDFNFYGGIYRDVHLLITDETCISPLDYASPGVYLVQEVVSPQEAK
VCAKVNLSNRAADGTAELQVLVTDGTKVICKESRNVSLKQGADIQEQLPLLIQKPRLWNGCEDPFMYQVS
ISLHKDGKQIDSVTQPLGLRYYHTDPDKGFFLNGKHLPLHGVCRHQDRAEVGNALRPQHHEEDVALMREM
GVNAIRLAHYPQATYMYDLMDKHGIVTWAEIPFVGPGGYADKGFVDQASFRENGKQQLIELIRQHYNHPS
ICFWGLFNELKEVGDNPVEYVKELNVLAKQEDPTRPTTSASNQDGNLNFITENIAWNRYDGWYGSAPKTL
ATFLDRTHKKHPELRIGISEYGAGASIYHQQDSLKQPSASGWWHPENWQTYYHMENWKIIAERPFVWGTF
VWNMFDFGAAHRTEGDRPGINDKGLVTFDRKVRKDAFYFYKANWNKQEPMIYLAEKRCRLRYQPEQTFMA
FTTAPEAELFVNGVSCGKQKADTYSTVVWKNVKLTSGENIIRVTTPGKKPLTDEVTVEYKEDRPL

>gi|52215087|dbj|BAD47680.1| beta-galactosidase [Bacteroides fragilis YCH46]
MKLRLSDTLNSLMLGGLLMASTFASADNKPTKPYWQDVQVVAVNKEYPRSSFMTYENRANALTGKFEKSK
YYQLLNGTWKFYFVDSYKNLPANITDPAISTADWADIKVPGNWEVQGHGVAIYTNHGYEFQPRNPQPPTL
PEANPVGVYRRDIDIPADWDGRDIYLHLAGAKSGVYVYINGQEVGYSEDSKNSAEFLINKFVKPGKNVLT
LKIYRWSTGSYLECQDFWRISGIERDVFLYSQPKAALKDFRVTSTLDDTYKDGIFKLGVDLRNNGSTAGN
MTLVYELLDANGKVVATGEKATNVAAGETRTVSFDQTLPDVKTWSSEAPNLYKLVMTVKENGKVNEIIPF
NVGFRRIEIKPTEQLARNGKPYVCLFINGQPLKLKGVNIHEHNPATGHYMTEELMRKDFELMKQHNLNTV
RLCHYPQDRRFYELCDEYGLYVYDEANIESHGMYYDLAKGGTLGNNPEWLKAHMDRTINMFERNKNYPSL
TFWSLGNEAGNGYNFYQTYLWVKNADKDIMNRPVNYERAQWEWNSDMYVPQYPGADWLEAMGKRGSDRPI
VPSEYSHAMGNSNGNLWDQWKAIYKYPNLQGGYIWDWVDQGIDAVDENGRHFWTYGGDYGVNTPNDGNFN
CNGIVSPDRTPHPAMAEVKYVHQNVAFEAVDPANGKFLVKNRFYFTNLQKYMISYTIKANGKTVKGGKMS
VNVEPQGSKEITIATSGLKSKPGTEYFIYFNVTTTEPEPLIPVGHEIAYEQFRLPIEPGERTFATGGPAL
KVSAEGNELTASSSKVNFVFDKKTGLVSSYKVGGTEYFKDGFGLQPNFWRAPNDNDYGNGNPKRLQVWKQ
SSKNFNVVDANIVMDGKDAVLTANYLLAAGNLYIVTYRISPSGVVKADFTFTSTDMEAAKTEASEATLMA
TFTPGSDAARKAASKLEVPRIGVRFRLPAEMNQVEYFGRGPEENYIDRNAGTLIDLYKTTADQMYFPYVR
PQENGHHTDTRWLTLNKKGGKGLTIYADKTIGFNALRNSVEDFDGEETVSRPYQWLNRDAGELVHDENKA
KDQLPRKTHINDITPRNFVEVCVDMKQQGVAGYNSWGARPEPGYNIPANQEYKWGFTIVPK

>gi|29337761|gb|AAO75565.1| beta-mannosidase precursor [Bacteroides thetaiotaomicron VPI-5482]
MILNLTGKIAPIACGLLCCCSMVYAQGNDTSEVMLLDTGWEFSQSGTEKWMPATVPGTVHQDLISHELLP
NPFYGMNEKKIQWVENEDWEYRTSFIVSEEQLNRDGIQLIFEGLDTYADVYLNGSLLLKADNMFVGYTLP
VKSVLRKGENHLYIYFHSPIRQTLPQYASNGFNYPADNDHHEKHLSVFSRKAPYSYGWDWGIRMVTSGVW
RPVTLRFYDIATISDYYVRQLSLTDENARLSNELIVNQIVPQKIPAEVRVNVSLNGTTVTEVKQQVTLQP
GINHITLPAEVTNPVRWMPNGWGTPTLYDFSAQIACGDRIVAEQSHRIGLRTIRVVNEKDKDGESFYFEV
NGIPMFAKGANYIPQDALLPNVTTERYQTLFRDMKEANMNMVRIWGGGTYENNLFYDLADENGILVWQDF
MFACTPYPSDPTFLKRVEAEAVYNIRRLRNHASLAMWCGNNEILEALKYWGFEKKFTPEVYQGLMHGYDK
LFRELLPSTVKEFDSDRFYVHSSPYLANWGRPESWGTGDSHNWGVWYGKKPFESLDTDLPRFMSEFGFQS
FPEMKTIAAFAAPEDYQIESEVMNAHQKSSIGNSLIRTYMERDYIIPESFEDFVYVGLVLQGQGMRHGLE
AHRRNRPYCMGTLYWQLNDSWPVVSWSSIDYYGNWKALHYQAKRAFAPVLINPIQQNDSLSVYLISDRLD
TMEQMTLEMKVVDFDGKTLGKKIQVHSLEVPANTSKCVYRAKLDGWLTPEDCRRSFLKLILKDKSGHQVA
ESVHFFRKTKDLQLPPTSVSYQMKQTDGKCELTLFSSMLAKDIFIETPLQGARYSDNFFDLLPGERKKVI
ITSPRIKKGEELPVNIKHIRETYK

>gi|29341469|gb|AAO79256.1| beta-glucuronidase [Bacteroides thetaiotaomicron VPI-5482]
MKQLLVSIAIVFASVLTATGQNHSFSLSGKWDFQIDREDAGIKEQWFNKSLDESINLPGSMPEKLKGDNV
TARTQWTGSLYDSSYYFNPYMEKYRIEGQVKLPFFLTPDKHYVGVAWYQKKVTIPSDWKGERILLFLERP
HIETTVWVNTKEIGMQNSLCVPHVYDLTSAVTSGKPCRITIRVDNRIKEINVGPDSHSITDQTQGNWNGI
VGKIELQTTPKVYFDDIQVYPDLSHGKALVRMNVKSSSSAKGEITLSAESFNTDTRHNVLPVQQTFRIQA
GDNRVEMELPMGKDFLTWDEFNPALYKLTATLNSGKQSEKKQVQFGMRDFKIEGKWFYVNGRKTMLRGTV
ENCDFPLTGYAPMDVASWERVFRICRNYGLNHMRFHSFCPPEAAFIAADLVGFYLQPEGPSWPNHGPRLG
NGQPIDKYLMDETIALTKEYGNYASYCMLACGNEPSGRWVPWVSKFVDYWKATDPRHVYTGASVGGSWQW
QPHNQYHVKAGARGLSWAGSQPESMSDYRAKIDSVKQPYVSHETGQWCAFPNFSEIRKYTGVNKAKNFEI
FRDILNDNHMGSMGHDFMMASGKLQAICYKHEIEKTLRTPDYAGFQLLALNDYSGQGTALVGLLDVFFEE
KGYINADEFRRFCSPTVPLARIPKFVYTNDETFHADIEVSHFGAAPLQGAKTVYSIKDEYGKVYAHGTVG
TQNIPVGNLCPLGSVDMKLSGITRPQKLNMEIRIEGSDAVNDWDFWVYPAQVELAQGNVYTTDTLDAKAI
SILQEGGNVLITAAGKIQYGKEVKQYFTPVFWNTSWFKMRPPHTTGIFLNEYHPLFREFPTEYHSNLQWW
ELLNKAQVMQFTGFPAEFQPTIQSIDTWFINRKIGMLFEANVLNGKLMMTSMDITSKPEKRVVARQMHKA
ILDYMNSDAFRPTANIAPELIQELFTKVAGDVKSYTKDSPDELKPKIN

>gi|29339502|gb|AAO77298.1| beta-galactosidase [Bacteroides thetaiotaomicron VPI-5482]
MMQRLKILGSALIALSFSASAVVAQQFDPKQGYEIHTVNGLVLDNQESLDTNTKIFISKREADKESQVWN
LIPCEQEGCYTITSPLTQMNVDNSGKGKVECSVIQWSADPKNPNQQWKITALPNGNYVLTNVGTGYNLGF
PDAGLVGEPVFQLEPEASKSNQQWQIRKSNLKVVAEALKTTSHNDWENERIYAINKEEGRATFIPFANSE
EMKADPAYTRPWERTRSSRYLLLNGNWKFNWVKQPSERPVDFYKTSYDVSGWKEIPVPSNWEMHGYGTPI
YTNITYPIRNNPPFIQGQRGYAVEKEPNAVGSYRREFALPADWKDKEVFIHFDGIYSAAYVWINGKKVGY
SQGSSNDAEFRITPYVKAGNNTVAVEVYRWCDGSFLEDQDMFRLSGIHRDVYLVASPKVRLRDIHLTSQI
SDRLDKAELKVKTDVHNYGKKVQEATVRVSLLNTEGKPVSSFIIPTGKITGGQENVCEGTTTIRDPRLWS
AETPSLYTVQLELLDAAGNVLEATSQQYGFRKIEIRNNKVYINNALILFKGANRHDIHPQFGKAVPVESM
IEDILLFKRFNLNTIRTSHYPNDPKMYSLYDYYGLYVMDEADIECHGNMSLSNRESWEGAYVDRMVRMVE
RDKNHPSVIFWSMGNESGGGRNFEATYQAAKAIDDRYIHYEGMNDVADMDSRMYPSIESMIEQDEQPRNK
PYFLCEYAHAMGNAIGNLEEYWDYIEHHSKRMIGGCIWDWVDQGINMPGQPADHYYFGGSFGDRPNDNDF
CCNGIVTADRQVTPKLWEVKKVYQYITLEPNAENSIGVRNRYVFLNLHDFNLRYVILKDGVPIAEEEFSL
PDGKPGEHRAVQIPYSRYLTSEGEYYLNLEIKLKKDCVWAKAGHIVATEQLLLQKSPNTGL

>gi|29341474|gb|AAO79261.1| beta-galactosidase [Bacteroides thetaiotaomicron VPI-5482]
MNKKFRCLLTSLIFTAMWNGATIQAQAPHPERIYLSGTGIDNTKTWDFFCSAGQNSGKWKKIEVPCNWEL
QGFGEYTYGRWYTIKGQHPSDETGTYRYKFDAPKSWAGQRVKIFFDGVMTDAEIMINGKPAGEMHQGGFY
RFNYDITELLNLGKKNQLEVKVAKESANRSINAAERKADWWLFGGIYRPVWLEVLPQIHMEHFVLNADHQ
GKLQAAVDMAGDAKGHEIIVSVRSLKDGKTVYTSNGQTTITHSISNSDKEQMISGEWASIIPWSTENPNL
YVAKLELKNPEGKIVQTRETRIGFRTVEFFPQDGVYLNGTKLVVKGINRHSFSVDGGRTTSAALSRMDAL
LIKEMNMNAVRSHYPPDEHFLDMCDSLGLVYMDELAGWQNGYDSRVGAKLVKEMIERDVNHPCIILWSNG
NEGGWNTQTDPLFAQYDRLQKRHMVHPWADFNDLDTHHYPTYLTGVARFTNGYKVFMPTEFMHAMYDQGG
GAGLRDFWDRWCTNPLFAGGFIWVYCDEAPKRSDKGGILDSDKSNAPDGVVGPRREKEGSYYAIRAQWSP
IQLKPLLITNHFDGRFLLTNEYTFTNLKDCRMTYKVLSCGTPLQGNAEAGKVIAEGKVQLPSINPGETGT
ARFELPDSFRKGDVLELEAFDREGKSICNWTYPIHLAKQYFERNLAQTTLTPAPQKAEARQTSDAIELKS
SKVSITFDAATGMIRHIKSGETEVPFKDGPVAIGMKMRYEPSLSYTRHSSDGAIYCAKYKGAADSIVWRL
TNEGLLYMDAILLNRGSGGGGFDDAFMDAQVFNLGLSFSYPEQNCSGMKWMGRGPYRVWKNRIPGTNYGI
WHKDYNNTITGESFENLIYPEFKGYHANLYWATLEGEKTSFTVYSRNDGTFFRVFTPEEPAGRIKDTMPA
FPEGDLSFLLDIPAICSFKPIEQQGPNSQPGNIRIKSGDEGLHLNLMFDFR

>gi|29338062|gb|AAO75864.1| beta-galactosidase [Bacteroides thetaiotaomicron VPI-5482]
MRTPIMSCCRLMAVALFLFCSMPLFAQRQDILLNDNWKFRFSHQVQKGSEIRVDLPHTWNTQDALSGKID
YKRGIGNYEKKLFIRPEWQGKRLFLRFEGANSIADVFINRRHIGEHRGGYGAFVFEITGEVNYGKENSIL
VRVNNGEQLDVMPLVGDFNFYGGIYRDVHLLITDEACISPLNYASPGVRLIQDSVSHQYAKIRAVVDLAN
GNNAGQEVELGIRLLDGQKVVAQQKQTLTLAGNAALQQELTFEINNPHLWNGRQDPFLYQAEVSLSRGGQ
LVDCVTQPLGFRYYRIDPDKGFFLNGKHLPLHGVCRHQDRSEVGNALRPQHHEEDAALMLEMGVNAVRLA
HYPQATYFYDLMDKNGIIVWAEIPFIGPGGYDDKGFVNLPSFRANGKEQLKELIRQHFNHPSICVWGLFN
ELLEFGDNPVEYIKELNELAHQEDTTRPTTSASNQMGDLNFITDAIAWNRYDGWYGGTPADLGRWLDGMH
RDHPEIRIAISEYGAGASIYHQQDSLVKSVPNSWWHPENWQTYYHIENWKAISARPYIWGSFVWNMFDFG
AAHRTEGDRPGINDKGLVTFDRKVRKDAFYFYKANWNKEEPVLYLAGKRNTVRSRRLQTITAFTNQPGAE
LFVNGKSYGKAMPDQYAILEWKNVELQPGENEIKVVSINKKVKLMDSFRCKL

>gi|29340235|gb|AAO78028.1| beta-galactosidase [Bacteroides thetaiotaomicron VPI-5482]
MIKHLTLLGTALLFSSQILLAQWKPAGDKIRTFWAEKVDVNNVLPEYPRPIMERSDWQNLNGLWNYAVLP
LGQSAPTTFDGKILVPFAIESSLSGVGKTLGMEKELWYQRAFNIPSSWRGKRVLLHFGAVDWKTEVWVNN
IKVGEHTGGFTPFTFDVTEALEKSTNTLTVKVWDPTDKGFQPRGKQVSNPRGIWYTPVSGIWQTVWLEPV
SEHYIAGIKTTPDIDTNKIKVKVETDSNRQSDRLEVKVFDGKHLVAMGTSINGLPVEIPMPADAKLWSPD
SPFLYQMEVSLISAGKLVDQIKSYVAMRKYSIKRDEHGIVRLQLNNKDLFQFGPLDQGWWPDGLYTAPTD
EALRYDIEKTKDFGFNMIRKHIKVEPARWYTYCDQIGLIVWQDMPSGDKSPEWQNRKYFEGTELTRSAES
EETYRKEWKEVIDCLYSYPCIGTWVPFNEAWGQFKTQEIAEWTKQYDPSRLVNPASGGNHYTCGDMLDLH
HYPGPEMFLYDAQRATVLGEYGGIGLVLKDHLWEPNRNWGYIQFNTSAEATAEYLKYAGILKDMISRGFS
AAVYTQTTDVEVEVNGLMTYDRKVIKLDESKLKKMNTEICNSLK

>gi|29337764|gb|AAO75568.1| beta-galactosidase [Bacteroides thetaiotaomicron VPI-5482]
MTINIRYLLGIALLFSFSVISAQVRTSYTFEKGWKFTREDNADFIQPDYNDIKWQSVVVPHDWAIYGPFG
IDNDRQLTAIAQDGQKEAMEHAGRTGGLPFVGVGWYRLNFDAPSFVKGKKATLIFDGAMSHARVYINGQE
AGYWPYGYNTFYLDVTPYLKEGTKNTLAVRLENETESSRWYPGAGLYRNVHLVVTEDAHIPTWGTQLTTP
VVKDDYAKVNIKTTLVVPSGKQFDAYRIVTELKDKDGKVVTTDEKQGSRFDDNIFSQELVVSRPALWSPE
TPVLYQAVSKVYEGNILKDEYTTSFGIRTIEVIPNKGFFLNGKRTSFKGVCNHHDLGPLGGAVNDAAIRR
QIRILKDMGCNAIRTSHNMPAPELIRACDEMGMMVMAESFDEWKAMKVKNGYRHVFDEWAVKDLTNLLRH
YRNNPSVVMWCIGNEVPEQWDGNKGPKMSYFLQELCHREDPTRPVTQGMDAPDAVVNNNMAAVMDIAGFN
YRPHKYQENYKKLPQQIVLGSETASTVSSRGVYKFPVTRQWMKKYDDHQSSSYDVESCSWSNLPEDDFIQ
HEDLPYCIGEFVWTGFDYLGEPTPYYTDWPSHSSLFGIIDLAGLPKDRYYLYRSHWNKEQETLHILPHWN
WEGREGEITPVFVYTNYPSAELFINGKSQGKRTKDLSVTIDNSADSVSIMNLKRQSRYRLMWMDTKYEPG
TVKVVAYDADGKAVAEKELHTAGKPDHIELVADRNVIKADGKDLSFVTVRVVDRDGNLCPDASHEISFKV
KGEGSYRAGANGNAASLESFQHPKMKVFSGMMTAIVSSTEQPGKITLEATGKGLKKGALIIESCQEAKK

>gi|29340914|gb|AAO78704.1| beta-mannosidase precursor [Bacteroides thetaiotaomicron VPI-5482]
MKKLLILYPFLLFCLISKADNQLKLTNWEIKSTTEISENAEKVSMPSFQATDWYEATVPTTVLNALVKQN
VYPDPRIGMNNFLIPDVSDEFNKKMDLAKYSYLGNGKNPWQEPYWYRTTFTLPKQYKNKKIWLNLNGINY
RADVWINGHQIGKKEDVVGMFRRFKFDITDYIQPTQNCIAIKIYQVDHPGTPNPGTQFIAFGPNRGTASD
LFKDETLKFTGGWDCAPVVRDRNMGIYQSVTLEATSQVTIEDPYIITTLPQKDTTVADITIKATVHNHSD
KMISGKVKATIRLINELVYPSYTRKLAGSMKPISVTLPVTMLPNESKEIILSPQKFSVLSIQNPYLWYPN
GYGEQYMHSLDLSFDMNNGKSSDREKVNFGIREVTSELMKNGEEYGRVFFINGKRIFCKGGWIQPDVLLD
DSPKRIYDQARLMANANITLIGSEDMPSPSEDWLDSWDKYGLMNWHVFYQCYRMFPGRDNQHNPLNNDLA
IACVKDMVKRYRNHPCIIAWFGVNEVLVDEELYHPTKEAVLSLDTTRPYIPTTSISWDVDKLTPYLKPDL
PTGTTDDGAPDYNWAPSDYYFDKVEEVYLQMFRNELGMPSVPVYESLKKFIPTIDKPLDRRNPIYPLDSI
WAEHGAWDTNNFCYRAYDNAIRTFYSDPVSSEDYAYKGQLVSSEGYRAMFEAANHRMWDITTGIMIWKLN
SCWPDVCWQIYDWYLSPNASYYFSKKAMEPIHIQMNANTNRISVINATHQEFKSVIAKARIIDYSMKECW
AYTDTISVGADQYKELETVPQRGDLSAIYYIKLELEDLNRNLISENLYWRYSQHQNFYWLVNMPKVTLKQ
DLKLQKQEKEYQITLTLTNDSDKLSFFNHLMIQREKTKEVVNPVFWSDNFISLFPNETRTITATVSIEDL
HGENPIIIIK

>gi|29338934|gb|AAO76733.1| beta-galactosidase [Bacteroides thetaiotaomicron VPI-5482]
MKLKKRTFLILMAALTATFASAQKQPLPEWQSQYAVGLNKLAPHTYVWPYADASDIGKPGGYEQSPYYMS
LNGKWKFNWVKNPDNRPKDFYQPSYYTGGWADINVPGNWERQGYGTAIYVNETYEFDDKMFNFKKNPPLV
PFAENEVGSYRRTFKVPADWKGRRVVLCCEGVISFYYVWVNGKLLGYNQGSKTAAEWDITDVLSEGENVV
ALEVYRWSSGAYLECQDMWRLSGIERDVYLYSTPKQYIADYKVSASLDKEKYKEGIFNLEVTVEGPSATA
SSIAYTLKDASGKAVLQDAINIKSRGLSNFIAFDEKKIAEVKAWNAEHPNLYTLVLELKDAQGKVTELTG
CEVGFRTSEIKDGRFCINGVPVLVKGTNRHEHSQLGRTVSKELMEQDIRLMKQHNINMVRNSHYPTHPYW
YQLCDRYGLYMIDEANIESHGMGYGPASLAKDSTWLTAHMDRTHRMYERSKNHPAIVIWSQGNEAGNGIN
FERTYDWLKSVEKGRPVQYERAELNYNTDIYCRMYRSVDEIKAYVGKKDIYRPFILCEYLHAMGNSCGGM
KEYWEVFENEPMAQGGCIWDWVDQNFREIDKDGKWYWTYGGDYGPEGIPSFGNFCGNGLVNAVREPHPHL
LEVKKIYQNIKATLSDRKNLKVCIKNWYDFSNLNEYILRWNVKGEDGTVLAEGTKEVDCEPHATVDVTLG
AVKLPNTVREAYLNLSWSRKEATPLVDTDWEVAYDQFVLAGNKNTTAYRPQKAGETAFVVDKNTGALSSL
TLDGKELLAAPITLSLFRPATDNDNRDRNGARLWRKAGLNNLTQKVVSLKEEKTSATVRAEILNGKGQKV
GMADFVYALDKNGALKVRTTFQPDTAIVKSMARLGLTFRMADAYNQVSYLGRGDHETYIDRNQSGRIGLY
DTTVERMFHYYATPQSTANRTDVRWAKLTDQAGEGVFMESNRPFQFSIIPFSDVLLEKAHHINELERDGM
ITIHLDAEQAGVGTATCGPGVLPQYLVPVKKQSFEFTLYPVK

>gi|29340167|gb|AAO77961.1| beta-mannosidase precursor [Bacteroides thetaiotaomicron VPI-5482]
MCMKFIKKKGKSLGIGLAMVGSLLVSSLQAGPVYLHSGESIVSWKLKPEAEVGTNVPALLNAGYDTSSWV
DAVVPGTAFTSYVTAGLEKDPNFGDNIHNVDRAKYDRSFWYRTEFKVPADFDKALTWLNFNGVNRKAEIY
LNGHLLGILDGFMHRGRFNITEIVKKDQPNVLAVLVHMPQTPLANYGSPTYLSSGGWDWMPYVPGLNMGI
TDKVYLSNTGTATIIDPWIRTDLPLPSRTRADLSVALEVKNSSDKPSKVVVNGTITPGDVKFTKEVDINP
GATSEVKFDKRYYPQLVINSPKLWWPNGYGEPNLYTCKLEVSVDGKVSETKDVTFGIKEYSYDTNNNTLH
LHINGVPVFVKGANWGMSEYMLRCRGEEYDTKLRFHHEMNFNMIRNWLGSTTDDEFYEMCDKYGLMVWDD
FWINSNPNLPYDLNAFNNNMIEKIKRVRNHPSLAVWCGDNESNPQPPLEGWMAENIKTFDGGDRYFQPNS
HAGNLTGSGPWGAFDPRFYFTEYPDGLEGDPERGWGFRTEIGTAVVPTFESFKKFMPEKDWWPRNKMWDL
HYFGQSAFNAAPDRYDASLAKGFGAPSGIEDYCRKAQLINIESNKAMYEGWLDRMWDDASGIMTWMGQSA
YPSMVWQTYDYYYDLTGAYWGTKSACEPLHILWNPVTDAVKVANTTAENYQDLKAEVTVYNMDGKAVPAY
SKSSVVHSASNSTLECFTIDFNKERPNLGLNQKVVVSSTSEGDPSMAVDGKKDTRWSSAYRDNEWIYVDL
GKVQPVGGVRLDWEASYGKEYKIQVSNDAQQWEEAYSTKNGIGGVELITFPEKDARYVRMFGFKRGWWYG
YSLWSFDVLGGTGKSEGLSDVHFIRLKLTDKNGKLISENNYWRGNDRRDFTALNQLPKAELKVSSKMEQK
GEKAEIRATIGLPKSAKSVAFAVHVQAVRTVDGERILPAIMNDNYFTLMPGENKEITINFDKSLLKGGSY
KLLVTPYNN

>gi|29341391|gb|AAO79179.1| beta-mannosidase precursor [Bacteroides thetaiotaomicron VPI-5482]
MMNKFRLLLLASSLFVLNGIGHAQTSTMSLNSSNPKIVWEVKPQADLNNIGGEQISTPGFKMPDYVKGVV
PGAVFTAYVEAGIVPDPNYADNIYKVDETFYNRPFWYRTEFELPASYSAGKRVWLHFDNTNRFADFYFNG
EKISGTKTSTKDVSGHMLRSKFDVTHLIKKSGKNAVAVLITDPDQKKTRKGKDPYGVACSPSYLAGAGWD
WMPYVPGRLAGITGNAYLAITGDAVMEDPWIRSELPTLQQAELFFSTGIKNVSSAPKEVEVSGVIQPGNI
TFSKNIRVEGKETVQLSVDKSDFAALVIRNPKLWWPNGYGEPNLYTCKLTCSVDGKISDEKDITFGIKKY
EYKMINNVVNYPVLTFFINGQKIYLKGGNWGMSEYLLRCHGKEYETKIKLHKDMNYNMIRLWTGCVTDDE
FYDYCDKYGIMVWNDFWLYVAYNDVAEPEAFKANALDKVRRLRNHPSIAIWCGANETHPAPDLDNYLREM
IAQEDKNDRMYKSCSNQDGLSGSGWWGNQPPKHHFETSGSNLAFNKPAYPYGIDHGYGMRTEIGTATFPT
FESVKLFIPQESWWPLPTDEQLKDDDDNVWNKHFFGKEASNANPINYKKSVNTQFGESSSLEEFCEKAQL
LNIEVMKGMYEAWNDKMWNDAAGLLIWMSHPAYPSFVWQTYDYYYDPTGAYWGAKKACEHLHLQWNSSNN
SIKAVNTTTKDLKGAYAKATIYNLNGKEVAAYGRTKQMDVPASNIAEAFTLNFNPYNLAFGKNVIASSSS
PSRSASLVADGGAGSRWESDASDSQWIYVDLGKKEKIEHVVLKWETARAKEYEIQVSNDAKKWKTVYTNK
DGQGSTDEIKLSPVTARYVKMAGVSRATDFGYSLYEFEIYGKKQKNVEELTPLHFIRLELTDANGNLISD
NFYWRNGVTDLDYTALNTLPEAELSCKLVDKSMLSEGKMKLSVKNHSKTVACANRIRLVNTATQERILPV
IMSDNYITLMPGEERTISVEAEPEMLKGGVSVLLKQYGKAEQKKLDI

>gi|29340406|gb|AAO78198.1| beta-galactosidase [Bacteroides thetaiotaomicron VPI-5482]
MNKKLLIAVFVSAMAHTFACAASPKENRMKTVWADKVTSENVWQSYPRPQLQRSQWMNLNGLWQYAVTTQ
DTPKKEVKFEGQILVPFAIESSLSGVQRSFLPTEKLWYQRNFTLDDAWKGKTVILHFGAVDYECQVWVNN
KLAGIHKGGNNPFSFDVTKLLRKGGSQLVEVAVIDPTDTESISRGKQQLEPKGIWYSPVSGIWQTVWLEA
VNSTHILQVLPTADIHKKTVSLDISVAKAKGGEKVKVELLDEGKVVGTTEQKLASKIEMEVPEAVLWSPS
SPKLYHLNIELLSQGQVIDQVKSYFAMREVSIRKDECGYQRICLNGDPIFQYGTLDQGWWPDGLLTPPSE
EAMLWDMVQLKNMGFNTIRKHIKVEPEQYYYYADSLGLMMWQDMVSGFSTERKDEEHIKPNAQTDWNAPA
SHTNQWQQEMFEMIDRLRFYSCITTWVIFNEGWGQHNTVEIVEKVMEYDKSRIIDGVTGWTDRGVGHMYD
VHNYPSASMILPACNGNRISVLGEFGGYGWAIKEHLWNPGMRNWGYKNIDGAMALMDNYGRLVYDLETLI
AQGLSAAIYTQTTDVEGEVNGLITYDRKVIKIPEGLLHIMHDRLYHVNPAKVITLVPDAQNGSAVSRAVS
LNGQESKMTSLPFDCPPRSEIVSETSFDVNDEFSHLSLWVRATGDVKVWLNGVEVFSQEVKQTRQYNQYN
ISNYCRYLRKGKNELKIEVRETKKMSFDFGLRAY

>gi|29341367|gb|AAO79155.1| beta-galactosidase [Bacteroides thetaiotaomicron VPI-5482]
MNKTLLTGLLCCSLSIQSFADQPLEGFTYGSVNAPTGKEWESPENLALNKEQPHAYFFPFQHLDNARKVL
PENSKYWQSLDGDWKFHWAPDPDSRPKDFYQTEYDVSSWDAIPVPSSWNIYGIQKDGSQKYGTPIYVNQP
VIFQHSVKVDDWRGGVMRTPPANWTTYKDRNEVGSFRRDFEIPQDWDGREVFISFDGVDSFFYLWINGQY
VGFSKNSRNTANFNITPYLQKGKNTVAAEVYRSSDGSFLEAQDMFRLPGIFRTVALYSVPKVHFRDLVAT
PDLDATYTDGSLTVNAEIRNLDKKAIKDYKVYYSLYANKLYSDENTLVDGFLSPVIDKIAPNETGSVQTV
LKVKAPNKWSAEFPYRYTLVAELKDKKNRTVEMVSTIVGFRKVEIKDTPASEDEFGLAGRYYYVNGKTVK
LKGVNRHESNPGVGHAITREMMEKEIMLMKRANINHVRNSHYPDDPYWYFLCNKYGIYLEDEANIESHEY
YYGAASLSHPVEWKNAHVARVMEMVRANVNNPSIVIWSLGNEAGPGKNFVAAYDALKKFDTSRPVQYERN
NDIVDMGSNQYPSIGWVRGAVQGKYDIKYPFHISEYAHSMGNACGNLIDYWEAMESTNFFCGGAIWDWVD
QSMYNYDPKTGVRYLAYGGDFGDTPNDGQFVMNGIVFGDLEPKPQYYEVKKVYQHIGVKAIDTEKGVFEI
FNKYYFKNLAEDYQLVYSLYEDGKPIMTGKPMDINIAPRQRAQITLPYDHASLKKDAEYFMKLQFILKDQ
RPWAAKGFPMAEEQILIKEATDRPSISEVTAGAAKLDGFVLDKDTKRILIKGADFEAIFDPQTGSIYSLK
YGNETVIADGNGPKLDALRAFTNNDNWFYAPWFEHGLHNLIHKATEYKVLNKGNGTLVLSFTVESQAPNA
ARIKGGTSSGKNSIEELTDRKFGSNDFKFVTNQIWTVYPDGSIELQSSITSNRSSLVLPRLGYVMKVPQQ
YSNFTYYGRGPIDNYADRKSGQFIEQYTNSVAGEFVNFPKPQDMGNHEDVRWCALTNQAGNGAVFVATDR
LSASALQYSALDLILASHPYQLPKAGDTYLHLDCAVTGLGGNSCGQGAPLVHDRVFANQHSMGFIIRPAD
KELSVVANVAPAGDLPLSITRTPAGMVELTSAKKDAVICYSIDGSKKVQEYTEPVPMRNGGTIKAWYKDS
KDISSTMKFEKIESIQTQVVYASSQESGEGDASHLTDGDPNTIWHTMYSVTVAKYPHWVDLDAGEVKEIK
GFTYLPRQNGGNGNIKDYSIQVSMDGKEWGEPVNKGTFARDSKEKRVLFDKPVKARYIRFTALSEQNGQD
FASGAEITILAN

>gi|29341499|gb|AAO79286.1| beta-galactosidase [Bacteroides thetaiotaomicron VPI-5482]
MRNKLFLFVFLFAVLAIVDSHAFERKKYNFNSEWRLQIGDFPEAKQSQFDDSRWKAVTLPHAFNEDEAFK
VSIEQLTDTVVWYRKHFRIPASGKKQKVFIEFEGVRQAGDFYLNGQYLGKHENGVMAAGFDLTPYIKEGD
NVLAVRTDNDWMYREKSTNSKFQWNDRNFNANYGGLPKNVFLYVTDEVYQTLPLYSNLKTTGVYIYAKDI
DVKGRTATIHAESEVKNDSREPRQFSYQVVLLDADGKQVKSFEGEKVTLQGGETRVVKAASKVNNLHFWS
WGYGYLYTVQTILKDNKNQVFDEVSTRTGFRKTRFAEGKIWLNDRVIQMKGYAQRTSNEWPAVGLSVPAW
LSDYSNGLVVKGNGNLVRWMHVTPWKQDVESCDRVGLIQAMPAGDSEKDRTGRQWDQRTELMRDAIIYNR
NNPSILFYECGNKGISREHMIEMKAIRDQYDPFGGRAIGSREMLDIREAEYGGEMLYINKSEHHPMWATE
YCRDEGLRKYWDEYSYPFHKEGDGPLHRNQPATDYNHNQDMLAIAMIRCWYDYWRERPGTGRRVSSGGAK
IIFSDTNTHHRGEENYRRSGVTDPMRIEKDAFFAHQVMWNGWVDTEEDNTYIIGHWNYPANTVKPVYVVS
TGEEVELFLNSQSLGKGKREYNFLFTFDNVAFKAGKLEAVSYNKAGKEISRYAVSTVGEPAGLKLTTIQN
PEGFHADGADLALIQVEVVDKDGKRCPLDNRTIQFDLKGNAEWRGGIAQGKDNYILNTSLPVECGINRAL
IRSTTQAGKITLTAKAEGLPSATITLETLPVKVSNGLSTYLPQMTLKGNLDKGKTPLTPSYKDTKRDIRI
VSAKAGANNETVNQSFDDNERSEWMNDGKLSTAWITYTLEKEAAIDDICIKLNGWRSRSYPLEVFAGNTM
IWSGDTNKSLGYVHLNVEKPVRSKQITIRLKGNTSDQDAFGQITEVAAKAANDMELEAKANKNNANLRII
EIEFLEAIK

>gi|29341559|gb|AAO79346.1| beta-galactosidase [Bacteroides thetaiotaomicron VPI-5482]
MAEKTSDKPYWQDVQVVSVNKEYPRTSFMTYDNRTDALTGKFEKSNYYQLLNGTWKFFFADSYKDLPANI
TDPSVSTDSWNDIKVPGNWEVQGYGVAIYTNHGYEFKPRNPQPPSLPEANPVGVYRRDIDIPADWKERDI
YLHLAGAKSGVYVYINGQEVGYSEDSKNPAEFLINKYVKPGKNVLTLKIFRWSTGSYLECQDFWRISGIE
RDVYLYSQPKAALKDFRITSTLDDSYKNGVFALNVDLRNHRPAATNLTLAYELLDAQGKVVATEEKTTYV
PVNETRTLSFDKNLTDVHTWTSEHPNLYKLVMTVKEEGKVNEIIPFNVGFRRIEIKPIDQKAANGKPYVC
LFINGQPLKLKGVNIHEHNPETGHYVTEELMRRDFELMKQHNLNSVRLCHYPQDRRFYELCDEYGLYVYD
EANIESHGMYYDLRKGGSLGNNPEWLKPHMDRTINMFERNKNYPSVTFWSLGNEAGNGYNFYQTYLWLKE
ADKNIMQRPVNYERAQWEWNTDMYVPQYPGAGWLEDIGKNGSDRPIVPSEYAHAMGNSTGNLWGQWQAIY
KYPNLQGGYIWDWVDQGLLQKDKNGREYWAYGGDFGVNAPSDGNFLCNGLVNPDRGLHPAMAEVKYVHQN
VGFDAIDAASGKFNITNRFYFTNLKKYQIHYSVLANGKTVKSGKVSLDIAPQASKEFTVPVNGLKARPGT
EYFVNFSVIAVEPEPLIPAGYEIAYDQFRLPVEAERNTYKANGPALQTQTQGDELTVSSSKVNFVFNKKS
GLVTSYKVDGTEYFKDGFGIQPNFWRAPNDNDYGNGAPKRLHVWKQSSKDFHVTDTKVSTEDKAVLLQAT
YLLAAGNLYVVTYKIYPSGIVHVNAKFTSTDMQAAETEVSEATRMATFTPGSDAARKAASKLEVPRIGVR
FRLPAQMNNVQYFGRGPEENYIDRNHGTMVGIYQTTADKMYFNYVRPQENGHHTDTRWLNLSPDKGNGLV
IVADSLIGFNALRNSVEDFDSEEALPHPYQWNNFSPEEAANHDEKAARNVLRRMHHVNDVTPRDFVEVCV
DMKQQGVGGYDSWGARPEPFHQIPANREYNWGFTLVPVRSGSQATEAAKYDYR

>gi|29342004|gb|AAO79789.1| beta-galactosidase [Bacteroides thetaiotaomicron VPI-5482]
MKSTSTWWKILLSGLLLAGTLVANADTYQPSYSTAGFYQLSNTGRTVYNMNPAWRFYKGNIEGAEQPRFN
DKDWNIVSLPDGIEYLPTEASGCINYQGEIWYRKHFTPKESWKGKQQFLHFEAIMGKSKIWVNGKLLKEH
FGGFLPVIVDVTSSLKYGEDNVITVWADNSDDPSYPPGKPQDALDFAYFGGIYRDCWMIVHNKVFITDPN
YENETAGGGLFVSFDKVSEQSAQLKLDAHIRNTSGKSFSGKIIYELYDRDDKRVLSKETGLSVSKDLAKQ
ISCKVTVETPHLWSPDSPYLYKLHIYIKDKAGNTIDGYYRRIGIRSIEFKGKDGFWLNGKPYPYPLMGAN
RHQDFAVIGNALPNSLHWRDAKKLRDAGMRVIRNAHYPQDPAFMDACDELGLFVIVNTPGWQFWNDQPIF
AQRVYSDIRNMVRRDRNHPSVWMWEPILNETWYPADFAKNVVDILNEEYPYPYCYAGCDVTARGHEYFPI
HFTHPMNGGGGAFNTENLDPKISYFTREWGDNVDDWNSHNSPSRVNRGWGEVPMLIQAQGYAKNDYQLTS
YDGLYRTSRQHMGGCLWHSFDHQRGYHPDPFYGGIMDAFRQPKLSYYMFCSQRPAEPNKELIADNGPMIY
IANAMTPFSPKDVTIYSNCDEVRLTYCKGGKEYTYHKPANESGMPSPVITFKDVFDVMYDKKLSRQKKQA
DSYLLAEGLMDGKVVATHKVTPTRRPSKLLLWADDEKVQMKADGSDIVTVIAAIADENGNIKRLNNYEVK
FEIEGQGQLVANEETFTNPRPVLWGTAPVLVRSTTTPGKIKIRASVVWQGKHTPVPAELIIPTFPSEHTL
VADKDELTQAQSASKDAGNKINAAPSDCEKRVLELQQELNRLKLKEVEKQQSDFE

>gi|29340655|gb|AAO78446.1| beta-galactosidase [Bacteroides thetaiotaomicron VPI-5482]
MKKQLLSCCLAALGLTTAIQAQNFNEWKDPEVNSVNRSAMHTNYFAYASADEAKAGSKEDSQNFMTLNGL
WKFNWVRNADARPTNFYQTSFNDKGWDNIKVPAVWELNGYGDPIYVNVGYAWRNQFQNNPPLVPTENNHV
GSYRKEIVLPADWKGKDIFAHFGSVTSNMYLWVNGRYVGYSEDSKLEAEFDLTNYLKPGKNLIAFQVFRW
CDGSYLEDQDFFRYSGVGRDCYLYARDKKRIQDIRVTPDLDSQYKDGTLNIAIDMKGSGTVALDLTDAQG
KSVATADLKGSGKLNTTINVANPAKWTAETPNLYTLTATLKNGSTVTEVIPVKVGFRKIELTGGQILVNG
QPVLFKGADRHEMDPDGGYVVSLERMIQDIKVMKQLNINAVRTCHYPDDNRWYDLCDQYGLYVVAEANVE
SHGMGYGDKSLAKNPIYAKAHMERNQRNVQRGYNHPSIIFWSLGNEAGMGPNFEHCYTWIKNEDKTRAVQ
YEQAGTSEFTDIFCPMYYDYNNCIKYCEGNIDKPLIQCEYAHAMGNSQGGFKEYWDITRKYPKYQGGFIW
DFVDQSCHWKNKDGVAIYGYGGDFNKYDASDNNFNDNGLISPDRVPNPHAYEVGYFYQNIWTTPADLSKG
EINIYNENFFRDLSAFYLEWQLLANGEIIQNGIVSDLNVAPQQTAKLQLPFDIKNICSCKELLLNVSYKL
KAAETLLPAGETIAYDQMSIRDYKAPELKLENKQSSNIAVVVPSFQDNDHNYLIVSGEDFTLEFNKHNGY
LCRYDVSGTQLMEDGSALTPNFWRAPTDNDFGAGLQHRYGAWKNPELKLTSLKHDIENEQAVVRAEYDMK
SIGGKLFLTYAINNKGAVKVTQKMEADKSKKVSDMFRFGMQLRMPVTFNEIEYYGRGPGENYSDRNHAAR
IGKYRQTVEEQFYPYIRPQETGTKTDIRWWRLLNIGGNGLQFVADAPFSASALNYTIESLDDGAGKDQRH
SPEVEKANFTNFCIDKVQTGLACVNSWGAIALEKYRLPYQDYEFSFIMNPVYHKLK

>gi|29338298|gb|AAO76099.1| beta-galactosidase [Bacteroides thetaiotaomicron VPI-5482]
MRKVTTLLSTLALATTLAAQTLPQTERQYLSGHGCDDMVEWDFFCTDGRNSGKWTKIGVPSCWELQGFGT
YQYGITFYGKAFPEGIADEKGMYKYEFEVPEKFRGQQVNLVFEASMTDTEVKVNGRKVGSKHQGAFYRFS
YNVTDFLKYGKKNLLEVTVSKESENASVNLAERRADYWNFGGIFRPVFLEVKPAINLRHIAIDAQMDGSF
RANCYTNLSNDGMSIRAQILDNKGKKLTETTVPVKAGGDWTSLQLKVSDPALWTAETPNLYKAQFSLLDK
DGKVLHNETETFGFRTIEVRESDGLYVNGVRIMVRGVNRHSFRPESGRTLSKAKNIEDVLLMKDMNMNSV
RLSHYPADPEFLEACDSLGLYVMDELGGWHGKYDTPTGVRLIKGMIERDVNHPSIIWWSNGNEKGWNTEL
DGEFHKYDPQKRPVIHPQGNFSGFETMHYRSYGESQNYMRLPEIFMPTEFLHGLYDGGHGAGLYDYWEMM
RKHPRCIGGFLWVLADEGVKRVDMDGFIDNQGNFGADGIVGPHHEKEGSFYTIKQLWSPVQIMNTSVDKQ
FDGKFSVENRYDYLNLNTCRFLWKQVKFPTATDASNTTAQVLKQGEVQGSDVAAHSAGVLDIKTTILPDA
DALFLTAIDRYGHELWRWTFPVNKLNQANEVLSPLSNKVTSTETENELTVKAKNHTFIFSKKDGQLKGVS
VNNRKISFANGPRFIGARRADRSLDQFYNHDDEKAKEKDRTYSEFPDAAVFTKLDVKEDGGNLIVTANYK
LGNLDKAQWTINPSGEAVLDYTYNFSGVVDLMGICFDYPEDQVISKRWLGAGPYRVWQNRIHGTQYDVWE
NDYNDPIPGETFTYPEFKGYFGSVSWMNIRTKEGTISLTNETPDAYIGVYQPRDGRDRLLYTLPESGISV
LNVIPPVRNKVNSTDLCGPSSQPKWVNGPQSGRIIFRFME

>gi|29340828|gb|AAO78619.1| beta-galactosidase [Bacteroides thetaiotaomicron VPI-5482]
MKKNFLAVLFALALCSPTFAQWKPAGDKIKTPWGEQLNPKNVLPEYPRPIMERQDWKNLNGSWNYAITKK
GEPAPNNYQGEILVPFAVESSLSGVGKTINEHQELWYQRTFDVPSAWKGKQILLHFGAVDWKADVWVNDV
KVGQHTGGFTPFYFDITSALNKGNNQLVVKVWDPSDRGEQPRGKQVERPEGIWYTPVTGIWQTVWLEPVA
AQHIAQLKTTPDIDKKTVKVEVATNVCSPDKVEVKVFDGKNLVAKGAALNGVPVELTMPEDVKLWTPESP
SLYNMEVTLYKDGKAVDQVKSYTALRKFSTHKDKNGITRLQLNNKDYFQFGPLDQGWWPDGLYTAPTDEA
LVYDLKKIKDFGYNMVRKHVKVEPARWYTYCDQLGLIVWQDMPNGGRGPAEWQMHKYYDGADAIRSAASE
ANYRKEWKEIIDYLYSYPSIGVWVPFNEAWGQFKTPEITKWTKEYDPSRLVNPASGGNHYTCGDILDLHN
YPGPNLYLYDPIRATVLGEYGGIGMALKGHLWLADKNWGYVKFNTPEEVTNEYIKYADHLLELIEKGFSA
AVYTQITDVEEEVNGLVTYDRKVIKVDEPKIKAINQKICNSLNK

>gi|29341987|gb|AAO79772.1| beta-galactosidase [Bacteroides thetaiotaomicron VPI-5482]
MNMKHQKQLFTVLLMSAACMLQAQRSETLLEKNWKFSKGDFPEAAQTDYNDTKWESVVIPHDWAIFGPFD
MNNDLQNVAVTQNFEKKASLKTGRTGGLPYVGTGWYRTSFDVPADKEVTLLFDGAMSEARVYVNGQEACF
WPFGYNSFHCNVTPFLNKDGKNNTLAVRLENRPQSSRWYPGAGLYRNVHLIVTEKVHIPVWGTQITTPHV
SDEFAAVRLQTKIENAGEKTEIRIETEILSPDGKVVTRKENKGRINHGQPFEQNFIVNAPQLWSPESPAL
YKAVSKVYADNQLVDTYSTRFGIRSIEYIADKGFYLNGKHRKFQGVCNHHDLGPLGAAINVAALRHQLTL
LKDMGCDAIRTSHNMPAPELVELCDEMGFMMMIEPFDEWDIAKCENGYHRYFNEWAERDMVNMLHNYRNN
PCVVMWSIGNEVPTQCSPVGYKVAKFLQDICHREDPTRPVTCGMDQVTCVLANGFAAMIDIPGLNYRANR
YQEAYDKLPQNLILGSETASTVSSRGVYKFPVKDKKSAQYDDHQCSSYDVEACSWSNIPDEDFALADDHH
WTIGQFVWTGFDYLGEPSPYDTDAWPNHSSMFGIIDLASLPKDRYYLYRSIWNKEAETLHILPHWTWPGR
EGEVTPVFVYTNYPAAELFINGKSYGKQSKNNSSLKSRYRLMWMDAIYEPGEVKVVAYDKDGKAVAEKSV
RTASKPHHIELVSNRNELTADGKDLAYVTVKVVDKDGNLCPADSRLINFSVKGAGKYRAGANGDPTSLDL
FHLPKMHAFNGMLTAIVQTNETAGEIILTAKAGGVKAGSIRLLTK

>gi|29339744|gb|AAO77539.1| beta-mannosidase precursor [Bacteroides thetaiotaomicron VPI-5482]
MNIWKTTLLLVLLFTGITVHAQKVKISLNSDGNLTIWKVKAQAEIEHPSDMMTTRYDTRDWVKATVPGTV
FGSYVLEGLEPDPNFADNAYKVDKAKYDRNFWYRTEFNSPEVENGERVWLNFEGVNRKGEIFFNGTRLGL
LDGFMHRGNFDITDLLSKNGKNVLAVLVHWVGTPVPNYASPTYMSCAGWDWMPYVPGLLTGITDDVYLTK
NGEVSIVDPWIRSKVPSKNKAVLSLQLELRNHTDIEQKGVLKGIIQPGNIEFTEDLVIEAGKQRTFLLDD
SKFSQFIIQNPALWWPNGYGQPNLYTCELTYMVNGKASDKQNITFGIREYGSELVDGVLHLKINGEPVYV
KGGNWGMSEYMLRCRGEEYDLKLKLHNEMHFNMIRNWIGSVTDDEFYEACDKYGIMVWDDFWLNSNSNLP
DDVFAFNMNAVEKIKRLRNHACIAVWCGDNEGYPLQPLNKWLEEDVRTYDGGDRAYHANSHSDGLSGSGP
WTNSHPNWYFTKAPYGYGANITKGWGFRTEIGTAVFTTFDSFKKFMPEKDWWPRNEMWDKHFFGNSAGNA
SPDKYFSTVEFNYGKAKGIEDFCRKAQLVNVEVNKAMYEGFQHHIWEDASGILTWMGQSAYPSLVWQTYD
YYYDLTGAYWGIRKACEPVHIQWSYADNSVKVINTTLKEQKGLTATGKVYNLDGKEMGRYSQSVVLDAAA
NKDSYCFHLNFTTDNLAFGKKAVASSISADAGEPSAAIDASDGSRWASEPRDEEWIYVDLGEPTEIASVI
LNWEAAHAKAYKLLISDDAINWKEIYINEDSKGGVEEIKIKPVRTRYVKMQGLKQATMWGYSLYEFELYG
RKKKPTDLTPVHFIKLELNDENGQLLSDNFYWRSNKPGDYKALNNLPKAKLRTTSSLVDSNGKKVIKAKI
ENVGSSVAFAVHVQAIRSSDGERILPALMNDNYFTLLKGESKDIEIEFDSDLLPDGNYSLSVIPYNK

>gi|29340282|gb|AAO78075.1| beta-galactosidase [Bacteroides thetaiotaomicron VPI-5482]
MKFKYILILSALIGQILSLSAREVTSFNEGWLFKRGPFSQDPVKVAAQWNADWETVNLPHTWNAKDMQVK
ADAFYEGVGYYRKTQFFGNELKGKRVFLRFEGVGANTEVYVNGKLVGMHRGAYSAFAFEIGTALKLGAEN
EIMVKADNASRSDVIPVNHNLFGVYGGIYRPVWLIITEQNNITVTDCASPGVYITQRNVSKRSADITVKV
KLDNGSLTPADLVLENTIYTQNGKKVTSHRLPLVLTPQGTQTYISTFKLNKPHLWQGRKDPYLYKVISRL
LADGKVIDEVVQPLGVRRYEIVPGKGFYLNGEKYPMYGVTRHQDWWGLGSALTNKEHDFDLAQIMDIGAT
TVRFAHYQQSDYLYSRCDSLGLVIWAEIPFVNRVTGYEAENAQSQLRELIRQSFNHPSIYVWGLHNEVYQ
PHEYTAGLTQTLHNLAKTEDPDRYTVSVNGYGHAEHPVNQNADIQGMNRYFGWYEKKLQDIEPWVKGLEE
KYPWQKLMLTEYGADANLDHQTEYLGDALNWGKSFYPETFQTKTHEYQWSVIAKHPYIIASYLWNMFDFG
VPMWSRGGVPARNLKGLITFDRKIKKDSYYWYKANWSKDPVLYLTQRRNIDRERKHTSVTVYSNIGTPQV
YLNGKELTGIRQGYTDVHYVLADVTLEQGKNTIKTVATYNGKEYTDEIEWNYTGEKKRSADWSENKEEHA
GW

>gi|29339992|gb|AAO77786.1| beta-galactosidase [Bacteroides thetaiotaomicron VPI-5482]
MRHRILFFFLAFIGISQFVTSSDVRNKYNFNSDWLLYVGDVPEAKQPRFSDSEWKKVTLPHAFNEDEAFR
LSIDELTDTIMWYRKHFRLPANSKNKKVFVEFEGVRQGADFYINGQNVGLHENGVMAVGFDLTPYIKYGQ
ENVIAVRIDNDWNYKERATGTKYQWSNKNFNANYGGIPKNVWLHVTDRLYQTLPLYSNLKTTGVYIYAED
IRVKSRKAIIHAESEIRNEYNRDKQVSYQVELIDRDGTSIQTFEGTKAVVKPGETITLKAASEVDNLHFW
SWGYGYLYTVKTSLWVDGRKVDEVATRTGFRKTRFGKGMIWLNDRVIQMKGFAQRTSNEWPGVGMSVPAW
LSDYSNHLMVEGNANLVRWMHVTPWKQDIESCDRVGLIQAMQAGDAEKDCEGRQWEQRTELMRDAIIYNR
NNPSILFYECGNESISREHMIEMKAIRDLYDPHGGRAIGSREMLDIREAEYGGEMLYINKSAHHPMWAME
YCRDEGLRKYWDDYSYPYHKDGDGSNSYKSTVTNKVQKKVDARVYNRNQDSFTIENIIRWFDYWRERPGT
GDRVSSGGVKIIFSDTNTHYRGVENYRRSGVTDAMRIPKDPFFAHQVMWDGWVDTECPRIYIVGHWNYND
TVVKPVYVVSSADKVELFLNGKSLGYGEQDYHFLYTFKDIAFVPGRLEAVGYDENGKECCRTQLQTAGKP
EQIQLSFIQSPEGWKADGADMVLLQVEVMDKDGNRCPLANDLIHFEVEGPAEWRGGIAQGENNYILSKDL
PVECGINRALIRSLTTAGNVRITAKADGLKPAEISLTSSPVEVKNGLSNYIPGDELEGRLTRGETPQTPS
YKVSKVDVGIVSAIAGANNESTVNSFDDNELSEWRNDGKAATAWITYKLERAARVDEVCMKLTGWRMRSY
PLEIYAGKELIWSGDTDKSLGYVHLDVKPVLTNEITIRLKGTSKEGDAFGQIVEVAAPVANELDLFKAKD
GDKTGHELRIVEIEFKENLLK

>gi|29340606|gb|AAO78398.1| beta-glucuronidase [Bacteroides thetaiotaomicron VPI-5482]
MRKAHLILVGLLLSFAANATNDIPRPEYPRPQFERTTWVNLNGTWTYEFDLDDSGKKRNLPTAKELSKTI
TVPFCPESKLSGVNHTDFIKKMWYQRSLPIPADWSNKKILLHFGAVDYLAEIYIDGRLVGFHNGGSSPFV
IDISRIAKPGNSHNLVVSVSDDAKSGRQACGKQSPEKNSFACFYTRVTGIWQTVWMEALSPCGLKSANTY
PDIDNNQLIITPEFYQISNDQTLEVTIYDSQKKVAQVTSKCANGSNLILPIKNIKLWSPETPHLYDISYC
VKDAKGQIIDEVKSYVGMRKVHIANGKFYLNNEPYFQRLVMNQGYYPDGIWTAPTDEALKNDILLSKEAG
FNGARLHQKFFEERFHYWADKLGFITWGESPNWGMNPDDEVASRNLLSEWIEILERDRNHPSIITWAPLT
VPLSNVSSGTFARLVFDLQKLTKAIDPSRPFNDLTGSGFHFLTDIWSISTYEPDATRFALSLKPDKNQAA
YANQPFIIGEFGGIVWETSRTKEDTWGHGGTFTNEDALFERIEKLINAIQSSGIISGFCYTQFSDIEQEK
NGIYTYDRQPKFEMERIRSIFEKIPSRPIKK

>gi|29340607|gb|AAO78399.1| beta-galactosidase [Bacteroides thetaiotaomicron VPI-5482]
MKLRIMRSAWIALLFMSLSVTAQTTDKPEWSNELVSGVNKEEAVQIAIPFTDEQQAMNLTIEESPYYKTL
NGIWKFHWVADPKDRPQDFCKPEYDVSQWDNIKVPATWQIEAVRHNKNWDKPLYCNVIYPFCEWDWKKIQ
WPNVIQPRPSNYTFATMPNPVGSYRREFILPDSWKGRDIFIRFNGVEAGFYIWVNGKKVGYSEDSYLPAE
FNLTPYLKAGKNVLAVEVYRFTDGSFLECQDFWRFSGIFRDVFLWSAPKTQIRDFFFRTDLDKEYKNASV
SLDIDITGKRSNNEIQVKVTDQNGKEIATQNARAVTGTNKLQFEVVNPLKWTAETPNLYNLTILLKQKGK
TVDIRSVKVGFRKIELAQDGRLLINGKSTLFKGVDRHDHSSENGRTVSKEEMEKDVQLMKSLNINAVRTS
HYPNNPYFYDLCDRYGIYVLSEANVECHGLMALSSEPSWVKAFTERSENMVRRYKNHASIVMWSLGNESG
NGINFKSAAEAVKKLDDTRPTHYEGNSSYCDVTSSMYPDVQWLESVGKERLQKFQNGETVKPHVVCEYAH
AMGNSIGNFKEYWETYERYPALVGGFIWDWVDQSIKMPAPDGSGYYMAFGGDFGDTPNDGNFCTNGVIFS
DRTYSAKAYEVKKIHQPVWVEAMGNGTYKLTNKRFHAGLDDLYGRYEIEEDGKVVFSANLEELSLNAQDS
KVITIADNQINKIPGAEYFIKFRFCQKQDTEWEKAGYEVASEQFKLSDSAKPVFKAGEGSIDLIETDDAY
LVKGSQFEASFSKQQGTISSYTLNELPMISKGLELNAFRAPTDNDKQVDGDWYQKGLYQMTLEPGHWNVR
KEDNKVTLQIENLYRGKTGFDYRTNIEYTVAADGSILVNSTIIPSTKGVIIPRIGYRMELPEGFERMRWY
GRGPLENYVDRKDATYVGVYDELVSDQWVNYVRAQEMGNREDLRWISITNPDGIGFVFIAGDKMSASALH
ATAQDMVDPANHRRLLHKYEVPMRKETVLCLDANQRPLGNASCGPGPMQKYELRSQPTVFSFIILPLERS
YSTEELIKKARVQMPVCMPVLIERDNNGYLNLKTNTPGATVHYSLNGGEEKIYTEPFEFISGGHVEAYAV
SEQLGKSARTSAEFPIYVDRSLWKIVSVSSENGGEEARNAIDGDLNTIWHSRWNDPVAKHPHEIVVDMSS
SLEIDKFIYQPRNSENGRIKDYELYFSKDGKNWENKTKGRFENSSSAQFVTLEKPIVARYFKLIALSEIY
GRDWASAAELNVNAVRNLSGASEERQKVVYADSDADGSMKLAADGDINTFWHTVHNQFYLAPYPHEIQIA
LAKETTVKGLKYTPRQDSSEGRIGKYEVYISHDGKEWGKAVASGTFADSKEVQTVEFNPCKARYVKLQAL
SAVIKEAKMAAVAELEVLLAE

>gi|29338289|gb|AAO76090.1| beta-galactosidase [Bacteroides thetaiotaomicron VPI-5482]
MNKRPFLILSLFLLLFSFDGQAADTYRPEISVAGFIPLPDCGRQVYNFNPGWRFFKGDIRGAEAVNFDDR
SWEVVSTPHTVELMPAEGSGCRNYQGPAWYRKHFVVPTATKGQRVLLHFEAAMGKQVLYLNGKRVQEHLG
GYLPFTLDLTANGVQAGDSCLLAVYTDNSNDKSYPPGKPQYTLDFAYHGGIYRDVWMIAKSPVAITDAID
SRTVGGGGVFVHFDKISEKSAQVYVETEIQNDNTRSESVTIETTLTDAEGNVIKRTSGKLSLNSGEKKSI
RQQMEVRNPKLWSPDAPYLYRVQSRIKKGNRSIDGGTTRIGIRLAEFRGKEGFWLNGKPFGQLVGANRHQ
DFAYVGNALPNSQQWRDAKRLRDAGCTIIRVAHYPQDPSFMDACDELGLFVIVATPGWQYWNKDPKFGEL
VHQNTREMIRRDRNHPSVLMWEPILNETRYPLDFALKALEITKEEYPYPGRPIAAADVHSAGVKEHYDVV
YGWPGDDEKEDKPEQCIFTREFGENVDDWYAHNNNNRASRSWGERPLLIQALSLAKSYDEMYRTTGQFIG
GTQWHPFDHQRGYHPDPYWGGIYDAFRQKKYAYEMFRSQSPASLQHPLAECGPMIFLAHEMSQFSDKDVV
VFSNCDSIRLSIYDGTKTWTKPVVHAKGHMPNAPVIFENVWDFWEARGYSYTQKNWQKVNMVAEGIIDGK
VVCTQKKMPSRRSTKLRLYADTQKVNLVADGSDFIVVVAEVTDDSGNVRRLAKENIVFTVEGEGEIIGDA
RIGANPRAVEFGSAPLLIRSTRKAGKIKVKAHVQFEGTQAPTAAEMEFESVPAELPFCYDEKYCISQDTP
SLTVKATLSENATDGKVQLTEEERQRVLDEVERQQTEFGIEK

>gi|29338299|gb|AAO76100.1| beta-galactosidase [Bacteroides thetaiotaomicron VPI-5482]
MKIYTLLLGALVACPMQAQTMHDWENHHVLQINRKPARAAFTPFSVQKGDCSMSLDGTWKFRWTPVPGER
IIDFYQTDFNDKDWKDFPVPANWEVNGYGTPIYVSAGYPFKIDPPRVMGEPKADYTTYKERNPVGQYRRT
FVLPVGWEADGQTFLRFEGVMSAFYVWINGERVGYSQGSMEPSEFNITDYLKTGENQIALEVYRYSDGSY
LEDQDFWRFGGIHRSIHLIHTPDVRMRDYTIRTLPASAGNYKDFILQIDPQFSVYRGMTGKGYTLQAVLK
DASGKEIIKLQGEVEEILDLEHKASRMNEWYPQRGPRKTGRLSAMIKSPERWTAETPYLYKLHLTLQNAE
GKVIEQAEQSVGFRTVEINKGQLLINGNPVRFRGVNRHEHDPRTARVMSEERMLQDILLMKQANINAVRT
SHYPNVSRWYELCDSLGLYVMDEADIEEHGLRGTLASTPDWYAAFMDRAVRMAERDKNYPSIVMWSMGNE
SGYGPNFAAISAWLHDFDPTRPVHYEGAQGVDGNPDPKTVDVISRFYTRVKQEYLNPGIAEGEDKERAEN
ARWERLLEIAERTNDDRPVMTSEYAHSMGNALGNFKEYWDEIYSNPRMLGGFIWDWVDQGIYKELPDGRI
MVAYGGDFGDKPNLKAFCFNGLLMSDRETTPKYWEVKKVYAPVQLAVNNGQLIVTNRNHHIDLSQYRCLW
TLTIDGKQKEQGEITLPKVAPGESETITLPAFRSLSDKKALNRKGNNSNSTNTLSDCLLKVSIVLKSDAL
WAKAGHEVTWEQFCLQQGELLSADLINKGALQVKEDDKSLSVSGRGFSVQWEKKAVGSITSLMYNGKEIL
TQNHFPVQPVTQAFRAPTDNDKSFGNWLAKDWQLHGMDHPLISLESFDHEVRADGAVIVRIRTTNLYKEG
NVTTTSVYTISSDGVIDLKTTFLPQGVLPELPRLGLAFCLAPAYNTFTWYGRGPQDNYPDRKTSAATGLW
KGTVAEQYIHYPRPQDSGNKEEVQFFTLTDKQNKGIRVDAVEDVFSASALHYTAQDLYKETHDCNLKPRP
EIILSMDAAVLGLGNSSCGPGVLKKYAIEKKEHTLHIRISKQ

>gi|29340493|gb|AAO78285.1| beta-galactosidase [Bacteroides thetaiotaomicron VPI-5482]
MIKMNNLLKPFFLMMLAAPAIISTTAQQQQPEWQSQYAVGLNKLDPHTYVWPYADASEVEKGTFEQSPYY
MSLNGQWKFHWVKNPDTRPKDFYKPSYYTGGWADIKVPGNWERQGYGTAIYVNETYEFDDKMFNFKKNPP
LVPYKENEVGSYRRTFKVPAGWEGRRVVLCCEGVISFYYVWVNGEFLGYNQGSKTAAEWDITDKLTDGEN
TIALEVYRWSSGAYLECQDMWRLSGIERDVYLYSTPEQYIADYKVTSLLEKEHYKEGIFELEVAVGGTAS
GTSSIAYTLKDASDKTVLEGSRKLESHGSGNLIVFDEQRLPDVRRWNAEHPELYTLLLELKDAGGKVTEI
TGTKVGFRTSEIKNGRFCINGVPVLVKGVNRHEHSQLGRTVSKELMEQDIRLMKQHNINTVRNSHYPAHP
YWYQLCDRYGLYVIDEANIESHGMGYGPASLAKDSTWLPAHIDRTRRMYERSKNHPSVVIWSLGNEAGNG
INFERTYDWLKSVEKNRPVQYERAEENYNTDIYCRMYRSVDVIRNYVARKDIYRPFILCEYLHAMGNSCG
GMKEYWEVFENEPMAQGGCIWDWVDQSFREVDKDGKWYWTYGGDYGPKDVPSFGNFCCNGLVNAVREPHP
HLLEVKKIYQNIKSTLIDKKNLTVRVKNWFDFSDLNEYILHWKVTGDDGTVLAEGNKEVACEPHATVELT
LGAVQLPKTIREAYLDLGWTRKKSTPLVDTAWEIAYDQFVLPASGKVWNGKPSEAGKTTFEVDENTGALK
SLCLDGEELLASPVTISLFRPATDNDNRDRMGAKLWRKAGLHTLTQKVVSLKESKTSATAQVNILNVTGK
KVGDATLEYTLNHNGSLKVQTTFQPDTTWVKSIARLGLTFEMNDTYGNVTYLGRGEHETYIDRNQSGKIG
IYTTTPEKMFHYYVIPQSTGNRTDVRWVKLADDSGKGCWIESDSPFQFSALPFSDLLLEKALHINDLERN
GRITVHLDAKQAGVGTATCGPGVLPPYLVPLGKQTFTFTIYPVK

>gi|33457003|emb|CAC14566.2| beta-galactosidase [Bifidobacterium bifidum]
MAVRRLGGRIVAFAATVALSIPLGLLTNSAWAVEDATRSDSTTQMSSTPEVVYSSAVDSKQNRTSDFDAN
WKFMLSDSVQAQDPAFDDSAWQQVDLPHDYSITQKYSQSNEAESAYLPGGTGWYRKSFTIDRDLAGKRIA
INFDGVYMNATVWFNGVKLGTHPYGYSPFSFDLTGNAKFGGENTIVVKVENRLPSSRWYSGSGIYRDVTL
TVTDGVHVGNNGVAIKTPSLATQNGGDVTMNLTTKVANDTEAAANITLKQTVFPKGGKTDAAIGTVTTAS
KSIAAGASADVTSTITAASPKLWSIKNPNLYTVRTEVLNGGKVLDTYDTEYGFRWTGFDATSGFSLNGEK
VKLKGVSMHHDQGSLGAVANRRAIERQVEILQKMGVNSIRTTHNPAAKALIDVCNEKGVLVVEEVFDMWN
RSKNGNTEDYGKWFGQAIAGDNAVLGGDKDETWAKFDLTSTINRDRNAPSVIMWSLGNEMMEGISGSVSG
FPATSAKLVAWTKAADSTRPMTYGDNKIKANWNESNTMGDNLTANGGVVGTNYSDGANYDKIRTTHPSWA
IYGSETASAINSRGIYNRTTGGAQSSDKQLTSYDNSAVGWGAVASSAWYDVVQRDFVAGTYVWTGFDYLG
EPTPWNGTGSGAVGSWPSPKNSYFGIVDTAGFPKDTYYFYQSQWNDDVHTLHILPAWNENVVAKGSGNNV
PVVVYTDAAKVKLYFTPKGSTEKRLIGEKSFTKKTTAAGYTYQVYEGSDKDSTAHKNMYLTWNVPWAEGT
ISAEAYDENNRLIPEGSTEGNASVTTTGKAAKLKADADRKTITADGKDLSYIEVDVTDANGHIVPDAANR
VTFDVKGAGKLVGVDNGSSPDHDSYQADNRKAFSGKVLAIVQSTKEAGEITVTAKADGLQSSTVKIATTA
VPGTSTEKTVRSFYYSRNYYVKTGNKPILPSDVEVRYSDGTSDRQNVTWDAVSDDQIAKAGSFSVAGTVA
GQKISVRVTMIDEIGALLNYSASTPVGTPAVLPGSRPAVLPDGTVTSANFAVHWTKPADTVYNTAGTVKV
PGTATVFGKEFKVTATIRVQRSQVTIGSSVSGNALRLTQNIPADKQSDTLDAIKDGSTTVDANTGGGANP
SAWTNWAYSKAGHNTAEITFEYATEQQLGQIVMYFFRDSNAVRFPDAGKTKIQISADGKNWTDLAATETI
AAQESSDRVKPYTYDFAPVGATFVKVTVTNADTTTPSGVVCAGLTEIELKTATSKFVTNTSAALSSLTVN
GTKVSDSVLAAGSYNTPAIIADVKAEGEGNASVTVLPAHDNVIRVITESEDHVTRKTFTINLGTEQEFPA
DSDERDYPAADMTVTVGSEQTSGTATEGPKKFAVDGNTSTYWHSNWTPTTVNDLWIAFELQKPTKLDALR
YLPRPAGSKNGSVTEYKVQVSDDGTNWTDAGSGTWTTDYGWKLAEFNQPVTTKHVRLKAVHTYADSGNDK
FMSASEIRLRKAVDTTDISGATVTVPAKLTVDRVDADHPATFATKDVTVTLGDATLRYGVDYLLDYAGNT
AVGKATVTVRGIDKYSGTVAKTFTIELKNAPAPEPTLTSVSVKTKPSKLTYVVGDAFDPAGLVLQHDRQA
DRPPQPLVGEQADERGLTCGTRCDRVEQLRKHENREAHRTGLDHLEFVGAADGAVGEQATFKVHVHADQG
DGRHDDADERDIDPHVPVDHAVGELARAACHHVIGLRVDTHRLKASGFQIPADDMAEIDRITGFHRFERH
VG

>gi|11044945|emb|CAC14565.1| beta-galactosidase [Bifidobacterium bifidum]
MNTTDDQRKNGDPIVSPSIPTTAWLADPRVYAVHRLDAHSDHACWSRSPVDGEGTDLRQSLDGEWRVRVE
TXPTGRFPDGTSDGPDWSSDMSPLFAAPEFDDSSFSRVQVPSHLETAGLLAPQYVNVQYPWDGHEDPKAP
AIPEHGHVAVYRREFDADGEVAQAVREGRPVTLTFQGAATAIYVWLNGSFVGYAEDSFTPSEFDVTDAIK
VDGNVLAVACYEYSSASWLEDQDFWRLHGLFRSVELNARPAAHVADLHADADWDLATSRGSLSLDVLIDG
AANAATADFALRDKNGTIVWRTARKRTERMHAEAEIDDAAPWSAKRPDLYELSVTLLDADGKVLETARTR
IGFRHVAIEDGILKLNGKRLVFRGVNRHEFDCRRGRAITEEDMLWDIRFMKRHNINAVRTSHYPNQSRWY
ELCDEYGIYLIDETNLETHGSWNSPGDIPVEPSVPGDDEAWLGACIDRLDSMILRDRNHPSVLVWSLGNE
SYAGEVLKAMSAHRRLDPGRPVHYEGVNWNHAYDGISDFESRMYAKPAEIQDWLEHGDERGEASKPFVSC
EYMHAMGNSCGGLSEFIDLERYERYSGGFIWDYIDQGLVQRLPDGSERLSVGGEWGDRPTDYEFVGNGIV
FADRTPSPKAQEVKQLYSPVKLAPDGHGVTIENRNLFAGTDGYVFAARLLEDGHEIWHADYRFDVAAGDT
QHHDIAFPDIDADGDTREVTYEVDLLLAEATAWAPAGYELAFGQLTGTLNPEQDITETSHDDGRATRTLS
RWNAGIRRDDEEILLSRTQGGIVSWKRDDREMVIRRPELVTFRPLTDNDRGNHSGFDRAAWFAAGRYAIV
TETKIHESDDGLVAEYQYELADPNHTPVSVTYHVNSDMRMQLTVEYPGNATDMASLPAFGIEWELPGEYD
RLRYYGPGPEETYRDRKQGGKLGIWDATAKASMAPYLMVQETGSHEDVRWLEATDIQGHGLRVTQRGDRH
FTASLLPWNTYXIEAARRHEDLPEPRHNYLRLLAAQMGVGGDDSWGAPVHTVYQLPAGSRSPST

>gi|6977821|emb|CAB75342.1| beta-galactosidase [Bifidobacterium bifidum]
MFIPRYYESLGHLHVGTQPNRAYYVPASTPMDTVGENRVNSDRFMLLNGDWDFKYYASIYDLDAEVSRLR
AAGRPVFYDVDFGGDDAPENADPRTAATGALAADGFTTTPVPSVWQNHGFDRHQYTNFDYPFPFDPPFVP
QHNPCGVYLCDFMHTSDPDAPCTYLNFEGVDSAFYVWVNGEFVGYSQVSHSTSEFDVTDVLEDGVNTLAV
LVLKWCDGSYQEDQDKFRMSGIFRDVYLLDRPKYAIRDMFVHTSIWRNVDSALVEAGISDDEYDASPVDH
ATVDVDFAFFDDADVPVKVQLFDEDGELVAEAASEPIDDPMAGDEDDVTVRTQPDASEADDATGTGSDDT
AADDEEEGVIESIDDVAAIDDDSTDAQAALRIASVTGTLAGGANGTGFTGDSAFAPTAHASLAVDDPHLW
TAETPYLYTIVYTTANEVITALVGIREVSVDGNVVKVNGKPIKLHGVNRHDSDPVTGPVINEEQLMRDLT
LMKEHNVNAIRTSHYPNAPHFYDLYDRLWPSNVVAEADNESHGAMRGVHPHESDAAVNKRWHRPIADNPA
WIAPTVDRAQRSVERDKNHASIIFWSMGNECAYGCTFEAALLWTQTFDPSRLTHYESARYVDEGQECDYS
YLDVHSRMYPSVEEIDQYFSEEGPRTPDGRSRGSNGDDGDNGVKPYVLCEFCHAMGNGPGDLEDYFTRIQ
RYDGLAGGFIWEWCDHAIDRGTHAAGKREYAYGGDSGEYPHFGNFCMDGLVYPDRTPHTGLLEFKNVYRP
VRVTGFDAAAGTVTLHNYLDFLDAADAVFMTFELLVDGVETAWAAWESDPCGGRGVPGGASRHYTPSMPS
IAPHGDAVVDIPAEILDAIPEAGNVTMLVKYYQATDTETLPIGFELGFDEVAVPTTDPRNQTVVAALADI
ADGIGSDDDVDDVADDGTDSVEGTDDGANDAADAGYDDVVLADPLTVMQTDASITVEGSTFRYVLDPYRP
FSSMSFANRSLLNRPMELNVWRAPTDNDQYTQGRLDSRPV

>gi|62860883|gb|AAY16476.1| putative hydrolase [Bifidobacterium breve]
MGTTGHSDVPRPEHPEPQWQRDNWRCLNGTWDFQLDLNCSGQDRGWYRKHDFDQSIVVPFCPESKLSGIE
YKDFIHCCWYRRSIELSEKELTGIVRLHFGAVDYETTVYLNGEQLGVHRGGYSPFSFDIQRIAHVGVNEL
VVCVKDELRSGRQPRGKQSERYDSYGCCYTRTTGIWQTVWLEFMPQTHVVSARFHPNLSRDSVGIDLTVN
GRTRQRSQLANITISFEGNQVGSASIAMGSDRCSLEVPLEKTVPWAVGQGNLYDVRISYGEDVVCSYFGM
RSVDIEGNRVLINGEPVFQRLVLDQGYYPEGIYTAKDLEELSRDIDLSMAAGFNGARLHQKAFEPRFLYE
CDRKGYIVWGEMANWGLDITTASGLTAFLPEWLELLERDINHPSIVGWCPFNETWDVDGTKQDDDVLRQT
YAVTKAIDPSRPCIDTSGMFHTVTDIYDVHDYEQDPVRFAGNYAGLDPSDGSGYVDPFPERQRYQGCKPF
FVSEYGGIKIASRARVDGGESWGYGEAAAGESEFMERYHGLTKALLDNPAIFGFCYTQLYDVEQECNGLY
THDRKPKVDIAAVRDINMERAAIEKS

>gi|15558932|gb|AAL02052.1|AF192265_1 beta-galactosidase I [Bifidobacterium infantis]
MTDVTHVDRASQAWLTDPTVFEVNRTPAHSSHKWYARDPQSGQWSDLKQSLDGEWRVEVVQAADINLEEK
PSTAESFDDSSFERIQVPGHLQTAGLMNHKYVNVQYPWDGHENPLEPNIPENNHVALYRRKFTVSTPVAN
AKQAGGSVSIVFHGMATAIYVWVNGAFVGYGEDGFTPNEFDITGLLHDGENVVAVACYEYSSASWLEDQD
FWRLHGLFRSVELAARPHVHIENTQIEADWDPEAGTASLDAALTVLNATDAATVRATLKDADGNTVWQTT
GDAEAQTAISSGPLPGIEPWSAESPTLYELDVDVIDQAGDVIECTSQKVGFRRFRIEDGILTINGKRIVF
KGADRHEFDAERGRAITEQDMIDDVVFCKRHNINSIRTSHYPNQERWYELCDEYGIYLIDEANLEAHGSW
SLPGDVLTEDTIVPGSKREWEGACVDRVNSMMRRDYNHPSVLIWSLGNESYVGDVFRAMYKHVHDIDPNR
PVHYEGVTHNRDYDDVTDIETCMYLHADEIEKYLMDDPKKPYLSCEYMHAMGNSVGNMDEYTALERYPKY
QGGFIWDFIDQAIYATQPDGTRSLRYGGDFGDRPSDYEFSGDGLLFADRKPSPKAQEVKQLYSNVHIDVT
KDSVSVKNDNLFTATGDYVFVLSVLADGKPVWQSTRRFDVPAGETRTFDVAWPVAAYRADARELVLQVSQ
RLAKATDWAESGYELAFGQAVVPADATATPDTKPADGTITVGRWNAGVRGAGREVLLSRTQGGMVSYTFA
GNEFVLRRPAITSFRPLTDHDRGAGHGFERVQCWAPDVRPLRGQRARADRDRTIKGTYTYELATAQRTKV
TVSYTAHTDGRVNLHVEYPGEQGDLPTIPPFGIEWTLPVQYTNLRFFGTGPEETYLDRKHAKLGVWSTNA
FADHAPYLMPQETGNHEDVCWAEITDDHGHGMRVSRADGAAPFAVSLLPYSSFMLEEAQHQDELPKPKHM
FLRVLAAQMGVGGDDSWMSPVHPQYHIPADKPISLDVDLELI

>gi|5019289|emb|CAB44428.1| beta-galactosidase [Bifidobacterium longum biovar Longum]
MTDVTHVDRASQAWLTDPTVFEVNRTPAHSSHKWYARDPQSGQWSDLKQSLDGEWRVEVVQAADINLEEE
PATAESFDDSSFERIQVPGHLQTAGLMNHKYVNVQYPWDGHENPLEPNIPENNHVALYRRKFTVSAPVAN
AKQAGGSVSIVFHGMATAIYVWVNGAFVGYGEDGFTPNEFDITELLHDGENVVAVACYEYSSASWLEDQD
FWRLHGLFRSVELAARPHVHIENTQIEADWDPEAGTASLDAALTVLNAADAATVRATLKDADGNTVWQTT
GDAEAQTAISSGPLQGIAPWSAESPTLYELDVDVIDQAGDVIECTSQKVGFRRFRIEDGILTINGKRIVF
KGADRHEFDAERGRAITEQDMIDDVVFCKRHNINSIRTSHYPNQERWYELCDEYGIYLIDEANLEAHGSW
SLPGDVLTEDTIVPGSKREWEGACVDRVNSMMRRDYNHPSVLIWSLGNESYVGDVFRAMYKHVHDIDPNR
PVHYEGVTHNRDYDDVTDIETRMYSHADEIEKYLKDDPKKPYLSCEYMHAMGNSVGNMDEYTALERYPKY
QGGFIWDFIDQAIYATQPDGTRSLRYGGDFGDRPSDYEFSGDGLLFADRKPSPKAQEVKQLYSNVHIDVT
KDSVSVKNDNLFTATGDYVFVLSVLADGKPVWQSTRRFDVPAGETRTFDVAWPVAAYRADARELVLQVSQ
RLAKATDWAESGYELAFGQTVVPADATATPDTKPADGTITVGRWNAGVRGAGREVLLSRTQGGMVSYTFA
GNEFVLRRPAITTFRPLTDNDRGAGHGFERVQWLGAGRYARCVDNVLEQIDDSTLKGTYTYELATAQRTK
VTVSYTAHTDGRVNLHVEYPGEQGDLPTIPAFGIEWTLPVQYTNLRFFGTGPAETYLDRKHAKLGVWSTN
AFADHAPYLMPQETGNHEDVRWAEITDDHGHGMRVSRADGAAPFAVSLLPYSSFMLEEAQHQDELPKPKH
MFLRVLAAQMGVGGDDSWMSPVHPQYHIPADKPISLDVDLELI

>gi|23326210|gb|AAN24786.1| LacZ [Bifidobacterium longum NCC2705]
MTDVTHVDRASQAWLTDPTVFEVNRTPAHSSHKWYARDPQSGQWSDLKQSLDGEWRVEVVQAADINLEEE
PATAESFDDSSFERIQVPGHLQTAGLMNHKYVNVQYPWDGHENPLEPNIPENNHVALYRRKFTVSAPVAN
AKQAGGSVSIVFHGMATAIYVWVNGAFVGYGEDGFTPNEFDITELLHDGENVVAVACYEYSSASWLEDQD
FWRLHGLFRSVELAARPHVHIENTQIEADWDPEAGTASLDAALTVLNAADAATVRATLKDADGNTVWQTT
GDAEAQTAISSGPLQGIAPWSAESPTLYELDVDVIDQAGDVIECTSQKVGFRRFRIEDGILTINGKRIVF
KGADRHEFDAERGRAITEQDMIDDVVFCKRHNINSIRTSHYPNQERWYELCDEYGIYLIDEANLEAHGSW
SLPGDVLTEDTIVPGSKREWEGACVDRVNSMMRRDYNHPSVLIWSLGNESYVGDVFRAMYKHVHDIDPNR
PVHYEGVTHNRDYDDVTDIETRMYSHADEIEKYLKDDPKKPYLSCEYMHAMGNSVGNMDEYTALERYPKY
QGGFIWDFIDQAIYATQPDGTRSLRYGGDFGDRPSDYEFSGDGLLFADRKPSPKAQEVKQLYSNVHIDVT
KDSVSVKNDNLFTATGDYVFVLSVLADGKPVWQSTRRFDVPAGETHTFDVAWPVAAYRADARELVLQVSQ
RLAKATDWAESGYELAFGQAVVPADATATPDTKPADGTITVGRWNAGVRGAGREVLLSRTQGGMVSYTFA
GNEFVLRRPAITTFRPLTDNDRGAGHGFERVQWLGAGRYARCVDNVLEQIDDSTLKGTYTYELATAQRTK
VTVSYTAHTDGRVNLHVEYPGEQGGLPTIPAFGIEWTLPVQYTNLRFFGTGPEETYLDRKHAKLGVWSTN
AFADHAPYLMPQETGNHEDVRWAEITDDHGHGMRVSRADGAAPFAVSLLPYSSFMLEEAQHQDELPKPKH
MFLRVLAAQMGVGGDDSWMSPVHPQYHIPADKPISLDVDLELI

>gi|76579204|gb|ABA48679.1| glycosyl hydrolases family protein [Burkholderia pseudomallei 1710b]
MKSAPDRVARGAAQWTLIATPAGAIARPSELGEAGWCAASVPGTVAQALAAARRFDPAHPYPLGDSDYWY
RTTLHGAGPRIVRLNGLATIAEVWLDDTLLLCSDNMYVAHDLPVTLGGAHRLALCFRSLDRHLAEHPPRG
RARWRTRLVDTPALRGVRATFLGRMPGWFPAIEPVGPWRPIDIVNPAGAPTIVHDTLRATLDGRDGVLDA
TLEFAAPLPRTARAQLVCGEHAAPLEATGPRTARATLRIANVTPWWPHTHGEPALYDVGVAIGGATIALA
KTGFRTLAVERGADGRGFALSVNGTPLFARGACWTSADPVGLHADAPAYRRALALARDAGCNMIRVGGTM
IYEADAFYALCDELGLLVWQDFMLANFDYPSNDPRFAESLKREAEQFLGRHMARPSIAVLCGGSEIAQQA
AMVGLAPDERRVPATEQWLAELCAAHRPDAAYVSDSPHGGVLPFAPREGVTHYYGVGAYLRPPEDARRAG
VRFASECLAFANVPCDATLASIGSPAAHEPAWKRAVPRDPGAPWDFDDVRDHYLRALYGVEPARLRSIDP
ARYLTLSRAVVADLVGETLAEWRRVGSSCAGALVWQFQDVMPGAGWGLVDAHGRPKSAWHALRRVSQPRQ
ILLTDEGLNGLDVHVLNDAPAPLEARIELVALRDGKTPIARAARTVHVAAHAGQCVNSADLLGRFFDFTY
AYRFGPREHDVVIASLYASDGALLSQAFHFPERTAPTVFERGDIGLEASAAYRDGRWCVQVQTRTFARYV
HVCAPGLLPDIDWFHLAPGAAARIEFAADPHSPAPDHRPPEADAAHCAPPAIEVRALNSNKTIRPRIEN

>gi|77965203|gb|ABB06584.1| Beta-galactosidase/beta- glucuronidase family protein [Burkholderia sp. 383]
MKSQSRRKFLSYSAALAGSGWLAGCNGDIDSTSGAVGTPGADGPATVAPTVPGVPSDPEHSLLAAQELAT
NWTFASASSLPGAGGAQLSGAAGVTGMMPATVPGTVLNSMIVNGKYPDPLYGRIVTDTIPDTLKDTDYWY
RTTFAAPARQPGQRLWLRFGGVNYCAEVWLNGALVGRLEGAFKQGAFDISRLVPQAGGAANLAVRVVKLD
FSEGPLLPSYKSGVTRGGRNGGPTGVTLKNGPTFFCSAGWDWLPTIPDRELGIWQPVTWFTTGAVRIAAI
NVAHTLSTDLSRAELRLDLELDNGSGADLVATVVGTIGNGVPFRHDIAIPASSTTTKVSLTSSDIAALSI
RQPRLWWPNGYGEPNLYAVKVGVDVAHRRSDERTLNIGLRRIEYARDIGMGQQLSITVNGLPILVMGGNW
GLDEALKRIPRTRLFNQVRLHRDANLNLIRNWNGQSTSDDFFDACDRYGILVWQDFFFSTEGDGSGPANV
PRDLDNIRDVIARNRHRPSILLWCGGNEGSPPPALVKGLDALVAELDPQRLCLTSSAGDTGAGAVNGYSS
GGPYNWASPQAAFSRGYGTTSVAFHNEVGSHSIPTLEFVESMLPPGSYECPDDFWADRDMNGNGAYYPAV
GKQGGAGYIAMTALRYGAIRNLADFVRKAQMMNYECIRAIYEANAAVMIGPVAGRITSPATGVIMWMTNP
AQPSFVWQMYSHDLEEHASFFAVQHGCRRVNAILDAGTADVTIANHTAAAVTGRVEMRVYNLDGTLSSRT
TADVGGVAKASYRVVANLASALAAAKSDVCIVALALTDSGGTTLAENVYWRQRDGGDNAYTSLDTMPGAA
VSVSATSTETDATTTRITVDVANIGTAVALMTHLQVFDPSTGVRVLPAFYSDNYLNLVPGAKRQVTIDLP
HAGGAPVPRVALRVDGWRLDRPNCRLGLGGVPVVFNERALAVAPAVPTFAAC

>gi|83652590|gb|ABC36653.1| beta-mannosidase-related protein [Burkholderia thailandensis E264]
MKSALDRVARGAAQWTLIATPAGAIARPSELGDAGWCAASVPGTVAQALAAARRFDPSHPYPLGDSDYWY
RTTLHGAGPRIVRLNGLATIAEVWLDDTLLLCSDNMYVSHDVAVTLRGANRLAICFRSLDRHLAAHPPRG
RARWRTRLVDTPALRGVRATFLGRMPGWFPAIEPIGPWRPIDLVNPAGAPTIVRDTLRATLDGGDGVLDA
TLEFAAPLPSATRARLVCGAHAATLEATGPRTARATLRVPNVTPWWPHTHGEPALYDVGVEVGGATIPLA
KTGFRTLAVERGDDGRGFALSINGTPFFARGACWTSADPVGLNAEPAAYRRALSLARDAGCNMIRVGGTM
TYEADAFYALCDELGLLVWQDFMLANFDYPSGDPRFAESLKREAEQFLGLHAARPSIAVLCGGSEIAQQA
AMVGLAPDERRVPATEQLLAELCAAHRPDAVYVSDSPHGGVLPFAPREGLTHYYGVGAYLRPPEDARRAG
VRFASECLAFANVPCDETLASIGSPAAHEPAWKRAVPRDPGAPWDFDDVRDHYLRTLYGVEPARLRGFDP
ARYLTLSRAIVADLVGETLAEWRRVGSTCAGALVWQFQDVMPGAGWGLVDAHGRPKSAWHAFRRVSQPRQ
ILLTDEGLNGLDVHVLNDTPAPLDARIELVALRDGKTPIARASRALRVGAHAGECVNSADLLGRFFDFTY
AYRFGPREHDVVIASLYAADGTLLSQAFHFPERTAPTVFERGDIGLEASAAYRDGRWHLDVQTRTFARYV
HVCAPGLLPDIDWFHLAPGAAARIVLAAAPHSPAYDNSPPDACAPRPAPPAIEVRALNSNKTIRPRIEN

>gi|15144248|emb|CAC50563.1| beta-galactosidase [Caldicellulosiruptor lactoaceticus]
MDAIISKKHYENPEVLHINREEPRAFFIPFQSLDLALSKNYELSDYFKTLNGNWKFLFIDNTADIPKNFE
KDNFDDSSWDTIYVPSNWQLMGYDRPVYTNIAYPIPVDPPHVPEENPVGIYRRKFFIGREIDDKETFIVF
EGVDSCFYVWLNGHFIGFSKGSHMPAEFNVTKYLRKGENTICVAVLKWSDATYLEDQDKWRLSGIFRDVY
LLFRPKLYVRDFAVKYEFENDSLEKVNLSIDIMMRNLDSSQNGTIKLFLLNKDNQVVFEKTITEKVKANE
EKYVSIAETLYKPELWSAETPNIYKLAIENHIQNKKEVIVHNIGFRKIEIKDGVFYLNNVAIKIKGVNRH
EMHPDLGQAITKESMLQDLMLMKQYNINAIRTSHYPNHPFFLDLCDELGFYVIDEADIETHGFWLLGDVS
IISNHPQWEAAYIDRAKRMVLRDRNHPCVIIWSLGNESGYGKNHDSMANYIRTIDNSRPIHYEGAFDAGI
VDIVSVMYPTVEFLEEQGKKKEKRPFFMCEYAHAMGNGPGSLKEYWDVIYKYPRLMGGCVWEWADHGIRK
IENNKEFFAYGGDFDDHPNDGNFCIDGLMFPDRKPYPGIIEYKKAIEPVRIEEIDAAEGKFRITNTYDFL
NLNVLSITWELLEDGIIVDEGELDLNLEPHCTAEVEIPFRKELLNSDCEYHINIISKLKSSTPWAKKGFT
VAYSQFRIPSKVAKKIINVNSLSQNLNLKDEENEIIVFSEDTNVVFSKKKGTIINLKYNNIELLKEGPSI
NLFRAFTDNDKYMKNTFFENDVFKLIDAEEKVKAFNELIYSLANSMFYRIEDINYRLENNKAFVIEVSKI
HGIYSLPPLFRTLTKYIIYANDYIFMNTTFLPLALSQKMVLPKLGVQMVLPRGFEYVKWFGRGPHENYID
RKESTLVGIYEGNVDELYVPYVKPQEYGNRCDVRWTCISSMTGIGLLAIGNPTFEMSVKKYADFELLRKK
HAHELKEYDGIILNIDYMVSGLGSNSCGPQPLEKYKLYPQKIEFSFYLKPINLNLTHPEILAKMIPELL

>gi|18144431|dbj|BAB80477.1| beta-galactosidase [Clostridium perfringens str. 13]
MILKNEYHEDISKLHVNMMPRRSYYVPFVDTDEALNIKDRSKQVNFFSLNGKWEFNYFDSLQKVKEFDDI
NQISFSDNIDVPSLWQLKGYDYNQYTNVKYPIPFDPPFVPINNPCGIYKRDFEIEILPENYDYNINFEGV
DSCFYFWINDNFVGYSQISHSISEFDITEFLVKGKNTITVLVLKWCDGTYFEDQDKFRMSGIFRDVYILR
RAKERIVDYKITQSIDFSAKEGKLDLEILSNIGNPKGKYYLLNPNNHMIASGDIDNNKVQINIKNVELWS
AEIPNLYTLLIETEHEVIKERIGMREIKIENSILKINNKKVKLRGVNHHDSNPTKGYVMTYDDMILDLKI
MKECNFNSIRTAHYPKSPIFYELCDEYGFYVMSEADIEIHGVVELYGLGYLDNYNMIADDKVYEKVIIDR
VDSSIVPFKNKSCIFMWSLGNESGFGCNFESGLEYARKLDPTRPLHYEGAHYASKERENDFTNIDVISRM
YISIEEVKDYFEKGIDKPLILCEYAHAMGNGPGGLQDYDEMIQKYDQFAGAYVWEWCDHAILINEDVNSK
KAYGYGGDFEEENHDGNFCVDGLVYPDRTPHTGLLEYKNINRPIRVIEFDKVEKSVKLKNMLDFRDAGEF
LDVNYKVFLDGEIISGDDIDLESLKAKEEKWYDLSISELPKGIITILFQYKVKNNNHLYEKGEVLGFDNF
IIKNGVDNISSVDKIIKSTINEQKFYVEETVNKIKVINNEFIYNYNKNTGSFDFIQSLGETFIDDPMKFI
IWRAPTDNDRKIKNLWIEAGFNQITTRVYNSKIKEFSNRVEITSDLSLIPPYRERVLNINVTWSIYSEGL
IKCYVKGDKNMKTPYLPRFGVELKLNKSYEEVSYFGFGPYENYVDKNSSCYLGRFNSKVSEMHEDYIRPQ
ENGSHHYCREVAINNEKGKVCVLSENDFAFNVSHFSLNQLTNANHNFDLNEEEATYLIVDYKQSGIGSNS
CGPDLDEEYRLNEKEFSYDFYLKFVKENI

>gi|18143804|dbj|BAB79853.1| beta-glucuronidase [Clostridium perfringens str. 13]
MLYPIITESRQLIDLSGIWKFKLNEGNGLTEELSKAPLEDTIEMAVPSSYNDLVESQEVRDHVGWVWYER
NFTIPKTLLNERIVLRFGSATHEAKVYLNGELLVEHKGGFTPFEAEINDLLVSGDNRLTVAVNNIIDETT
LPVGLVKEVEVDGKKVIKNSVNFDFFNYAGIHRPVKIYTTPKSYIEDITIVTDFKENNGYVNYEVQAVGK
CNIKVTIIDEENNIVAEGEGKEGKLTINNVHLWEPMNAYLYKLKVELLDDEEIIDTYFEEFGVRTVEVKD
GKFLINNKPFYFKGFGKHEDSYVNGRGINEAINIKDFNLMKWIGANSFRTSHYPYSEEIMRLADREGIVV
IDETPAVGLHLNFMATGFGGDAPKRDTWKEIGTKEAHERILRELVSRDKNHPCVVMWSVANEPDSDSEGA
KEYFEPLIKLTKELDPQKRPVTVVTYLMSTPDRCKVGDIVDVLCLNRYYGWYVAGGDLEEAKRMLEDELK
GWEERCPKTPIMFTEYGADTVAGLHDTVPVMFTEEYQVEYYKANHEVMDKCKNFVGEQVWNFADFATSQG
IIRVQGNKKGIFTRERKPKMIAHSLRERWTNIPEFGYKK

>gi|18144927|dbj|BAB80972.1| beta-galactosidase [Clostridium perfringens str. 13]
MQSFNKRGTALGAAIAFALTLAPTLVMAETRQIPESETVNVGFIKDGERSTIFNQNWKFFKGDPSGAEGV
DFDDSSWRGLNLPHDWSIEGDFTVEGEAESGFLLGGTGWYRKAFVVPEKYNSKDFTLNFDGVYMNAEVYV
NGKKVGEHNYGYTSFAFDITEALICDGQTENIIAVKVSNPVPTSRWYSGSGIYRDVTLSVTDSIHVAHSG
TTVTTPKLEEQKGGDVDVAIETIVENESKDNSMVTVKSTVVNSKGEEVSEAVINEQSIGVNESYTFKQTA
IVNNPDLWSVDNPNMYKVKSEVLLDGKVIDTYFTDFGFRYYNFDKDTGFSLNGENMKLKGVCMHHDQGAL
GAASYYRAVERQMEKMKEMGVNAIRVSHNPASEMLLEICNRLGLLVINEAFDTWTNPKNGNVNDFSKYFN
EVIGEDNEILNGSPEMTWGEFEARSMVKNSKNNPSIIMWSIGNEVLEGISGSASNYTNVAQNIIDWIKDE
DETRHVTIGDNRTKNGDRTAEAISEVVDDNGGLVGFNYANETQVAQQRANHPDWTLYASETSSAIHTRGY
YKTKGIDYGNHRISEYDNNQTKVGWGHSASDAWKFVIKNDYNAGELVWTGFDYIGEPTPWNGTGTGTVGG
GNGAAPKSSYFGIVDTAGFEKDIYYLYQSQWNDDVNTLHVLPTWNREDIVIENGNVEVNVFTDAHKVELY
LNDKKVGEQTSTEHTTDAGYKYYTFGNDSLYPVFNVPYEEGTLTAKAYDKEGNEITNTEGRNTVKTTGEA
STVRLSADRDTIDSDGYDLSYITVDIVDEDGNIVQNADNRLNFQLEGDGKIVGVDNGDQTDTDSYKPTSD
TEASRKALSGKALVIVQSTKDAGNIRLNVSGEGLQSQSIEINTVNNAGEDKFLESYEIVKDYYVNLNEKP
ELPSTVEGRYSDGTTETFNISWNDYDESQLNTPQVFKINGKLEGTDVAVNVNVHVIGDVVSMENYSTFTY
AGQTPTLPKTVKGYLADGNESEEFKVDWNLEGVDFSEPNTTVEVLGEVSLLGKTYTVTSTVRVVEALKAA
ANLAINNSSNKDVPALSQSCVSTADNLNSINNGITNNSSNTGERWTNWNERNLTENGEPKGAYVQLDWKN
KYNIDRLDLWLFTDNIYGRIPKKVEISYKNEAGEYEVVTHSNTTEVSYLAGETTYFLDKVINTDSIRVYM
QQPEVGKCIGLSEVAVYEYVPQVSANEGNKLSEIKLDGEALEGFNPDTNEYTVNLKELPKTVEASGEENV
AITILPVHNNKSIIIARSESGAKNIYTVNYVLEESEGSADINEDGSINVGDLSIVSKYQGEVISGNALSE
KSDINKDGVVDKADIQIVMGKILGE

>gi|18144491|dbj|BAB80537.1| beta-galactosidase [Clostridium perfringens str. 13]
MRKIIHINDQWVYANDYKSEYLKNEFDFSNFERVDLPHTNIELPYNYFDEKAYQFVSTYVKTLKFDENIK
GKKVFLDFEGVMIAAEVYLNGIHVGGHKGGYTNFSIDITDALKINEDNILKVVVDSTERPDIPPHGYVVD
YLTYGGIYREVSLRVVEPIFINNLYARAYDCLKEEKRLELDIEINNFEKYRDDLEIVVEFGDDTFEETLS
TKLPIEEGTSIKNIEIDQLNMVKLWDIENPKLYEIKVKLLKGSEVIDEYKDTFGFREAEFRSDGFYLNGR
RVKLVGLNRHQAYPYVGYAMPQRVQEKDAEILKYELGLNIVRTSHYPQSIYFLRKCDEIGLLVFEEIPGW
QHIGDEAWQAESIKNVEEMIKRDYNRPSIVLWGVRINESQDSHDFYVKTNAMAKSLDPIRQTGGVRYLEN
SDFLEDVYTMNDFIHSGGEKVLRTQSEVTGQVDKVPYLVTEYNGHMYPTKSFDQECKKVEHAYRHLRVIN
ESFGLDEISGAIGWCAFDYNTHSSFGSGDKICYHGVSDMFRNPKYAAYSYASQKKVEDGVVLEPITLGAK
GERDGGAILPFTVLTNCDYIKIFKDGIYIDTYYPNKEKFPNLPHPPIEVSHILSMDSEIPLTEEAKKEIK
DFVLNKLKDSNLTNLAEEDFKYIEEFSERVNIPVFKIMSLVYKLAGGWGDKENSLIIKGFIDNKEVASKE
IGELRSMNKLEVTPDDLELSLDKISYDATRIVVKLLDNLGEVLFLNNDFIEVEIDGPLSIMGPSKFGISG
GAVAFWVRTQGKKGLCKIKVKSMYFEEEISIEVK

>gi|23494222|dbj|BAC19189.1| putative beta-glucuronidase [Corynebacterium efficiens YS-314]
MLAPQLTPTRTVISLDGMWRFRVDWNNDGIDPGWQNSRLDTRHEMAVPASVNDVFADEAVRNHVGCYFYQ
RDVQIPVEWVDRQIVVRFGSVTPHAVVFAGGTEIARFKGGYMPFEADLTAHATPGGTVRLTVVVDNRLDY
TCIPPGRINVLGDGRREQEYLHDFYNYSGIHRSVHLISRPRTHVSDVTITTDFTANDAGTTGSVNWDITT
EGEPADCSVTIIDQRTDEPVASGSGRVGSATIPDVNLWTPGVGGLYDLEIRLTGPDGTLIDLYRQHFGVR
TVEVAHNQFLINGHPFYFTGFGMHEDHETVGKGHVDAHVLQDMELLSWIGANSLRTSHYPYSEQWMDYCD
RQGIVVIDETPAVGLNLGVAGGILGGTEVPSTFGPDTLNHETQAQHKLEIERLISRDKNRPSVVLWSIAN
EPESQTDASRDYFAPLAQAARDADPTRPVGFVNVMLAPL

>gi|82408397|gb|ABB73039.1| beta-galactosidase [Enterobacter cloacae]
MPNTLSLTLSAILARRDWENPGVTQWNRLEAHAPLHSWRLEQPALDDAASASRRSLNGVWRFNYFPAPEQ
IPEAWVTEDCADAVPMPVPSNWQMQGFDTPIYTNVTYPIPVNPPFVPQENPTGCYSLTFDVDDAWLQSGQ
TRIIFDGVNSAFHLWCNGRWMGYSQDSRLPAEFNLSTVLRPGENRLAVMVLRWCDGSYLEDQDMWRMSGI
FRDVTLLHKPETQIADYRVVTDLNAELDRAVLKADVALAGAGFADCEVVFTLWRKGEKCASVSRRPGSAV
VDERGSWDERLTVAIPIDRPALWSAETPELYRLTMALLGPQGEVLEVEACDVGFRRVDISNGLLKLNGKP
LLIRGVNRLEHHPENGQVMDEATMRRDIEIMKQHNFNAVRCSHYPNHPLWYRLCDRYGLYVVDEANIETH
GMVPMSRLADDPRWLPAMSERVTRMVQRDRNHPSIIIWSLGNESGHGANHDALYRWLKTTDPTRPVQYEG
GGANTAATDIVCPMYARVDWDQPFPAVPKWSIKKWIGMPDETRPLILCEYAHAMGNSFGGFAKYWQAFRS
HPRLQGGFVWDWVDQALTKKDEKGNAFWAYGGDFGDTPNDRQFCLNGLVFPDRTPHPALYEAQRAQQFFT
FTLVSTSPLMIEVQSGYLFRPTDNEVLSWTVARDGKVLASGEVTLAIAPEGVQRLEIALPELKAGPGEIW
LNVEVRQPRATPWSPAGHRCAWEQWPLPAPLFIAPPASTGEPPVLTQNDRILEVTHRQQRWQFDRASGYL
TQWWRNGVETLLSPVTDNVSRAPLDNDIGVSEATRIDPNAWVERWKAAGMYDLTSRMLHCEAEQHAREVV
VTTLNVLEHRGRALFLSRKIWRLDEQGVLHGDIQVDIASDIPKPARIGLSVHLAETPEKVDWLGLGPHEN
YPDRKLAAQQGRWTLPLADMHTPYIFPTENGLRCDTRKLVLGAHQLNGAFHFSVGRYSQQQLRETTHHHL
LREEPGGWLNLDAFHMGVGGDDSWSPSVSPEFILQTRQLRYTFSWQQNP

>gi|29344655|gb|AAO82413.1| glycosyl hydrolase, family 2 [Enterococcus faecalis V583]
MKTWENYKVDSINRLPGRAHFSSFPSKETALLNENKYTQAYKNLNGCWHFLFLEAPEYSPENFFATDFDT
SQMDQITVPGNWQVQGYGKMHYSDLWYNFPINPPYVPTENPTGIYKRTFAIDETFHDKKIILRFCGVDSA
YHVWVNGHEVGYSKGARNEAEFDITPYAKIGETNDLTVRVYQWSDGTYLEDQDMWWLSGIFRDVELLGVP
ENGLEDFFIISDLDDSYQNGHLAITGKFWQDKGQQVQLELMDQQGKTVLKETVAGNQGTVEFSASLPSVT
AWSAEKPYLYQLFITVFSEGEVVEVIPQKVGFRNIHVSGETFLVNGVAIKLKGMNRHDYNPKNGRVVSRE
EIEKDIRLMKQFNINAIRTSHYPASAYFYDLCDEYGMYVIDETDLECHGFELTGEYDWISNDPEWETAYV
SRMVRMIQRDKNHPSILFWSLGNESAFGHNFIEMARIAKEMDPTRLVHYEGDFEAEVTDVYSTMYTWLEH
PTRELLMNTIIENSKKPHILCEYCHAMGNGPGNLKEYQELFYAHDKLQGGFIWEWFDHGIESVTDNGEVY
YRYGGDFGDDPSNKDFCIDGMLMPDRTPSPSLYEYKKVIEPITTSAIDVLSGEFSLLSRFDFENLAIFKL
VYTITEDQTVIQSGTVAVPAIAARAEGRLHLPYHLDFPKKAGAAYYLTLSYQLKETTAYASAGHELATAQ
FELPIATPGIEITPVGSLMAKEIGPHLYIEGPNFSINFDKVKGALTNVTRDGKKLLHKGPKFTFWRAPIS
NDMEIIDEMKKKYFLHLEHEIVRSFEWKKVDDFIQVIVKTINGTTNSAWHYQCTYQYLIAPNGEIFFDLK
GSPAGKIENAPDMLPRLGVTLHLDKSLSEVKYFGKGPRENYVDSQEAGLLGVYDATVAEMFTNYVVPQAN
GNHMATKWSAFTDDRGQGVVATAADSYNFSVSYFEEQALDVAKHTNELQESEYVVLNIDYKQNALGSYSC
GQWQLEKYRTTFEEFQLAFRLTPFNNKEIQAADVAHERVKRPTIS

>gi|49610954|emb|CAG74399.1| beta-galactosidase [Erwinia carotovora subsp. atroseptica SCRI1043]
MSDSVLSNPTRQHATLREILARRDWENPACTNYQRLPAHPPFNSWRNVAAAHQDEPSQRLRRLNGEWKFS
YFTRPEAVPESWLQQDLPDSATIPVPSNWQLQGYDTPIYTNVKYPIPVNPPYVPEDNPTGCYSLTFKVNH
DWLSCGQTRVIFDGVNSAFYLWCNGHWVGYSQDSRLPAEFDISRYLTTGENRLAVMVLRWSDGSYLEDQD
MWRMSGIFRDVTLLHKPTVHLGDIQLTTPLSADFRHGTLDIQVKATLSESEAKNYRVHAQLWRGNNLIGE
TRQAFGSDIVDERGTYHDRASLRLDVTRPDLWSAELPHLYRAVIALETAEGELLEAEAYDVGFRKVEISN
GLLLLNGKPLLIRGVNRHEHHPQNGQVMDEETMRRDIMLMKQHNFNAVRCSHYPNHPLWYRLCDRYGLYV
VDEANIETHGMQPMNRLSDDPMWLPAYSERVSRMVQRDRNHPCIIIWSLGNESGYGANHDALYQWIKRHD
PTRPVHYEGGGANSRATDIVCPMYARVDEDQPFPNVPKWSISKWISMPNEHRPLILCEYAHAMGNSLGGF
ARYWKAFRQYPRLQGGFIWDWVDQALIRHDEQGNAYWAYGGDFGDMPNDRQFCLDGLLFPDRTPHPSLYE
AQRAQQHIQFVWQAESPCELRVTSEYLFRHTDNEQLNWHITLDDKTLVEGSLPLKLAPQATQTLTLLESL
PTVDRAGEIWLNVEVVQPKETAWSKANHRCAWDQWQLPIPLHLPEASCSKQKIPPVLRASDIYFDVVQGE
QHWRFNRQSGLLEQWWTADTPALLTPLQDQFVRAPLDNDIGISEVDRIDPHAWAERWKSAGLYQLQTQCV
AIQADQLADAVHIVTEHVFRHAGQILLRSKKRWQIDAYGVMTVDVDVDVATVLPSLARVGLSCQLADVAP
QVSWIGLGPHENYPDRQLAAQHGHWNLPLDDLHTPYIFPSENGLRCNTRALTYGKWAITGNFHFGLSRYG
LTQLMTCTHHHLLEKEKGVWLNLDGFHMGIGGDDSWSPSVHCDDLLTATHYHYRVAIQRH

>gi|13194574|gb|AAK15468.1|AF305918_1 beta-glucuronidase [Escherichia coli]
MLRPVETPTREIKKLDGLWAFSLDRENCGIEQRWWESALQESRAIAVPGSFNDQFADADIRNYVGNVWYQ
REVFIPKGWAGQRIVLRFDAVTHYGKVWVNNQEVMEHQGGYTPFEADVTPYVIAGKSVRITVCVNNELNW
QTIPPGMVITDENGKKKQSYFHDFFNYAGIHRSVMLYTTPNTWVDDITVVTHVAQDCNHASVDWQVVANG
DVSVELRDADQQVVATGQGTSGTLQVVNPHLWQPGEGYLYELYVTAKSQTECDIYPLRVGIRSVAVKGEQ
FLINHKPFYFTGFGRHEDADLRGKGFDNVLMVHDHALMDWIGANSYRTSHYPYAEEMLDWADEHGIVVID
ETAAVGFNLSLGIGFEAGNKPKELYSEEAVNGETQQAHLQAIKELIARDKNHPSVVMWSIANEPDTRPQG
AREYFAPLAEATRKLDPTRPITCVNVMFCDAHTDTISDLFDVLCLNRYYGWYVQSGDLETAEKVLEKELL
AWQEKLHQPIIITEYGVDTLAGLHSMYTDMWSEEYQCAWLDMYHRVFDRVSAVVGEQVWNFADFATSQGI
LRVGGNKKGIFTRDRKPKSAAFLLQKRWTGMNFGEKPQQGGKQ

>gi|26106753|gb|AAN78938.1|AE016756_121 Beta-galactosidase [Escherichia coli CFT073]
MTMITDSLAVVLQRRDWENPGVTQLNRLAAHPPFASWRNSEEARTDRPSQQLRSLNGEWRFAWFPAPEAV
PESWLECDLPDADTVVVPSNWQMHGYDAPIYTNVTYPITVNPPFVPAENPTGCYSLTFNIDESWLQEGQT
RIIFDGVNSAFHLWCNGRWVGYGQDSRLPSEFDLSAFLRAGENRLAVMVLRWSDGSYLEDQDMWRMSGIF
RDVSLLHKPTTQISDFQVTTLFNDDFSRAVLEAEVQMYGELRDELRVTVSLWQGETQVASGTAPFGGEII
DERGGYADRVTLRLNVENPELWSAEIPNLYRAVVELHTADGTLIEAEACDVGFREVRIENGLLLLNGKPL
LIRGVNRHEHHPLHGQVMDEQTMVQDILLMKQNNFNAVRCSHYPNHPLWYTLCDRYGLYVVDEANIETHG
MVPMNRLTDDPRWLPAMSERVTRMVQRDRNHPSVIIWSLGNESGHGANHDALYRWIKSVDPSRPVQYEGG
GADTTATDIICPMYARVDEDQPFPAVPKWSIKKWLSLPGEMRPLILCEYAHAMGNSLGGFAKYWQAFRQY
PRLQGGFVWDWVDQSLIKYDENGNPWSAYGGDFGDTPNDRQFCMNGLVFADRTPHPALTEAKHQQQYFQF
RLSGRTIEVTSEYLFRHSDNEFLHWMVALDGKPLASGEVPLDVGPQGKQLIELPELPQPESAGQLWLTVR
VVQPNATAWSEAGHISAWQQWRLAENLSVTLPSASHAIPQLTTSGTDFCIELGNKRWQFNRQSGFLSQMW
IGDEKQLLTPLRDQFTRAPLDNDIGVSEATRIDPNAWVERWKAAGHYQAEAALLQCTADTLADAVLITTA
HAWQHQGKTLFISRKTYRIDGHGEMVINVDVAVASDTPHPARIGLTCQLAQVSERVNWLGLGPQENYPDR
LTAACFDRWDLPLSDMYTPYVFPSENGLRCGTRELNYGPHQWRGDFQFNISRYSQQQLMETSHRHLLHAE
EGTWLNIDGFHMGIGGDDSWSPSVSAEFQLSAGRYHYQLVWCQK

>gi|26110092|gb|AAN82278.1|AE016767_38 Evolved beta-galactosidase alpha-subunit [Escherichia coli CFT073]
MHAVQQSFLPDSAAVYFRDPVKVNAFTRYFLVKFLLNSPAITQTTITMNGSDFSLPGGPMNRWENIQLTH
ENRLAPRAYFFSYDSVAQARTFARETSSLFLPLSGQWNFHFFDHPLQVPEAFTSELMADWGHITVPAMWQ
MEGHGKLQYTDEGFPFPIDVPFVPSDNPTGAYQRIFTLSDGWQGKQTLIKFDGVETYFEVYVNGQYVGFS
KGSRLTAEFDISAMVKTGDNLLCVRVMQWADSTYVEDQDMWWSAGIFRDVYLIGKQLTHINDFTVRTDFD
EAYCDATLSCEVVLENLAASPVVTTLEYTLFDGEHVVHSSAIDHLAIEKLTSARFAFTVEQPQQWSAESP
YLYHLVMTLKDADGNVLEVVPQRVGFRDIKVRDGLFWINNRYVMLHGVNRHDNDHRKGRAVGMDRVEKDL
QLMKQHNINSVRTAHYPNDPRFYELCDIYGLFVMAETDVESHGFANVGDISRITDDPQWENVYVERIVRH
IHAQKNHPSIIIWSLGNESGYGCNIRAMYHAAKALDDTRLVHYEEDRDAEVVDIISTMYTRVPLMNEFGE
YPHPKPRIICEYAHAMGNGPGGLTEYQNVFYKHDCIQGHYVWEWCDHGIQAQDDNGNVWYKFGGDYGDYP
NNYNFCLDGLIYSDQTPGPGLKEYKQVIAPVKIHALDLTRGELKVENKLWFTTLDDYTLHAEVRAEGETL
ATQQIKLRDVAPNSEAPLQITLPQLDAREAFLNITVTKDSRTRYSEAGHSIATYQFPLKENTAQPVPFAP
NNARPLTLEDDRLSCTVRGYNFAITFSKTSGKPTSWQVNGESLLTREPKINFFKPMIDNHKQEYEGLWQP
NHLQIMQEHLRDFVVEQSDDEVLLVSRTVIAPPVFDFGMRCTYIWRIAADGQVNVALSGERYGDYPHIIP
CIGFTMGINGEYDQVAYYGRGPGENYADSQQANIIDIWRSTVDAMFENYPFPQNNGNRQHVRWTALTNRH
GNGLLVVPQRPINFSAWHYTQENIHAAQHCNELQRSDDITLNLDHQLLGLGSNSWGSEVLDSWRVWFRDF
SYGFTLLPVSGGEATAQSLASYEFGAGFFSTNLHSENKQ

>gi|26108267|gb|AAN80469.1|AE016761_44 Beta-glucuronidase [Escherichia coli CFT073]
MLRPVETPTREIKKLDGLWAFSLDRENCGIDQRWWESALQESRAIAVPGSFNDQFADADIRNYVGNVWYQ
REVFIPKGWAGQRIVLRFDAVTHYGKVWVNNQEVMEHQGGYTPFEADVTPYVIAGKSVRITVCVNNELNW
QTIPPGMVITDENGKKKQSYFHDFFNYAGIHRSVMLYTTPNTWVDDITVVTHVAQDCNHASVDWQVGANG
DVSVELRDADQQVVATGQGTSGTLQVVNPHLWQPGEGYLYELCVTAKSQTECDIYLLRVGIRSVAVKGEQ
FLINHKPFYFTGFGRHEDADLRGKGFDNVLMVHDHALMDWIGANSYRTSHYPYAEEMLDWADEHGIVVID
ETAAVGFNLSLGIGFEAGNKPKELYSEEAVNGETQQAHLQAIKELIARDKNHPSVVMWSIANEPDTRPQG
AREYFAPLAEATRKLDPTRPITCVNVMFCDAHTDTISDLFDVLCLNRYYGWYVQSGDLETAEKVLEKELL
AWQEKLHQPIIITEYGVDTLAGLHSMYTDMWSEEYQCAWLDMYHRVFDRVSAVVGEQVWNFADFATSQGI
LRVGGNKKGIFTRDRKPKSAAFLLQKRWTGMNFGEKPQQGGKQ

>gi|145821|gb|AAA61971.1| EBG enzyme alpha subunit [Escherichia coli]
MNRWENIQLTHENRLAPRAYFFSYDSVAQARTFARETSSLFLPLSGQWNFHFFDHPLQVPEAFTSELMAD
WGHITVPAMWQMEGHGKLQYTDEGFPFPIDVPFVPSDNPTGAYQRIFTLSDGWQGKQTLIKFDGVETYFE
VYVNGQYVGFSKGSRLTAEFDISAMVKTGDNLLCVRVMQWADSTYVEDQDMWWSAGIFRDVYLVGKHLTH
INDFTVRTDFDEAYCDATLSCEVVLENLAASPVVTTLEYTLFDGERVVHSSAIDHLAIEKLTSATFAFTV
EQPQQWSAESPYLYHLVMTLKDANGNVLEVVPQRVGFRDIKVRDGLFWINNRYVMLHGVNRHDNDHRKGR
AVGMDRVEKDLQLMKQHNINSVRTAHYPNDPRFYELCDIYGLFVMAETDVESHGFANVGDISRITDDPQW
EKVYVERIVRHIHAQKNHPSIIIWSLGNESGYGCNIRAMYHAAKRLDDTRLVHYEEDRDAEVVDIISTMY
TRVPLMNEFGEYPHPKPRIICEYAHAMGNGPGGLTEYQNVFYKHDCIQGHYVWEWCDHGIQAQDDHGNVW
YKFGGDYGDYPNNYNFCLDGLIYSDQTPGPGLKEYKQVIAPVKIHARDLTRGELKVENKLWFTTLDDYTL
HAEVRAEGESLATQQIKLPDVAPNSEAPLQITLPQLDAREAFLNITVTKDSRTRYSEAGHPIATYQFPLK
ENTAQPVPFAPNNARPLTLEDDRLSCTVRGYNFAITFSKMSGKPTSWQVNGESLLTREPKINFFKPMMID
NHKQEYEGLWQPNHLQIMQEHLRDFAVEQSDGEVLIISRTVIAPPVFDFGMRCTYIWRIAADGQVNVALS
GERYGDYPHIIPCIGFTMGINGEYDQVAYYGRGPGENYADSQQANIIDIWRQAVDAMFENYPFPQNNGNR
QHVRWTALTNRHGNGLLVVPQRPINFSAWHYTQENIHAAQHCNELQRSDDITLNLDHQLLGLGSNSWGSE
VLDSWRVWFRDFSYGFTLLPVSGGEATAQSLASYEFGAGFFSTNLHTENKQ

>gi|12513175|gb|AAG54693.1|AE005213_9 beta-D-galactosidase [Escherichia coli O157:H7 EDL933]
MTMITDSLAVVLQRRDWENPGVTQLNRLAAHPPFASWRNSEEARTNRPSQQLRSLNGEWQFVWFPAPEAV
PESWLECDLPDADTVVVPSNWQMHGYDAPIYTNVTYPITVNPPFVPTENPTGCYSLTFNVDESWLQEGQT
RIIFDGVNSAFHLWCNGRWVGYGQDSRLLSEFDLSAFLRAGENRLAVMVLRWSDGSYLEDQDMWRMSGIF
RDVSLLHKPTTQISDFHVATLFNDDFSRAVLEAEVQMYGELRDELRVTVSLWQGETQVASGTAPFGGEII
DERGGYADRVTLGLNVENPKLWSAEIPNIYRAVVELHTADGTLIEAEACDVGFREVRIENGLLLLNGKPL
LIRGVNRHEHHPLHGQVMDEQTMVQDILLMKQNNFNAVRCSHYPNHPLWYTLCDRYGLYVVDEANIETHG
MVPMNRLTDDPRWLPAMSERVTRMVQRDRNHPSVIIWSLGNESGHGANHDALYRWIKSVDPSRPVQYEGG
GADTSATDIICPMYARVDEDQPFPAVPKWSIKKWLSLPGEMRPLILCEYAHAMGNSLGGFAKYWQAFRQY
PRLQGGFVWDLVDQSLIKYDENGNPWSAYGGDFGDTPNDRQFCMNGLVFADRTPHPALTEAKHQQQFFQF
RLSGRTIEVTSEYLFRHSDNELLHWTVALDGKPLASGEVPLDVAPQGKQVIELPELPRLESTGQLWLTVH
VVQPNATAWSEAGHISAWQQWRLAENLSVTLPSAPHAIPQLTTSETDFCIELDNKRWQFNRQSGFLSQMW
IGDKKQLLTPLRDQFTRAPLDNDIGVSEATRIDPNAWVERWKAAGHYQAEAALLQCTADTLADAVLITTV
HAWQHQGKTLFISRKTYRIDGSGQMAITVDVEVASDTPHPARIGLTCQLAQVAERVNWLGLGPQENYPDR
LTAACFDRWDLPLSDMYTPYVFPSENGLRCGTRELNYGPHQWRGDFQFNISRYSQQQLMETSHRHLLHAE
EGTWLNIDGFHMGIGGDDSWSPSVSAEFQLSAGRYHYQLVWCQK

>gi|12517660|gb|AAG58209.1|AE005537_2 evolved beta-D-galactosidase, alpha subunit; cryptic gene [Escherichia coli O157:H7 EDL933]
MNGSDFSLPGGPMNRWENIQLTHENRLAPRAYFFSYDSVAQARTFARETSSLFLPLSGQWNFHFFDHPLQ
VPEAFTSELMADWGHITVPAMWQMEGHGKLQYTDEGFPFPIDVPFVPSDNPTGAYQRIFTLSDGWQGKQT
LIKFDGVETYFEVYVNGQYVGFSKGSRLTAEFDISAMVKTGDNLLCVRVMQWADSTYVEDQDMWWSAGIF
RDVYLVGKHLTHINDFTVRTDFDEAYCDATLSCEVVLENLAASPVVTTLEYTLFDGERVVHSSAIDHLAI
EKLTSASFAFTVEQPQQWSAESPYLYHLVMTLKDANGNVLEVVPQRVGFRDIKVRDGLFWINNRYVMLHG
VNRHDNDHRKGRAVGMDRVEKDLQLMKQHNINSVRTAHYPNDPRFYELCDIYGLFVMAETDVESHGFANV
GDISRITDDPQWEKVYVERIVRHIHAQKNHPSIIIWSLGNESGYGCNIRAMYHAAKALDDTRLVHYEEDR
DAEVVDIISTMYTRVPLMNEFGEYPHPKPRIICEYAHAMGNGPGGLTEYQNVFYKHDCIQGHYVWEWCDH
GIQAQDDNGNVWYKFGGDYGDYPNNYNFCLDGLIYSDQTPGPGLKEYKQVIAPVKIHALDLTRGELKVEN
KLWFTTLDDYTLHAEVRAEGETLATQQIKLRDVAPNSEAPLQITLPQLDAREAFLNITVTKDSRTRYSEA
GHSIATYQFPLKENTAQPVPFAPNNARPLTLEDDRLSCTVRGYNFAITFSKTSGKPTSWQVNGESLLTRE
PKINFFKPMIDNHKQEYEGLWQPNHLQIMQEHLRDFAVEQSDGEVLIISRTVIAPPVFDFGMRCTYIWRI
AADGQVNVALSGERYGDYPHIIPCIGFTMGINGEYDQVAYYGRGPGENYADSQQANIIDIWRSTVDAIFE
NYPFPQNNGNRQHVRWTALTNRHGNGLLVVPQRPINFSAWHYTQENIHAAQHCNELQRSDDITLNLDHQL
LGLGSNSWGSEVLDSWRVWFRDFSYGFTLLPVSGGEATAQSLASYEFGAGFFSTNLHSENKQ

>gi|56159894|gb|AAV80758.1| putative glycosyltransferase [Escherichia coli]
MSLRILDMISVIMAVHRYDKYVDISIDSILNQTYSDFELIIIANGGDCFEIAKQLKHYTELDNRVKIYTL
EIGQLSFALNYAVTKCKYSIIARMDSDDVSLPLRLEKQYMYMLQNDLEMVGTGIRLINENGEFIKELKYP
NHNKINKILPFKNCFAHPTLMFKKDVILKQRGYCGGFNSEDYDLWLRILNECPNIRWDNLSECLLNYRIH
NKSTQKSALAYYECASYSLREFLKKRTITNFLSCLYHFCKALIK

>gi|85675876|dbj|BAE77126.1| cryptic beta-D-galactosidase, alpha subunit [Escherichia coli W3110]
MNRWENIQLTHENRLAPRAYFFSYDSVAQARTFARETSSLFLPLSGQWNFHFFDHPLQVPEAFTSELMAD
WGHITVPAMWQMEGHGKLQYTDEGFPFPIDVPFVPSDNPTGAYQRIFTLSDGWQGKQTLIKFDGVETYFE
VYVNGQYVGFSKGSRLTAEFDISAMVKTGDNLLCVRVMQWADSTYVEDQDMWWSAGIFRDVYLVGKHLTH
INDFTVRTDFDEAYCDATLSCEVVLENLAASPVVTTLEYTLFDGERVVHSSAIDHLAIEKLTSASFAFTV
EQPQQWSAESPYLYHLVMTLKDANGNVLEVVPQRVGFRDIKVRDGLFWINNRYVMLHGVNRHDNDHRKGR
AVGMDRVEKDLQLMKQHNINSVRTAHYPNDPRFYELCDIYGLFVMAETDVESHGFANVGDISRITDDPQW
EKVYVERIVRHIHAQKNHPSIIIWSLGNESGYGCNIRAMYHAAKALDDTRLVHYEEDRDAEVVDIISTMY
TRVPLMNEFGEYPHPKPRIICEYAHAMGNGPGGLTEYQNVFYKHDCIQGHYVWEWCDHGIQAQDDHGNVW
YKFGGDYGDYPNNYNFCLDGLIYSDQTPGPGLKEYKQVIAPVKIHARDLTRGELKVENKLWFTTLDDYTL
HAEVRAEGETLATQQIKLRDVAPNSEAPLQITLPQLDAREAFLNITVTKDSRTRYSEAGHPIATYQFPLK
ENTAQPVPFAPNNARPLTLEDDRLSCTVRGYNFAITFSKMSGKPTSWQVNGESLLTREPKINFFKPMIDN
HKQEYEGLWQPNHLQIMQEHLRDFAVEQSDGEVLIISRTVIAPPVFDFGMRCTYIWRIAADGQVNVALSG
ERYGDYPHIIPCIGFTMGINGEYDQVAYYGRGPGENYADSQQANIIDIWRSTVDAMFENYPFPQNNGNRQ
HVRWTALTNRHGNGLLVVPQRPINFSAWHYTQENIHAAQHCNELQRSDDITLNLDHQLLGLGSNSWGSEV
LDSWRVWFRDFSYGFTLLPVSGGEATAQSLASYEFGAGFFSTNLHSENKQ

>gi|61654844|gb|AAX48919.1| beta-galactosidase precursor [Flavobacterium sp. 4214]
MNMKKRTILTSIFAFISIIVFAQEKPSRNDWENPEVFQINREPARAAFLPFADEASAIADDYTRSPWYMS
LDGKWKFNWSPTPDERPKDFFNTDFNTTTWKEIGVPSNWELVGYGIPIYTNITYPFVKNPPFIDHADNPV
GSYRRTFELPENWDGRRVYLHFEGGTSAMYVWINGEKVGYSQNTKSPTEFDITKYVKVGKNQVAVEVYRW
SDGSYLEDQDFWRLSGIDRSVYLYSTANTRIADFFARPDLDTSYKNGSLSVDIKLKNANSVAKNNQTVEA
KLVDAAGKEVFIKTIKINLGANTVSSTTFEQMVKSPKLWNNETPNLYTLVLTLKDENGKFVETVATSIGF
RKVELKNGQLLVNGIRIMVHGVNIHEHNPKTGHYQDEATMMKDIKLMKQLNINAVRCSHYPNNLLWVKLC
NKYGLFLVDEANIETHGMGAELQGSFDKTKHPAYLPEWKAAHMDRIYSLVERDKNQPSIILWSLGNECGN
GPVFHEAYNWIKNRDKTRLVQFEQAGEQENTDVVCPMYPSMEYMKEYANRKDVKRPFIMCEYSHAMGNSN
GNFQEYWDIIHSSTNMQGGFIWDWVDQGFEETDEAGRKYWAYGGDMGGQNYTNDQNFCHNGLVWPDRTPH
PGAFEVKKVYQDILFKGVNLDKGIIEVENGFGYTNLDKYLFKFEVLKNGLVIKSGVINIRLAPQSKKQIQ
IELPKLTTEDGVEYLLNVFAYTKEGTELLPQNFEIAREQFSIGESNYFVKVAKASTNPIVKDSQDAITLS
ANGVEVTINKKTGLMQKYTSGEENYFNQMPVPNFWRAPTDNDFGNYMQVNSNVWRTVGRFSSLDSIEVKE
VSTQTTVVAHLFLKDIASTYTITYSMDADGSLTLQNSFKAGEMALSEMPRFGMLFSLKKELDNFSYYGRG
PWENYQDRNTSSLKGIYESKVADQYVPYTRPQENGYKTDIRWITLTNSSGNGIEILGLQPLGVSALNNYP
EDFDPGLTKKQQHTNDITPRDEVIICVDLAQRGLGGDNSWGAMPHEQYQLRNKAYSYGFVIKPIKK

>gi|40105496|gb|AAR49654.1| Sequence 9371 from patent US 6610836
AVQGGDMNRWENLQLTHENRLPPRAYFFSYDSLAQARTFAREISSRFLSLSGQWNFRFFTNPLLVPESFT
SCYQNEWGPITVPGMWQMEGHGQLQYTDEGFPFPIDVPYVPTDNPTGAYQRLFTLGDGWQGKQTIIKFDG
VETYFEVYVNGQYIGFSKGSRLTAEFDISAAVKTGDNLLCVRVMQWADSTYIEDQDMWWSAGIFRDVYLV
GKNPLHVQDFTVRTDFNDDYIDATLSCQLTLENLAPQTAAATLEYTLFDGEKALYSGNVGQLQVSQQLNT
GFTIDVSAPQQWSAESPYLYHLVLTLKNAAGEVLEIIPQRVGFRDIKVRDGLFYINNRYVMLHGVNRHDN
DHLKGRAVGMDRVEKDLLLMKQHNINSVRTAHYPNDPRFYEMCDIYGLFVMAETDVESHGFANVGNLSAI
TDDPAWEHIYVERIVRHVHAQKNHPSIVIWSLGNESGYGCNIRAMYHATKALDDTRLVHYEEDRDAEVVD
IISTMYTRVPLMNEFGEHPHEKPRIICEYAHAMGNGPGGLTEYQNVFYQHDCIQGHYVWEWCDHGIQASD
ENGAVWYKFGGDYGDYPNNYNFCLDGLIFSDQTPGPGLREYKQVIAPVKVQARDICRGELRVENKLWFST
LDDYTLRVEVRAEGETLSSQLLKVKDLAPNSGRDLQIALPQLDEREAFVNIMVTKDSRTPYSEANHDIAV
YQFPLKARTAARTPLLNASATPLQIVDERLSYTICGHNFRVVFSKVSGKLSEWQVNSVDQITREPKINFF
KPMIDNHKQEYEGLWQPAHLQIMQEHLREFSAEIEGETVVITTRSVIAPPVFDFGMRCTYRWQITPQGHI
KVELAGERYGDYPHIVPCIGFMLGINGEFDQVNYYGRGPGENYADSQQSNIIDIWHTTVDDMFVNYPFPQ
NNGNRQHVRWASFSDRHGSGLLVVPRNPLNVSAWHFTAENLHAAQHCNELQRSDDITLNIDAQLLGLGSN
SWGSEVLDSWRVWLNTFNYGFTLLPLEGGCGTSQVLANHSFGAGFFSPVAHSEAEQ

>gi|149218|gb|AAA25082.1| beta-galactosidase (lacZ) [Klebsiella pneumoniae]
MQISDTGRSHTPDFHAVLAREDWHNQTITHLNRLPAHPVFASWRDELAARDNLPSSRRRQLDGSGSSLTP
AARLPSMRVVTQDLPDCRGTPVPSNWQMEGYDAPIYTNVRYPIDTTPPRVPEDNPTGCYSLHFTVEDTWR
ENGQTQIIFDGVNSAFHLWCNGVWVGYSQDSRLPAAFDLSPFLRPGDNRLCVMVMRWSAGSWLEDQDMWR
MSGIFRSVWLLNKPQQRLCDVQLTPALDALYRDGTLQVQATIEATEAALAGLSVGVSLWRGEEQFAAGRQ
PLGTPTVDERGHYAERVDFSLAVATPAHWSAETPNCYRAVVTLWRGDELLEAEAWDIGFRRIEIADGLLR
LNGKPLLIRGVNRHEHHHLRGQVVTEADMVQDILLMKQNNFNAVRCSHYPNAPRWYELCNRYGLYVVDEA
NIETHGMVPMNRLSDDPAWLPAFSARVTRMVQSNRNHPCIIIWSLGNESGGGGNHEALYHWLKRNDPSRP
VQYEGGGADTTATDIICPMYARVERDQPIPAVPKWGIKKWISLPGEQRPLILCEYAHAMGNSLGNFADYW
QAFREYPRLQGGFIWDWADQAIRKTFADGSVGWAYGGDFGDKPNDRQFCMNGLVFPDRTPHPSLVEAKHA
QQYFQFTLLSTSPLRVRIISEYLFRPTDNEVVRWQVQAAGEPLYHGDLTLALPPEGSDEITLLDSLILPE
GARAVWLTLEVTQPQATAWSEAEHRVAWQQFPLPAPLGCRRPPCLPALPDLIVSDEVWQIRAGSQCWTID
RRTGLLSRWSVGGQEQLLTPLRDQFIRAPLDNDIGVSEVERIDPNAWVERWRSAGLYDLEAHCVQCDAQR
LANETLVDCRWHYLRGEEVVIVSHWRMHFTADGTLRLAVDGERAETLPPLPRVGLHFQVADQQAPVSWLG
LGPHENYPDRRSSACFARWEQPLAAMTTPYIFPTENGLRCDTQALDWGRWHISGHFHFSVQPWSTRQLME
TDHWHKMQAEDGVWITLDGLHMGVGGDDSWTPSVLPQWLLSQTRWQYEVSLRSL

>gi|40108789|gb|AAR51469.1| Sequence 11186 from patent US 6610836
QFTQDTTMTMITDSLAVVLQRRDWENPGVTQLNRLAAHPPFASWRNSEEARTDRPSQESRSLNGEWRFAW
FPAPEAVPESWLERDLPDADTVIVPSNWQMHGYDAPIYTNVTYPIAVNPPYVPTENPTGCYSLTFNIDES
WLQEGQTRIIFDGVNSAFHLWCNGRWVGYGQDSRLPSEFDLSAFLHAGENRLAVMVLRWSDGSYLEDQDM
WRMSGIFRDVSLLHKPSTQISDFHVATHFNDDFSRAVLEADVQMYGELRDELRVTVSLWQGETQVASGTA
PFGGEIIDERGGYADHVTLRLNVENPKLWSAEIPNLYRAVVELHTADGTLIEAEACDVGFREVRIENGLL
LLNGKPLLIRGVNRHEHHPLHGQVMDEQTMVQDILLMKQNNFNAVRCSHYPNHPLWYTLCDHYGLYVVDE
ANIETHGMVPMNRLTDDPRWLPAMSERVTRMVQRDRNHPSVIIWSLGNESGHGANHDALYRWIKSVDPSR
PVQYEGGGADTFATDIICPMYARVDEDQPFPAVPKWSIKKWLSLPGETRPLILCEYAHAMGNSLGGFAKY
WQAFRQYPRLQGGFVWDWVDQSLIKYDENGNPWSAYGGDFGDTPNDRQFCMNGLVFADRTPHPALTEAKH
QQQFFQFSLSGRTIEVTSEYLFRHSDNELLHWMVALDGKPLASGEVPLDVAPQGKQLIELPGLPQPKSAG
QLWLTVHVVQPNATTWSAAGHISAWQQWRLAENLSVTLPSAPHAFPQLTTSETDFCIELDNKRWQFNRQS
GFLSQMWIGDKKQLLTPLRDQFTRAPLDNDIGVSEATRIDPNAWVERWKAAGHYQAEAALLQCTADTLAD
AVLITTVHAWQHQGKTLFISRKTYRIDGSGQMAITVDVEVASNTPHPARIGLTCQLAQVAERVNWLGLGP
QENYPDRLTAACFDRWDLPLSDMYTPYVFPSENGLRCGTRELNYGPHQWRGDFQFNISRYSQQQLMETSH
RHLLHAEEGTWLNIDGFHMGIGGDDSWSPSVSAEFQLSAGSYHYQLLWCQK

>gi|40102289|gb|AAR47984.1| Sequence 7701 from patent US 6610836
NSAQTILSWSRSCWDSSLKGLMLRSSPSPTPLILMTGRRGAVPPTNCAARRSPSAFNALPGCSSKWRAGR
SRPARPCQMTCATRWPRQPQAATGGYIADRRRSSVIVKRLLLLMVCLPLAHAGSAPVTWSLAGQWRVHDA
NDSAFDGAQASDGDWRTLRVPANWYSAGYDHQGALWYRHQFTLHGLSPDAMATLVFDGVDYFAEVALNGK
TLARHEGYFQRFPVDISGAVRRHNQLAVRVDSPNEDPQKIWPLHKTLMKGILNQHDTRPGGAWSVQGQDA
NSGGIWAPVRLHLSRGVTIDEVILRPDWQQGLEQPMLRAEIRYRAVTPGPVTLRLTATPDNFSGPRFHQA
FAVTLEKTAGVLHVSLPMPSAKLWWPVGAGKPNLYRVRATLTDDRGMMDTAVTRTGLRKVEALADNQGWR
INDRRLFIKGSNYIGSPWLSTMTRKKYRRDFRLVTAMNANAIRVHGHVAGRALYEVADEMGLMIWQDVPL
QWGYDDSAAFAENAVRQTRTMMDQFGNSPAIIVWGGHNEPPWNSPWMEKRFPDWRKTLNQTLTQRVGDAL
AEDTSRIVHRFSAVEEHYWAGWYFGTLRDLLAPAKTGIITEFGAQALPRLSTLKTIIPARLLWPKTTAAD
DPGWVRWKYHNFQPFQTFKFAGIPRGNNIQEMIENTQAYQARLVALAAESYRRQRYQPVTALFHFMFVET
WPSINWGVVDYLRQPKAGYYALQRAYQPILPSIEPVTASWRQGSPATVRLWAINDTWAACEDCRLTWQVR
QNGQMLAQGETSLTLPPDAGQMVRELTVTPAGPQPVTIVYRIDNRRGKHVGANQHTEPVAAAQAGR

>gi|2209061|dbj|BAA20536.1| beta-galactosidase [Lactobacillus acidophilus]
MQANIKWLDDPEIFRVNQLPAHSDHPFFKNYREWQNNHSSFKQSLNGMWQFKFSKDPQSRPVDFYKKDFN
TSSFTTIPVPSEIELNNFAQNQYINTLYPWEGKIFRRPAYALNKSDAEEGSFSEGKDNTVGSYIKHFDLN
PELRDHDIHIVFEGAERAMYVWLNGHFIGYAEDSFTPSEFDLTKYIKEKDNILAVEVFKHSTASWLEDQD
MFRFSGLFRSVELLAFPETHLVDLDLKPTVCDNYQDGIFNAELKFTGSLNGHVHLSVEDVNGSAILEQDV
PLDSEVEFTSSTLENIHLWDNNHPYLYQLLIEVHDENGHLVELIPYQFGFRRIEINQDKVILLNGKCLII
NGVNRHEWNAKTGRSITLNDMEKDIDTFKENNINAVRTCHYPNQIPWYYLCDQNGIYMMAENNLESHGTW
QKMGQVEPSDNVPGSVPEWREAVIDRARNNYETFKNHTSILFWSLGNESYAGSNIVAMNEFYKEHDSSRL
VHYEGVVHRPELKDQISDIESHMYLPPKEVAEYLRNNPQKPFMECEYMHDMGNSDGGMGSYIKLIDEYPQ
YVGGFIWDFIDQALLVYDPISKQNVLRYGGDFDDRHSDYEFSGDGLMFADRTPKPAMQEVRYYYGLHK

>gi|58255050|gb|AAV43287.1| beta-galactosidase large subunit (lactase) [Lactobacillus acidophilus NCFM]
MQANIKWLDDPEIFRVNQLPAHSDHPFFKNYREWQNNHSSFKQSLNGMWQFKFSKDPQSRPVDFYKKDFN
TSSFTTIPVPSEIELNNFAQNQYINTLYPWEGKIFRRPAYALNKSDAEEGSFSEGKDNTVGSYIKHFDLN
PELRDHDIHIVFEGAERAMYVWLNGHFIGYAEDSFTPSEFDLTKYIKEKDNILAVEVFKHSTASWLEDQD
MFRFSGLFRSVELLAFPETHLVDLDLKPTVCDNYQDGIFNAELKFTGSLNGHVHLSVEDVNGSAILEQDV
PLDSEVEFTSSTLENIHLWDNHHPYLYQLLIEVHDENGHLVELIPYQFGFRRIEINQDKVILLNGKCLII
NGVNRHEWNAKTGRSITLNDMEKDIDTFKENNINAVRTCHYPNQIPWYYLCDQNGIYMMAENNLESHGTW
QKMGQVEPSDNVPGSVPEWREAVIDRARNNYETFKNHTSILFWSLGNESYAGSNIVAMNEFYKEHDSSRL
VHYEGVVHRPELKDQISDIESHMYLPPKEVAEYLRNNPQKPFMECEYMHDMGNSDGGMGSYIKLIDEYPQ
YVGGFIWDFIDQALLVYDPISKQNVLRYGGDFDDRHSDYEFSGDGLMFADRTPKPAMQEVRYYYGLHK

>gi|149547|gb|AAA25240.1| beta-galactosidase
MSNKLVKEKRVDQADLAWLTDPEVYEVNTIPPHSDHESFQSQEELEEGKSSLVQSLDGDWLIDYAENGQG
PVNFYAEDFDDSNFKSVKVPGNLELQGFGQPQYVNVQYPWDGSEEIFPPQIPSKNPLASYVRYFDLDEAF
WDKEVSLKFDGAATAIYVWLNGHFVGYGEDSFTPSEFMVTKFLKKENNRLAVALYKYSSASWLEDQDFWR
MSGLFRSVTLQAKPRLHLEDLKLTASLTDNYQKGKLEVEANIAYRLPNASFKLEVRDSEGDLVAEKLGPI
RSEQLEFTLADLPVAAWSAEKPNLYQVRLYLYQAGSLLEVSRQEVGFRNFELKDGIMYLNGQRIVFKGAN
RHEFDSKLGRAITEEDMIWDIKTMKRSNINAVRCSHYPNQSLFYRLCDKYGLYVIDEANLESHGTWEKVG
GHEDPSFNVPGDDQHWLGASLSRVKNMMARDKNHASILIWSLGNESYAGTVFAQMADYVRKADPTRVQHY
EGVTHNRKFDDATQIESRMYAPAKVIEEYLTNKPAKPFISVEYAHAMGNSVGDLAAYTALEKYPHYQGGF
IWDWIDQGLEKDGHLLYGGDFDDRPTDYEFCGNGLVFADRTESPKLANVKALYANLKLEVKDGQLFLKND
NLFTNSSSYYFLTSLLVDGKLTYQSRPLTFGLEPGESGTFALPWPEVADEKGEVVYRVTAHLKEDLPWAD
EGFTVAEAEEVAQKLPEFKPEGRPDLVDSDYNLGLKGNNFQILFSKVKGWPVSLKYAGREYLKRLPEFTF
WRALTDNDRGAGYGYDLARWENAGKYARLKDISCEVKEDSVLVKTAFTLPVALKGDLTVTYEVDGRGKIA
VTADFPGAEEAGLLPAFGLNLALPKELTDYRYYGLGPNESYPDRLEGNYLGIYQGAVKKNFSPYRPQETG
NRSKVRWYQLFDEKGGLEFTANGADLNLSALPYSAAQIEAADHAFELTNNYTWVRALSAQMGVGGDDSWG
QKVHPEFCLDAQKARQLRLVIQPLLLK

>gi|41583065|gb|AAS08675.1| beta-galactosidase small subunit [Lactobacillus johnsonii NCC 533]
MDYTNKLHIIYGDAALGVQTKKFQYIFSYEKGGLESLKINNKEWLYRIPTPTFWRATTDNDRGNGFSVKA
AQWLGADMFSQCSKIHLTVDDQKFDPLPIAPFNNQFSNHEYANLVKISFDYKTTTTPATICTITYVIDSS
GHATIKMRYMGKEGLPSLPVLGMRFIMPTMATGFEYYGLSSETYPDRKAGAKKGVFHVKGLPVTKYLVPQ
ENGMHMDTDKLIITRNTSLNNADRDTNDFQLEINKTDKPLNFSCLPYTAEELENATHIEELPLARRTVLV
IAGKVRGVGGIDSWGTDVEEKYRIDSSKNFEFSFKLS

>gi|15982527|gb|AAL09167.1| beta-galactosidase large subunit [Lactobacillus plantarum]
GQRIIIQFQGVEEALYVWLNGHFIGYAEDSFTPSEFDLTPYIQDQGNVLAVRVYKRSTAAFIEDQDMFRF
SGIFRDVNILAEPASHITDLDIRPVPNANLKSGELNITTKVTGEPATLALTVKDHDGRVLTSQTQTGSGS
VTFDTMLFDQLHLWSPQTPYLYQLTIEVYDADHQLLEVVPYQFGFRTVELRDDKVIYVNNKRLVINGVNR
HEWNAHTGRVISMADMRADIQTMLANNINADRTCHYPDQLPWYQLCDEAGIYLMAENNLESHGSWQKMGA
IEPSYNVPGDNPHWLAAVIDRARSNYEWFKNHPSIIFWSLGNESYAGEDIAAMQAFYKEHDDSRLVHYEG
VVHTPELKDRISDVESRMYEKPQNIVAYLEDNPTKPFLDCEYMHDMGNSLGGMQSYNDLIDKYPMYQGGF
IWDFIDQALFVHDPITDQDVLRYGGDFDERHSDYEFSGDGLMFADRTPKPAMQEVKYYYGLHK

>gi|15982528|gb|AAL09168.1| beta-galactosidase small subunit [Lactobacillus plantarum]
MAYTNNQLHVIYGDGSLGLQGANFHYLFSYERGGLESLVVNDKEWLYRTPTPIFWRATTDNDHGSGFSVK
SAQWYAADKFSTCQDIELTVDDQPVTPLPIAPLNNKYTDHEIATKVSLAYHFVTTTVPSTIVTVTYTVTA
DGQINIATHYSGQSDLPELPAFGLRFIMPTTATGFDYTGLSGETYPDRLAGATHGQFHVDSLPVTPYLVP
QECGMHMQTEQVTVTRSTTQNNADHDNTPFSLTFSQADAPFAFSCLPYTAAELENATHMEELPLARRTVL
SIYGAVRGVGGIDSWGTDVESPYHIPADQDIDFSFNIHF

>gi|28272640|emb|CAD65569.1| beta-galactosidase, large subunit [Lactobacillus plantarum WCFS1]
MQANLQWLDDPEVFRVNQLPAHSDHHYYHDTAEFKTGSRFIKSLNGAWRFNFAKTPAERPVDFYQPDFDA
TDFDTIQVPGHIELAGYGQIQYINTLYPWEGKIYRRPPYTLNQDQLTPGLFSDAADNTVGSYLKTFDLDD
AFKGQRIIIQFQGVEEALYVWLNGHFIGYAEDSFTPSEFDLTPYIQDQGNVLAVRVYKRSTAAFIEDQDM
FRFSGIFRDVNILAEPASHITDLDIRPVPNANLKSGELNITTKVTGEPATLALTVKDHDGRVLTSQTQTG
SGSVTFDTMLFDQLHLWSPQTPYLYQLTIEVYDADRQLLEVIPYQFGFRTVELRDDKVIYVNNKRLVING
VNRHEWNAHTGRVISMDDMRADIQTMLANNINADRTCHYPDQLPWYQLCDEAGIYLMAENNLESHGSWQK
MGAIEPSYNVPGDNPHWLAAVIDRARSNYEWFKNHPSIIFWSLGNESYAGEDIAAMQAFYKEHDDSRLVH
YEGVVHTPELKDRISDVESRMYEKPQNIVAYLEDNPTKPFLDCEYMHDMGNSLGGMQSYNDLIDKYPMYQ
GGFIWDFIDQALFVHDPITDQDVLRYGGDFDERHSDYEFSGDGLMFADRTPKPAMQEVKYYYGLHK

>gi|1223762|emb|CAA57730.1| beta-galactosidase large subunit [Lactobacillus sakei]
MQPNIQWLDTPAVFRVGQLPAHSDHRYYATLAEMAQQQSSFEQSLNGTWQFHYSVNAASRPKSFYELAFD
AQDFEPITVPQHIELAGYEQLHYINTMYPWEGHYYRRPAFSTSDDKQHLGMFSEADYNPVGSYLHHFDLT
PALRNQRVIIRFEGVEQAMYVWLNGQFIGYAEDSFTPSEFDLTPYLKETDNCLAVEVHKRSSAAFIEDQD
FFRFFGIFRDVKLLAKPRTHLEDLWVIPEYDVVQQTGQVKLRLQFSGDENRVHLRIRDQHQIILTADLTS
GAQVNDLYKMPELVQAWSNQTPNLYTLELEVVDQAGETIEISQQPFGFRKIEIKDKVMLLNGKRLVINGV
NRHEWHPETGRTITAEDEAWDIACMQRNHINAVRTSHYPDRLSFYNGCDQAGIYMMAETNLESHGSWQKM
GAVEPSWNVPGSYDEWEAATLDRARTNFETFKNHVSILFWSLGNESYAGSVLEKMNAYYKQQDPTRLVHY
EGVFRAPEYKATISDVESRMYATPAEIKAYLDNAPQKPFILCEYMHDMGNSLGGMQSYIDLLSQYDMYQG
GFIWDFIDQALLVTDPVTGQRELRYGGDFDDRPSDYEFSGDGLVFATRDEKPAMQEVRYYYGEHK

>gi|78610966|emb|CAI56018.1| Beta-galactosidase, large subunit (Lactase, large subunit) [Lactobacillus sakei subsp. sakei 23K]
MQPNIQWLDTPAVFRVGQLPAHSDHRYYATLAEMAQQQSSFEQSLNGTWQFHYSVNAASRPKSFYELAFD
AQDFEPITVPQHIELAGYEQLHYINTMYPWEGHYYRRPAFSTSDDKQHLGMFSEADYNPVGSYLHHFDLT
PALRNQRVIIRFEGVEQAMYVWLNGQFIGYAEDSFTPSEFDLTPYLKETDNCLAVEVHKRSSAAFIEDQD
FFRFFGIFRDVKLLAKPRTHLEDLWVIPEYDVVQQTGQVKLRLQFSGDENRVHLRIRDQHQIILTADLTS
AAQVNGLYKMPELVQAWSNQTPNLYTFELEVVDQAGETIEISQQPFGFRKIEIKDKVMLLNGKRLVINGV
NRHEWHPETGRTITAEDEAWDIACMQRNHINAVRTSHYPDRLSFYNGCDQAGIYMMAETNLESHGSWQKM
GAVEPSWNVPGSYDEWEAATLDRARTNFETFKNHVSILFWSLGNESYAGSVLEKMNAYYKQQDPTRLVHY
EGVFRAPEYKATISDVESRMYATPAEIKAYLDNAPQKPFILCEYMHDMGNSLGGMQSYIDLLSQYDMYQG
GFIWDFIDQALLVTDPVTGQRELRYGGDFDDRPSDYEFSGDGLVFATRDEKPAMQEVRYYYGEHK

>gi|3126986|gb|AAD11504.1| beta-galactosidase [Lactococcus lactis]
MAMMTMIDVLERKDWENPVVSNWNRLPMHTPMDFLEKQSLNGLWNFDHFSRISDVPKNWLELTESKTEII
VPSNWQIEFKDKSDVPIYTNVTYPIPIQPPYVPEANPVGAYSRYFDITKEWLESGHVHLTFEGVGSAFHF
WLNGEYGGYSEDSRLPAEFDISNLAKEGQNCLKVLVFRWSKGTYFEDQDMWRMSGIFRSVNLQWLPDNYL
LDFSIKTDLDEDLDFANVKLQAYAKNMDDACLEFKLYDDEQLIGECHGFDAEIGVVNPKLWSDEIPYLYR
LELTLMDRSGAVFHKETKKIGIRKIAIEKGQLKINGKALLVRGVNKHEFTPEHGYVVSEEVMIKDIKLMK
EHNFNAVRCSHYPNDSRWYELCDEYGLYVMDEANIETHGMTPMNRLTNDPTYLPLMSERVTRMVMRDRNH
PSIIIWSLGNESGYGSNHQALYDWCKSFDSSRPVHYEGGDDASRGATDATDIICPMYARVDSPSINAPYS
LKTWMGVAGENRPLILCEYAHDMGNSLGGFGKYWQAFREIDRLQGGFIWDWVDQGLLKDGNYAYGGDFGD
KPNDRQFSLNGLVFPNRQAKPALREAKYWQQYYQFELEKTPLGQVFAFTVTNEYLFRSTDNEKLCYQLTN
GLEVLWENELILNMPAGGSMRIDLSELPIDGTDNLFLNIQVKTIEKYNLLESDFEVAHQQFVLQEKINFT
DKIDSNEEITLLEDEELLTVRSAKQKFIFNKSNGNLSRWLDEKGNEKLLHELSEQFTRAPLDNDIGVSEV
EHIDPNAWLERWKAVGFYELKTLLKNMIIQATENEVIISVQTDYEAKGKIAFSTIREYHIFRNGELLLKV
DFKRNIEFPEPARIGLSLQLAEKAENVTYFGLGPDENYPDRRGASLFGQWNLRITDMTTPYIFPSENGLR
METRELNYGRLKVRAMGQSFAFNLSPYSQNQLAKKGHWHLLEEEAGTWLNIDGFHMGVGGDDSWSPSVAQ
EYLLTKGNYHYEVSFKLT

>gi|149635|gb|AAA25267.1| large subunit beta-galactosidase
MQANLQWLDDPEVFRVNQLPAHSDHHYYHDTAEFKTGSRFIKSLNGAWRFNFAKTPAERPVDFYQPDFDA
TDFDTIQVPGHIELAGYGQIQYINTLYPWEGKIYRRPPYTLNQDQLTPGLFSDAADNTVGSYLKTFDLDD
VFKGQRIIIQFQGVEEALYVWLNGHFIGYSEDSFTPSEFDLTPYIQDQGNVLAVRVYKHSTAAFIEDQDM
FRFSGIFRDVNILAEPASHITDLDIRPVPNANLKSGELNITTKVTGEPATLALTVKDHDGRVLTSQTQTG
SGSVTFDTMLFDQLHLWSPQTPYLYQLTIEVYDADHQLLEVVPYQFGFRTVELRDDKVIYVNNKRLVING
VNRHEWNAHTGRVISMADMRADIQTMLANNINADRTCHYPDQLPWYQLCDEAGIYLMAETNLESHGSWQK
MGAIEPSYNVPGDNPHWPAAVIDRARSNYEWFKNHPSIIFWSLGNESYAGEDIAAMQAFYKEHDDSRLVH
YEGVFYTPELKDRISDVESRMYEKPQNIVAYLEDNPTKPFLNCEYMHDMGNSLGGMQSYNDLIDKYPMYQ
GGFIWDFIDQALFVHDPITDQDVLRYGGDFDERHSDYAFSGNGLMFADRTPKPAMQEVKYYYGLHK

>gi|52306856|gb|AAU37356.1| LacZ protein [Mannheimia succiniciproducens MBEL55E]
MFLPNYFQNPQILHVNATPHHAYFIPHDSVESAVKNPRESSAFFTLLNGEWNFQYFASYYDLTEDFLTRH
LPDKIPVPANWQNHGYDHHQYTNVNYPIPFDPPYVPQDNPCGLYQRKFCINLNKAKRYLLNFEGVDSCLF
VYINQQFVGYSQISHCTSEFDVTDFLRQGENEIHVLVLKWCDGSYLEDQDKFRMSGIFRDVYLLERESHY
LQDFFIRTELAEDLKSAVLKVEPFFVQAGEPAALREMAWQLSDPQGNILLSAVTERGFEYVVNELQLWNA
EQPKLYTLLFRYGSEVICQKIGFRKIEVKEGVLHFNHQPIKFKGVNRHDSDPKTGYVISREQALTDLRLI
KTHNFNAIRTAHYPNAPWFAELCDELGFYLIAESDIESHGSNAVYVEMPETSILLNVKTDPKTDEIQQKT
VDEYCYFARDPNFKQAILDRTYANVQRDKNRASVVIWSLGNESGFGENFEAAAKWVKGFDPSRLVHYENS
IYQHSEHTNDLTHIDLYSEMYASTESMQAHFADPNNRKPYLLCEYSHAMGNSCGDAEDYWQIFNQYPQAC
GGFVWEWCNHSPYLTDGKMGYGGDFGDEPNDGNFCADGLVTADRQVQSSLLEMKNVNRPLRANLTAQGVE
LTNYLDFTDTEDFIAVHYQFSENGIVVGEGYIDDVKISPKQTALLPLNLPEDNGNLWLLDLTYYQKKETP
LVAKNHQLGFDQIALFGQRIVPVARIGRVKSAVKIWQDSAVIKIQTEKAQFVMDKRKGIVQQIMTEQGGL
LREPLDFNIWRALADNDNLIKRQWQAAGYDRAITRAYEIQAEDFSYKAVVKAKCGLVALSKARILTLDVV
YHIYANGELKIEIDAEKAPQLPFLPRFGFRFVLDEAFQQGEYFGYGETESYADKHHGAKLGLYRTTAQQN
HRDYLKPQENGSHWGCSFVKLRSENEEICVTSDKPFSFNLSPYKQESLQKAKHNYDLEDSNSTVLCIDYK
MSGIGSNSCGPVLKAIYRLKENKWHCGFRLQIL

>gi|52306913|gb|AAU37413.1| LacZ protein [Mannheimia succiniciproducens MBEL55E]
MFIHRYFEDPQALHINTTPHHAYFIPQKCGQKWENFEPEQSLFYLSLNGYWDFRYYLSPQELPESPNEVN
FEAKIPVPSNWQTQGYDRHHYTNINYPFPFDPPYVPQNNPCGIYRRTFELNKKENKHYLLNFEGVDSCLY
VYINQTFVGYGQISHSTNEFDITDFVQAGNNEIFVVVLKWCDGSYLEDQDKFRMSGIFRDVYILEREANY
LQDFFIRTDLSPNLNNAQIKVETKFLENNQNIDYALYDPSGKLLIQQQTDKFEISFDNPETWNAENPRLY
TLIMSYGQEQIVQRLGFRRIQIENGILLFNGQPIKFRGVNRHDSDPVTGYHISRTQAVRDLQLMKAHNIN
AIRTAHYPNAPWFSELCDRYGFYLIGESDIESHGSSMLAVRQTEPSIFLNVKNSYEHERIRQDNIDNLCY
FARDPQFKEALLDRTYANVERDKNRTSVIIWSLGNESGYGENFEACAAWVKSRDPGRLVHYESSIYQHSA
HRNDLSNLDFYSEMYAATEDLDAYFANPANLKPFMLCEYSHAMGNSNGDAEDYFQAFHRHPGSCGGFVWE
WCDHAPYRDDKPEHFGYGGDFGESPHDGNFCVDGLVSPDRIPHTNLLELKNVNRPVRAWLEQGKVYIKNY
LDFTNLKEILTIRYSFSENGKVINQSELQIDCAPHQIQVLDIALPADNGNLCWLNLDYVLTQPTDLLSKN
HLLGFDQLIIFKQGALPAQIFKNKTGHFKIQDTAQTLKICQGDFSYELDKNKGIFSRITYREQNLIEQPL
DFNIWRAPLDNDRLIRQSWQQAGYDKTYSRAYQINWIEKNEGILIQANLALLAVSQGRILNLAVNYLLGA
DGQMKISLRATRPEHLPYLPRFGLRFFLPKGQTQGQYFGYGPQESYVDKHHLAKLGIYPLNATDNYVDYL
KPQENGSHYGSRYITLNSLHVSADQPFSFNLLPYSQEELTTKAHNYELKESPWDILCLDYKMSGIGSNSC
GPNLKEQYRLSETDFNWGVFLQWSNPAR

>gi|14484980|gb|AAK62862.1| MS140, putative beta-galactosidase [Microscilla sp. PRE1]
MTRMRTINFGIIAIVIAICAACFAPQKNTLTDQRTTDFNFGWRFSLGDDPQAFKADYNDTLWQEVNLPHD
WSVAHAFDSVKGEGATGYLQGGIGWYRKTFEISLDKNQITYLYFDGIYNRSEVWVDGNKVGFHPYGYSPF
FYDVSRYLKNGKNTVAVKVDHSRYADSRWYTGSGIYRDVKLITTDKLHVPIWGTYVTTPEVTSEKAEIAV
EVSLKNSYDQKKKATVELIITDPAGSEVVNTQQDITTSGGENAKIQFRSTIDSPTLWDVDTPELYQAIVQ
VKNKDKLIDTYTTSFGIRTIRFDPDSGFFANGKNQKIKGVNLHHDAGLVGAAVPDDVWRRRLQKLKDAGV
NAIRIAHNPGSEAFMDLCDEMGFWVQVEFFDEWDNPKDKRYNMNESKSKDYITRGHHEFFQEWAEIDLKN
TMLRDRNHPSVFQWSIGNEIEWTYPAYSHATGYFNMNWEGNYFWELPPIRPEQIKKRYEEAPKGKYRLEE
TAAKLANWTREMDTTRPVVANCILPSASHVTGYADVLDIVGYSYRRVLYAYGHKHYPDKVIMGTENVGQW
HEWKAVMDRPFISGTFLWTGIDYMGESHNQWPRKATPSGLLDVAGFETPRYHMFKSLWNDVPHVYLTTQS
LNNSIYKVDEATGMLTEKTKGGWERSLWIWHDVKDHWNYEENEEVVVEVYSNCPEVTLYLNGESLGTKKL
ESFEDHIYKWLVPFEKGRIEAVGKHSKSSKKSSFQTAQKPYRISLTSDREYLNADGYSVAHIVAQVVDEN
QVPVKHREVEIFFDVAGDVQVLGVDNGAADNVQSFQAEKIRTHKGRALLAIQSTRNASEVTVKAQSKGLL
NGTLKIPVTNTINH

>gi|82411126|gb|ABB75235.1| glycoside hydrolase family 2, sugar binding [Nitrosospira multiformis ATCC 25196]
MKFAHPRPQMQRSNWTSLNGVWRFRYDEARTFTHPSQIESWPMEIIVPFPPESEASGIGDRSFHSLCWYE
RDFDFEPSSERVILHFGAVDYSAKVWVNGRFAASHEGGHTPFWGDITPLLDPSGKQKVTVQVEDDPHELA
KPRGKQDWQLEPHAIWYPRTTGIWQMVWIERVSENYIEKIRWTPQVEIYAIGFEARVIGEEADELAVDVC
LRHGEQLLAHDRYRVVEREVDRVIILSDPGIDDFRNELLWSPERPTLIDAVVRLMRGEEVVDEFISYTAM
RSVNILRDRFMLNGRPYTLRLVLDQGYWPETLLAAPSDDALRGDVELAKAMGFNGVRKHQKIEDPRYLYW
ADRLGLMVWEEMPSAYRFTRSAIKRMVREWTEAIERDYSHPCVIVWVPFNESWGVPELTAVRKQRHAVEA
LYHLTKTLDATRPVIGNDGWESSATDIIGIHDYDANIEHLRQRYGAEIKPEQLFDRRRPGGRILTLDGYP
HRGQPIMLSEFGGIAFAKCPQPGVEHTWGYTVAHAEEEFARMYAELMHTVIHTALFSGFCYTQFADTFQE
ANGLLCADRTPKIPIEQIARVTRISPTYIPGGV

>gi|87136112|gb|ABD26854.1| glycoside hydrolase family 2, sugar binding [Novosphingobium aromaticivorans DSM 12444]
MIRPLLGALLATVPVLAMAAPRSEVLLDKGWQVRLDPADAEAVRAHPRAAKWLPATVPGVVQADLVAHKV
VADPFVGLNEAQVQWAGRSDWIYRLPLEANAALLSRGHVELVFEGLDTFATVTVNGSEVLSADNAHRRWR
VDVRHLLKPGANEVLIRFRSPLKVLQPRVLPLENPLPGEYDSVFGDEPEGRQTSPYIRKPKYHYGWDWGP
RILNIGPNGPVRIEAWDDARIDVVRVQQEAISAAEARIAAEVEIVADKDGEAEVGASAIGPDGATAASGT
RKVHLVAGRNRVLVPLAIASPRLWYPAGFGDQPLYSVRTSLKVKDEVVDGAVRSTGLRTVELLREADANG
RGFQLKINGLPIFMKGANLIPFDSFQTRVTTQRMAAILGDAKAANMNMVRIWGGGHYLPDAFYDAADRLG
LMVWQDFMFGGAVTPHDREFRESVRIEAEEQVDRVQAHPSIVIWAGNNEVLSGWETWSDRVAFKKRVGAD
EQERVGVGMAILFNQVLRDAAERRDADVPYWPGSPSTNYEGRPDVDGDGDRHYWDVWGGKKPVEAYLETC
PRFMSEYGLQAMPVMPTIRSFAGPGDLEITSPVMRAHQKFMRGQGQERLLHYIEQRYRAPRDFADFVYLT
QAMQADGIALGALHHRACNPVTSGSLYWQLNDVWPGASWSSVDYYGRWKALHFAARRFFAPLAIAAGRKA
DGMTEVSLVSDRTAPLDAQWRLRIVSVEGKERVVGGGNATVAPLSASRVGTFDDAALFGSDDKRTSFAVA
EMLVDGKVVSRALVSALPEKAMALPDPGLTTAWTTAPDGKPRLTVTAARLARGLWIGFGALDASASDNFV
DLLPGESVTVEVTSKASPAALRKALELRHLGESRR

>gi|87136118|gb|ABD26860.1| glycoside hydrolase family 2, sugar binding [Novosphingobium aromaticivorans DSM 12444]
MSGLRRREVLGAGLIAGTLPLMPPAVARTASDVEESPLLHGLAPRDDTPWALPQHDPSRLLLDEGWRFHE
GDVVVPPPASHHETYLSVKAGNARGAAAMAWDDSDWPVVRVPHDWASAQPFVREANVSQGYRPRGIGWYR
RTFRLAEADRGKRLELQFGGVATACQIWINGSLVARNSSAYNAINIDITPFARFGEEDNVIAVRVDADAL
EGWWYEGAGIYRHVWLARRSGVSIATDGVHCDPRLVDGRWWVPVTVTLESVEKLARTVTVTAVLRDGAGR
EVARGEAHAQVEPLGRAEARVTLEVGNPALWSVETPTLYEVEITAGHLDGMDLRRVPVGFRTIRFDAEKG
FFLNDKPVKLKGVCLHQDHAGVGVAIPDALLAWRLARLKDMGCNAIRCSHNAQSEAFYALCDRIGFLVMD
ENRVFNPAPENMAQLEWLVRAHRNHPSIVLWSVFNEEPMQGTTQGVEMVRRMRAAVRALDDSRPVTAAMN
GAFHDPVNVSQVVDVVGFNYYPGDFDRFHAEHPDLPITSSEDTSAFMTRGAYASDPAGHVITSMDKEAAA
WGATHRDAWREIARRPFVAGGFVWTGFDYHGEPTPYDWPTISSYFGIVDLCGFAKTAYDIRRAQWIDDRP
VVGIAPHWTWPGREGQEIELLVTSNAGRVRLRLNGRVVAEQDCDPIMGATVRTIYEPGVIEAEALRGGEV
VARAIHRTAGKPVALRLTPTRKSLRGDGEDVAAFTVDCVDARGLHVPTADARVRLGVVRGTVLGLGNGDP
NSHESEKGNERSLFNGLAQVIVRADAGEGSLAVEASAPGLRSARASVPVRQVSPPPALAAALPRIVVADW
RCSPAYAERPDPALRPADGDNNLWAFVRTPWVAADDTQPGWRILRGVIPARRALATRGGQLQFDRVAGVA
ELWIDGALAVRKGTPDPAPMTVALKPGAREIALLVRSGPGVPSGIAGAVRVTTN

>gi|46913700|emb|CAG20486.1| putative evolved beta-D-galactosidase, alpha subunit [Photobacterium profundum SS9]
MLLSGQWTFNFFNNPMLVPDEFYNQEMSEWDSIQVPNMWQMEGHGKLQYTDEGFPFPIDVPFVPTNNPTG
AYQRTFTLGDGWDKQQTIIKFDGVETYFEVYVNGQYVGFSKGSRLTAEFDISEQVKVGKNLLSVRVMQWA
DSTYIEDQDMWWTAGIFRDVYLVGKKPVHVYDYTIRTDFDAQYQSATLSGSVVIENLQTAQASGFQLEYA
LYDGNQLISDGSVDNLAIEECHTATFAIDVTNPVHWTAENPHLYHLFLTLKDHAGTIIEIIPQRVGFRDI
KVKDGLFYINNQYTMLHGVNRHDNDHLNGRAAGIDRVEKDLILMKQHNINSVRTAHYPNDPRFYEMCDIY
GLFVMAETDVETHGFANVGDLSRITDDAEWENVFVDRIERQIHAQKNHPSIIMWSLGNESGYGCNIRAMC
KAAKAIDDTRLVHYEEDRNAEVVDIVSTMYSRVQLMNYFGEQPMDKPRIICEYAHAMGNGPGGLTEYQNV
FYKHNHIQGHFLWEWCDHGILEQDEKGRDVYKYGGDYGDYPNNYNFCMDGLVYSDQTPGPGLREYKQVIC
PVKVSVKDAENGLITVENKYWFSTLDDITLLVDIRAEGETLAQYQLSATNVKVGESCDLQVALPELDERE
VFINVSVRKNSSTRYSVANSELGIFQFQIKENTAQLPTFTHTNSTALNVQEQRLEWIVEGYNFELTFSKI
SGQLTSWLSNGIEIIASSPKMNFFKPMIDNHKQEYEGLWEPAHLQIIEEHFRTLEVEQQNGCVIVTVNSI
VAPPVLDFGMRCTYIYEIHSEGQVNLSLTGKKYGEYPHVIPVLGLDMGINNQFEQVEYYGRGPEENYLDS
KQCNIIDVYQSTVTKMFENYPFPQNNGNRQDVRWASLVNRQGNGLFVKPEQPINLSAWHYTSEHLHEAQH
INELEKSGYITLNLDHKLMGLGSNSWGSEVLDSYRVYMNDFQYALTLVPFSQANCRANYLAGQDFSLKTQ
TDQNIQENTPSMIGGDK

>gi|46915134|emb|CAG21907.1| putative beta-galactosidase [Photobacterium profundum SS9]
MALSDIIQRRDWENPQSVNIHCLKAHSPLASYRDINHARDGIHAQRQSLNGQWKFKLFDAPEQVEGEFID
VQFNDSAWGDITVPSNWQLQGYDKPIYANVKYPFEVNPPYVPADNPTGCYRTRLTLTEADLESTQRIIFD
GVNSAFHLWCNGDWVGYSQDSRLPAEFDLSQYLTAGENTLAVMVIRWSDGSYLEDQDMWWLSGIFRDVTL
LSKPKQCIEDVFITPDLDACYRDGSLSIVTHISAPETSQVHVQLFDGSQAVTEPSIARPHNRRIDERGSY
DDVVFQTLHVREPQQWTAETPNLYRVVVSLLDAEGNHLESEAYQVGFRKVEVKDGQLQLNGKPLLIRGVN
RHEHHPELGHVMTEEDMVRDICLMKQYNFNAVRTAHYPNHPRWYELCDQYGLYVCDEANIETHGMIPMNR
LSADPQWAHAYMSRYTQMVMRDKNHPSIIIWSLGNESGHGSSHNAMYAWSKQFDPSRPVQYEGGGANTTA
TDIICPMYARVNTTVEDEAVPKWPIKQWISLPNEQRPLILCEYAHAMGNSLGNFNEYWDAFREFPRLQGG
FIWDWVDQGLSQWDNDGKHFWAYGGDFGDTINDRQFCINGLIFPDRTPHPTLEEVKFCQRMITVALTQQD
KQQCHLTVTNEYVFRSTDNEQLHWSVLENGVEVQSGQCTLAIDAGSQQTVDIALDFQPKADAKYHLNTDI
CLISATPWAQAGHVSATEQFTLSNTSSLTLPKISILSAPQLSEQGRDILVSNLDKKHQWQWNVESGLLTS
WMVDGQSQLLHAPEDNFFRAPLDNDIGVSEIDNIDPNAWVCRWDAAGIGRWERECVSCTSESLSQAVKVT
STFAYHHNGGVQAITVWTYTLDNQGEMHIDVDVTLADHLPPMPRIGLELALPLPSDNTTVTWQGLGPFEN
YPDRLAAARFGQHTQSLDAMHTPYIFPTDSGLRSGTQWLNVGNLECTGDFLFSVSRFSQQQLTEAKHTNE
LTLEDKIYLRIDHQHMGVGGDDSWSPSVHEEFQLTDNTYRFSIMLKPRHN

>gi|46912116|emb|CAG18911.1| putative beta-mannosidase precursor [Photobacterium profundum SS9]
MTISLNGQWLLACVQRNSIQDIAISFPGDVHSALLDAGIIPEPYWADNEAKVQWVSECDWVVSRHFELTE
DDIACKALDLVLDHLDTVAEIRVNGHNVADFHNMFMRHKVDILPCLLVGDNRIEIVLHRADIAAKNRADH
LPFPIPWAVGNNQIPHMNTLRKTQCHTGWDWGLCLSVIGIYGDILLQPIQQVRVSHVSTDQHWDDWRCEL
EVTIHYESMPNSGLASASVSFDGQTYHLALDQTSTQSTVLFRVDHPKRWWPAGYGKQRLYDLQVVVNGYH
IEKKIGLRKLELCTEDDDIGQSMVFKVNDVPISAKGANWIPMDALPSRMNDQRYRQLLEDAVAANMNMLR
VWGGGMYEKDIFYQLCDELGLLVWQDLMFACALYPSTPDFITEVQAEVEFQVRRLKDHPSLALWCGDNEV
IGAIGWYPESRENREKYVVNYDRLNRALSEVVTREDPSRRFWASSPCNGELDFGDAWHDDHRGDMHFWDV
WHSGKDLEEYRSVTPRFCSEFGFQSWPSLPTVRTFAPEKDWNITSPSFESHQKNARGNSIITEMFTRYFR
FPNGFANMLYVSQVQQALAIKTASEYWRAQKPVNRGILYWQLNDCWPVSSWSSLEYSGRWKQLHYHARRF
FAPQLAAFVPNDGGVVLHLINDSRKSAELKGEVVWQSWQGEILYREPISQYLEPDKNIVAWQWLAEDLQQ
HEADGFFHVHLTCGQEVIENTYFPLRPKHCELAAPELRYEVADINNQLYVMLNCEHPAFFVHLEYAGEGR
FDDSSFTLVPEYQKQVKYLGPATYEELVAGLTVYHLHQSYQP

>gi|34396778|gb|AAQ65843.1| beta-galactosidase [Porphyromonas gingivalis W83]
MTAASVVFGAEAQVTESGLPYWKDIRTVSVNKEPARSSFMTYADRSEALTGKYEKSSYYRLLNGTWRFFY
AESEAHLPAGITDSSANTKGWHDIQVPGNWEIQGHGVAIYTNHGYEFQPRNPQPPKLPEANPVGVYRREI
EVPTDWMERDIYLHIAGAKSGLYVYINGHEAGYSEDSKNPAEFLINPYVHAGKNTLTLKVYRWSTGSYLE
CQDFWRISGIERDVFLFAQPKAAVKDFSIKSTLDDSYRNGIFSLKADLRNRRGEASELSLTYELLDAEGK
TIATETRSTLIAAGGERTLSFEAQPGTVHTWTSEHPYLYKLLMTVREKGKVTEVIPSRVGFRRIEIKPIE
EKAANGMPYVCFFVNGQPIKLKGVNMHEHNPATGHYVPEELMRRDLELMKQHNLNAVRLAHYPQDRRFYE
LCDEYGLYVYDEANIESHGMYYNLRRGGTLGNNPEWLKPHMDRIANMFERNKNHPCVTIWSLGNEAGNGY
NFYQAYLWLKEADRDLMARPVNYERAQWEWNTDMYVPQYPDAKWLEGIGRAGSDRPVIPSEYAHAMGNST
GNLWGQWQAIYKYPNLQGGFIWDWVDQGILRTDDKGKSYWAYGGDFGVDAPSDGNFLCNGLVNPDRTPHP
AMQEVKYVHQNVGFEAVDAAKGHFRITNRFYFTNLKKYRLRYTVSANGKALQSKVIGLDIDPQTSSDIIV
PVDGLRPTAGMEYFVDFSVQTLQAEPLIPIGYEIAHDQFRLPIDAERTAYRATGPTLHTSTEGDELKVVS
SKVDFVFNKKSGLVTSYRVDGREFFKDGFGIQPNFWRAPTDNDYGNGAPRRLQIWKESSRDFQVVEAGLS
NEGNTVLLKATYLLAAGNLYRLTYKIYPDGVVNVKVQFSSTDMETDEYEWSEAARTATFSPGREALRKEA
SILEVPRIGVRFRLPAEMNEVRYFGRGPDENYIDRNYGATVGLYTTAADKMYYNYVRPQENGHRTDTRWL
MLHGRGLGLGIVADETIGFNALRQAVEDFDSEEAKHRPYQWNNYSQTEIQNRDESKARNVLRRQHHVNDV
PVRDFVEVCVDMKQQGVGGYDSWSALPEPWHRLPSNREYSWGFTLLPVRSVGQMATATRYAY

>gi|34396219|gb|AAQ65286.1| beta-mannosidase, putative [Porphyromonas gingivalis W83]
MISKNTFRTFLLWLIPISITFQTQAAHTISADTLHLDKGWEFSRHDSTAWLPATVPGVVQYDLIRHGLLP
DPNYRLQEEQAQWPEEHDWDYRLLFSLTEQQLRSLRAILMAEGLDTYATVFLNGKKIMESHNMFVGREAD
ITGLLRKSGNELLIRFRSPMKEVRPLRQRDGFDYPADNDHHNEKLSVYTRKAPYHYGWDWGPRLVTTGVW
RPVGIRFEGAVAFASKPEVTYTLTKDAQVNCLFPLSWNEQNDRSVRLVVELYSPNGRKVHSEELTAGYGQ
PSCRTSFTVLSPDRWMPNGIGLPLMYTLVARLQDKDGTTWQTYRTQIGFRTVEFVREEDTHGRSFFFRIN
GKPLYMKGANYIPGTMMLSARTEEYWQELFRSVSEANMNMLRVWGGGIYEDERFYELADANGILIWQDFA
FACTPYPGDKEFLRNVREEADYNIRRLREHPSLALWCGNNEIREGLKYWGWQKRSDRSTYQKFLTDYDKL
FCRLLPERVAALDPTRAYVETSPDTANWGRPATLVWGDSHYWGVWYGREPFGILRERIPRFMSEFGFESF
PERKTLESFAWPEDMQLDSPVMKARQKSSVGNEIILEYMRRDYPEPKDFDDFVFKSLIMQGQGMRIGLEA
QRAAKPYCMGSLYWQLNDAWPAISWSGIDYYGNWKPLHYQVRRAFEPVIIVPDAERRTISIVSDAPEAKG
EDRMALRIEPISFEGKRYPTFWVRNIEVDNEHPTVLPFPIEQWLPQELQRTNLLRLSLVEDVGEAYGEVW
ASTLYYHHSPKDLLLPVAPPISQELRRTGLRTWELTVRSPYLVKDLFVETDALGARFSDNAFDLLPNEER
RLIITLPTDSTEDPAIRLRHL

>gi|34396974|gb|AAQ66038.1| beta-galactosidase [Porphyromonas gingivalis W83]
MFGENKEDGHATFMPYATTALLQADERYQKPWLTPSQAEFLSLNGLWYFRYFPDARTARTDFVEDLFDVS
AWDTITVPSCWQMKGWDTPLYINVNHIFEDNPPFIRIQKTYTSAVDPNPTGSYRRDFILPTGWEKKRVYL
HFDGLYSGAYVWINGRYIGYTQGGNNDAEFDISAAVRAGQNNVSIQVVRWTDASYLEGQDMFHMSGLHRD
VYLYATPRTSIRDHYITSKLHPESDYTTGEISVAVEMDNRDGSAARKTVGIRLLDPQGKVLWEERKQTRL
SVGEQKQSLHFRKADLRNLSLWTAETPTLYTLIITQWDDKEREELAFATKYGFRQPEIRDQSVYLNGRKV
LFKGVNTQDTHPLHGRSIDLPTMVKDITMMKQANVNTLRTSHYPRQPKMYALCDYYGLYVMDEADLECHK
NWDDHGEKGGITNAESWRAQYVDRTVRMVCRDRNHPSVLFWSLGNESGGGENFRHTYAAVRALDSRIIHY
EGATRGGTEYTDLHSVMYPSLAQVQAGSNGRETDGKPYFMCEYAHAMGNGVGNLQDYWDIMEQSSAGIGG
CIWDWVDQAIYDPSEIKRGLYRLHTGYDYPGPHQGNFVNNGLVTADRSWTPKLYEVKKVYQYVKFDAYDS
KSKLLTLHNAYSFTDLNRFGLRFKLLSDGCVIESGEVDLPKLPAGEKATLRIPVADIPMYSTRDFHIDFE
LFLREATTWSDKGYTVASEQFTLAQREGFASLLPERMPTLQVTTEGNHLHIANDRVQLVFDLHTAELICW
NYGSHPVIIPRGGPVYDNFRWVENDSPYGSIPPGAPAGPVQPAVPSYEVNADSTRVILAASHRALCPYRL
NYYIYGDGTVDIRADFTPEEEHADKLRRLGIKMCLPLQMDRIEYLARGPHENYVDRRQSAFFGLYSDRVS
RMVEPYVRPQSTGNRTGLRALTLTDDSGRGIRVEASGQVDFSILPYEDEHLARTRHQWELPMPAHHILRF
DYMQRGLGNGSCGPGTAPTYLCPSSGTYSFELRFRPL

>gi|50841370|gb|AAT84037.1| beta-glucuronidase [Propionibacterium acnes KPA171202]
MLRPQDTATRDTKCLSGMWDFAFDAEDRGQTEKWFTRPLPTCTEMAVPASYQDLSTDPAARDHVGPVWYQ
REVRIPRGWTDDRVVVHFESATHAATVWVNDVEVVRHVGGYLPFEADITDHVCAGKKCRLTVRVDNRLSF
QTIPPGIIVDSPEGPKQKYWHDFFNYAGIHRDVWLCRRPQAHIEDVTITTDIDGNDGIVTWSVLLHDAEP
LTTRVTIFDTEGNVVAGGTSANAHARIPSVHLWQPGHGYLYEAEISLVDGDQVIDTYQQVFGVRTIRVDG
ARLLVNGEPVHLTGFGMHEDHQTIGKAHNDALMLRDAACLEWIGANSLRTSHYPYSERILDYADRHGLLV
IDETPAVGINMGLGGGIFGAQGYPTFSAETINDKTQKVHAQVIRDLIARDKNHPSVIIWSIANEPESETE
AAENYFLPLFDVARAADPTRPVSFVNVMLAPFGKCRVSQYSDVLLLNRYYGWYVDTGDLAAAERHWREEM
AGWASENKPIIITEYGADTMPGLHQIPAQPWSEEYQVEVLKMNERVFDSFDAIVGEHIWNFADFATTSGT
MRVGGNRKGIFTRDRQPKSAAFHLRKRWRGVAQ

>gi|50840118|gb|AAT82785.1| beta-mannosidase [Propionibacterium acnes KPA171202]
MSAPFQLTSSDPSVIDPVGLAADTHEWIEAVVPGGVHETLIAAGIIAHPYVEDHEKDCRWVEDRAWWYRG
TVPIPAGDDPLVLTLTGVDTVADIWVNGHHVGRHANQYRPFQVTLPPIDANKAKVLIRFAPPLDGLAEPP
ATRAMVNAVSDFLNAAAPQNLDAEPGSGILTLDLAATRRRKGMFSWGWDFAPRIPSIGLTGPVELTRRSP
IEVSHHVDTMAIGDGDSADVNVVVSTVHHDGPAPCTVDVTLTSPDGDRVSGHAQFKHGSATVDLQLDNPQ
LWWTHDLGKPSLYQVDIKICDKDANTIATDSGMAGIRTIEVDCSPDTDDPEIDGPARHFTFIINGVPVFA
RGANLVPQSMLPGSVTPQQDHDLVRACRDANMTMVRVWGGGVYASDAFMTACDEYGILVWHDFMFACIDY
PGDDEEFMSEVRTEADYQTRRLANHPSLALWAGGNEVQAMHQAVWNNLNLGPWGSEIFDEVLPEAVRRNS
PTVNYWANSPATDVDTDPRVNGTRAGDRHAWEVWHGADVGAGTHEDYSSPAEAMHYHRYSYDTGRFISEF
GIHASADLPALGRWLGNDHLNLDDPILLARNKDTPKAKGMALIDYEVGKPTSVQSYVTYSQVVQAEGLKF
GIEHYRRRWPHCAGALVWQLNEPWPGMTWSLLDHDLGAKPGYYATARAFAPALSILRLTDDSLEVWVSNA
RPTRVTDTVTVTIEGFDGSIDQTHRVKVSVPASTSQMVWSVPRAQIPVNGSHYIWVEGSVLPANRLFLTR
IGDLNLPEAHLDVKVDVTEPTTATVTVATTTFAYFVRVLTPWPGARPDISALDLRPGTKAVVTVTGLPEG
FDPDEITVRHFLDDVDR

>gi|50840764|gb|AAT83431.1| beta-galactosidase [Propionibacterium acnes KPA171202]
MVANADTAHRLDDALTNLIPWHGPVAPRAHLHTDAPTLDLSGTWRFQLVDSPHDAPAGFPDPQFDDTDFV
DLAVPSSWHMVDPAGNAPFGRPAYLNTNYPIPVPASDEDIVVPNENPTGCYRHTFEVGKEFTDAKRVLLR
FEGVDSFARVWFNGVELGWTKGSRLTSEFDVTSQLRSGRNVLAVAVSQWSDGTFLEDQDMWRMSGIFREV
TLLARPHGGIDDLFVHASWDGDAKLLIDGPEGATVAIPELELATTCNTEVAIPDAQPWTAETPKLYDATV
STDTETVTIRIGFRSVAIAGDIITVNGEKIVFRGVNRHEWHPRTGRTLDEQTMRADLELMKRHGVNAIRT
SHYPPNVRFLDLCDEYGVWVLLECDLETHGFERGGWDGNPTNDDRWYDCLLNRIQRTVERDKNHPAIIGW
SMGNESHCGEGIRLMNDWVKNRDPSRFTHYEGDDAHAICDVWTVMYPSMEWVEAVRDRTVMPGAEPAPQT
GRELGLPFFMCEFAHAMGNGPGELDAYEERCFDPHFHRDRMHGGFIWEWIDHGIDTGRGYAYGGDFGEVL
HDSNFVCDGLVLPDRTPSPGLLEFTATMGAVRIEVDSEQLRDGNGITVINRRDFSDLSDLTFVWQLINDD
EYVQTGVLEVGALAAHQIWTGTVPLPDEISDRMVVVVEAKLVRDTIWAPAGHVVARTSALLVPKPGPRLY
LPASSQPHRDGTGWSLGPAHFDRRGRLVTWGNANLVAPVLDLFRAPIDNDRASSLARNAIGDAALAAGLD
RLVHTTTSVRDEGDELVVVTRSAAAAARNSMTTTWSWRAIQTNDGSEGVHLDLHVDPHGYWPTMLGRIGV
TIGLPAEWTTVSWFGLGPTENYPDSQHAAIWGRWNGEVDDLQTPYVMPQENGLRQGVHELTISGSNGGLR
ITADGSWPAFAARPWTSQALLTAAHTWDLKPDGHTWLTLDAVSAPLGSTSCGPMPIMSHRLYAQPVDLSL
TLSLI

>gi|4079639|emb|CAA10470.1| beta-galactosidase [Pseudoalteromonas haloplanktis]
MTSLQHIINRRDWENPITVQVNQVKAHSPLNGFKTIEDARENTQSQKKSLNGQWDFKLFDKPEAVDESLL
YEKISKELSGDWQSITVPSNWQLHGFDKPIYCNVKYPFAVNPPFVPSDNPTGCYRTEFTITPEQLTQRNH
IIFEGVNSAFHLWCNGQWVGYSQDSRLPSEFDLSELLVVGTNRIAVMVIRWSDGSYLEDQDMWWLSGIFR
DVNLLTKPQSQIRDVFITPDLDACYRDATLHIKTAINAPNNYQVAVQIFDGKTSLCEPKIQSTNNKRVDE
KGGWSDVVFQTIAIRSPKKWTAETPYLYRCVVSLLDEQGNTVDVEAYNIGFRKVEMLNGQLCVNGKPLLI
RGVNRHEHHPENGHAVSTADMIEDIKLMKQNNFNAVRTAHYPNHPLFYELCDELGLYVVDEANIETHGMF
PMGRLASDPLWAGAFMSRYTQMVERDKNHASIIIWSLGNECGHGANHDAMYGWSKSFDPSRPVQYEGGGA
NTTATDIICPMYSRVDTDIKDDAVPKYSIKKWLSLPGETRPLILCEYAHAMGNSLGSFDDYWQAFREYPR
LQGGFIWDWVDQGLSKIDENGKHYWAYGGDFGDELNDRQFCINGLLFPDRTPHPSLFEAKYSQQHLQFTL
REQNQNQNQNQYSIDVFSDYVFRHTDNEKLVWQLIQNGVCVEQGEMALNIAPQSTHTLTIKTKTAFEHGA
QYYLNLDVALINDSHFANANHVMDSEQFKLINSNNLNSKSFASATEKSVISVNETDSHLSIENNTFKLVF
NQQSGLIEQWLQDDTQVISSPLVDNFYRAPLDNDIGVSEVDNLDPNAWEARWSRAGIGQWQRTCSSINAV
QSSVDVRITCVFNYEFNGVLQAQTQWLYTLNNTGTISLNVDVNLNDTLPPMPRIGLSTTINKQSDTKVNW
LGLGPFENYPDRKSAARFGYYSLSLNELYTPYIFPTDNGLRSDCQLLSINNLIVTGAFLFAASEYSQNML
TQAKHTNELIADDCIHVHIDHQHMGVGGDDSWSPSTHKEYLLEQKNYNYSLTLTGGITT

>gi|40806810|gb|AAR92204.1| beta-galactosidase [Pseudoalteromonas sp. 22b]
MTSLQHIINRRDWENPISVQVNQVKAHSPLNGFKSVDHARTNTQSQKQSLNGQWDFKLFDKPEAVDESLL
SETLNSNWQSITVPSNWQLHGFDKPIYCNVKYPFAVNPPFVPSDNPTGCYRTEFNISESQLTQRNHIIFE
GVNSAFHLWCNGQWVGYSQDSRLPSEFDLSELLVAGTNRIAVMVIRWSDGSYLEDQDMWWLSGIFRDVNL
LTKPQNQIRDVFITPDLDACYRDATLHIKTAINAPNNYQIAVQVFDGEQALCEPQIQSTNNKRVDEKGGW
SDVVFQAIDIQSPKKWTAETPYLYRCVVSLLDEQGNTIDVEAYNIGFRKVEMLNGQLCLNGRPLLIRGVN
RHEHHPENGHTVTTADMIEDIKLMKQNNFNAVRTAHYPNHPRFYELCDQLGLYVVDEANIETHGMFPMGR
LASDPQWAGAFMSRYTQMVERDKNHASIIIWSLGNECGHGANHDAMYGWSKSFDPSRPVQYEGGGANTTA
TDIICPMYARVDTDIKDDAVPKYSIKKWLSLPGETRPLILCEYAHAMGNSLGSFDDYWQAFREYPRLQGG
FIWDWVDQGLSKTDENGKHYWAYGGDFGDELNDRQFCINGLLFPDRTPHPSLFEAKYSQQHLQFTLREQN
QNQYTIDVFSDYVFRHTDNEKLIWQLMQNGICVEQGEHVLNIAPQSTHTLTIKTKTAFEQGAQYYLNLDV
ALVNDSHFANANHVMDSEQFKLINSSNLSSKLFVSSSEQNAISVSETDSQLSIENDKFKLVFSKQSGLIE
QWLQNDTQVINSPLVDNFYRAPLDNDIGVSEVDNLDPNAWEARWLRAGIGQWQRTCSSIHAVQSSVDIRI
TCVFNYEFNGVLQAQTQWLYTLNNTGNISLNVEVHLNDTLPPMPRIGLSTTLNKQSDTKINWLGLGPFEN
YPDRKAAARLGYYSLSLNELHTPYIFPTDNGLRSDCQLLSINNLTVTGAFLFAASEYSQSTLTQAKHTNE
LIADDCVHVHIDHQHMGVGGDDSWSPSTHKEYLLEQKQYSYSLTFSAK

>gi|4589389|dbj|BAA76741.1| beta-galactosidase [Psychromonas marina]
MRTFPEIINARDWENQHVTHQHVLEAHAPLHAFHSQQAALLNQASEFQHTLNGQWRFQLFTKPEVVPCDS
IEVDFDDSEWPNITVPSNWQLQGYDKPIYTNVKYPFEDNPPFVPADNPTGIYRLNFDLPDTWQGRKQTIT
FDGVNSAFHLWCNGVWIGYSQDSRLPAEFDLSEQLQAGNNQLTVMVLRWSDGSYLEDQDMWWLSGIFRDV
TLRSKPIISLRDIAISTDLDACFNHAQLNMVTYLSEISSDFRAQVQLFDAQGLPVTEPICAAFGERIFDE
KGGAQDRAEHKIAIISPHKWSAESPYLYRAVISLLNSDQEVVDREAYDVGFRVVEISDGQLKVNGCPLLI
RGVNRHEHHPEKGHAVNDDDMLMDIKLLKQNNFNAVRTAHYPNHPRWYELCDQYGLYVVDEANLETHGQF
PMSRLSNDNSWLSAYMRRMTRMVERDKNHASIIIWSLGNESGIGHNHHAMYQWTKLKDPTRPVQYEGGGA
DTAATDIIVPMYARVDEDQLLPNAPDVVPKIAIKKWLSMPNEQRPLILCEYAHAMGNSLGSFDKYWQAFR
DYPRLQGGFIWDWVDQGLTKTDKNGVDYWGYGGDFGDQINDRQFCINGLVFPDRSLHPGIYEVKKAQQFY
QFSLIEADAVTIKVDSEQLFIDSSDENLRWTITENGEVMVSGEVELDIAPQCSQLLTLLENHPDQKVGCD
YFLNIEVVLNKDKPWAEKGFVVATEQFVLPSIPQLARLTPVVSDAPCVSESENTLTISGDNFTVKMDKQQ
GVITDWLVAGEKRLLAGPKDNFFRAPLDNDIGTSEANCVDPKAWVSRWQSAGINDLVCRCLSIEAVTLKH
QVLINVEFGHYSADKLIIATHWQYKIDHHGKVSIAVNVDVAKSLPPLPRIGMELILPKTDKPVSWFGRGP
HENYPDRTLSAHIGRYSCPVEALHTDYIFPSENGLRCDVKEAQVGPLMVTGDFHLAVSRYQQANIAQAKH
TNELIDEQQLYLRLDGFHMGVGGDDSWSPSVHQEFLLTKQHYHYHVVLSFT

>gi|72122516|gb|AAZ64702.1| hypothetical protein Reut_B5357 [Ralstonia eutropha JMP134]
MRVSGRWRDSAPVAVHRHDYWYRLRFAATGRRVLRLRGLAGTAQAWLNGREISAPQAPGDACDAEVELAG
LNTLHLCFRATVPRLHGARATLFWRQSGAFPMSGVIGHAAAEGKPLHAVGVLQPVEVLDVAGGDVLADAA
MDLSAGLEDGDGVVRMRLHLHGEAPLRATLNVGNARRAVQASLTREDAFTLTAQVRLAHPDPWWPHTHGR
PARYRIVAEAGAHALDCGQIGLRSVRRDRQGHMPYPRINDVPVFCRGARLAAEELAALAASPLATRRWMR
LARGAGLNVLYLDRDGAPAADIRAACEAAGMLLWRDGMAPADTAWLPEIAGVPCARTLEALGLSHAVADP
SWKASVPHPVGTLWDAEDARDRQLRTLYDVDPPHLRRTDAQRYLRLSRALAADLVNDLIAGCRRDGSSAG
LALAPSLHDVLLANGTGLVDVCGRPKSGWHAMRAACRPLQVLISNNGSNGSDSIRLDLCNETAAPREVRV
RVCWIRNGAQVHAEADHVLCLQARAVLVLAPQPQQGGAAAAADVVLATLSDARSGELLSQAAHLPDRRAD
ALPQAGLHVEVQRYAEQWWLEISATHFARWVHIEDDVLQPSQDWFHLAPGGRIRIRLLHEGGHALHPAMC
PAGKVRALNQDAPVHYGA

>gi|86282171|gb|ABC91234.1| beta-mannosidase protein [Rhizobium etli CFN 42]
MTQQPPLSSIDLSGSWQLTSVDGEIRSVITLPGDVHTALYRASLIPEPYFGRNEEKVQWVAEREWAVERS
FTLHDAEGDWYLDVDYLDTVASIYVNGFLALEADNSFRRYRPDVSSMLKSGDNVIRIVFASNPAVGAERQ
KKQPFYIPYSTGNSPIPDGNMLRKPQCHFGWDWNIAIAPFGLYGTVALKKLETARIEHVVTRQVHNNDGS
VDLTVTASLFSKHAGVAQIYFEFDGERVRLDVGVKGETDVNYLFHIDEPRLWWPSGSGEQALYTLSVELS
DEVVTRQIGLRTIELITTPDAAGARFAFRINGREIFCRGANWIPADALYSLSSPEKTEDLLQSAKAANMN
MIRVWGGGFYEQDHFYDLCDRLGLLVWQDFMFACNLYPSAEDFLDNVAIEVDYQVRRLSSHPSIALWCGD
NELVGALTWFEESRKDRDRYLVSYDRLNRTIEQAVKKALPGALWWPSSPASGYLDFGDAWHADGAGDMHY
WSVWHENKSFDNYRTVRPRFCSEFGFQSYTSLPVIRTYAEEKDMNIASPVMELHQKNAGGNERIAGTMFR
YFRFPKDFPNFVYLSQIQQGLAIKTAVEYWRSLKPHCMGTIYWQLNDTWPVASWSSLDYGGRWKAMHYLV
KRFFQPVAVAAIPSEDGKTIRFSLVNDTLADVSVDLSISVLTMNGERKHLKDVQAVCSPDAAVTAATIDV
AEIGEGTLLAWQFTASNGMGGEGHYVNGTYKALELEPAGLTVTHEYVEASGAVDINVTAKGLALFVMIES
ETDGKYSDNAFDLAAGESRRITFTPAHQLERGKLPDFRFYDLHSCQSAD

>gi|86283397|gb|ABC92460.1| beta-D-galactosidase protein [Rhizobium etli CFN 42]
MRSVVSFNEGWSFHEGFGQRLLENFDAAKPVSLPHTAVELPFNYFDEKSYQRAFTYQKVLRWLPEFEGRE
VSLVFDAAMADSVVYLNGEEITAHKDGYTPFEARLTGKLLKGENLVTVKIDGSENPAIPPFGGRIDYLTY
AGIYRDVWLKVTDPVSIRNLKIETADVLAPHKSASIRVDLANPEGRSFSATLTAALKQADGTVIATAATE
TIGNRTTLSLGGLTGITLWDITNPTLYEVTVELRTEHGSDRLSTRFGFRTAEFTPEGFLLNGKPLKLRGL
NRHQAFPYVGYAAGRSAQERDADIMKSVLKCNIVRTSHYPQSKWFLDRCDAIGLLVFEEIPGWQHIGDAD
WQKESIENVRRMIERDWNHPSIIIWGVRINESQDSHDFYAETNRLARELDSTRQTGGVRYITESELLEDV
YTMNDFILGNEELPGANRPRTVLRGQQENTGLSRKVPYLITEFNGHMHPTKIYDQEQRQAEHVRRHLEVL
NAAYGDPDISGAIGWCMFDYNTHKDFGSGDRVCYHGVMDMFREPKFAAYAYISQCEPSEEIVMKPVTFWA
RGERNIGGVLPLIILTNCDEVELQYGALSKRVGPDRENYPHLPHPPVVLDHRHFTADELGTWGLEWIDGA
LTGFIAGEAVVSLNLAADPLPTTLEMVADSSTLKTRERDSTRVIIRALDQCGQRLPFMNDSISLKVHGPA
RIVGPTNVPLQGGTSGFWLEATGLVGEITVEAVSSRFAPVTLNVTAVA

>gi|86280238|gb|ABC89301.1| beta-mannosidase protein [Rhizobium etli CFN 42]
MIEKTVLNSGWTLNCNDTGRAGLPDAIPATVPGCVHLDLLANRLIPDPYIDINEITNDWIGKTDWTYRCR
FEALPDDDRVQELVFDGLDTVAVILLNGEEIGRSFNMHRTYRFDVSGLLHKAQNELTVSFRSAYAYGAEM
EKHYGYRPNNYPGPGNLMRKMACNFGWDWGPTLVTSGLWKPVRLESWDRARLAETRVTATLSGGDGLVKI
HAKVARHGEATCRLTAAIGGVTTTVVIRPEEDEVTFELVLPSPKLWWPHHLGAQPLYPLTLELLDDAGGD
LLDTYERALGFRSLRLDTSADAHGSAFTFVINDVPLFIAGANWIPDDCFPSRVTAERYAARIEEAKAANI
HMLRVWGGGIFERDEFYAACDRMGMLVWQDFLFACAAYPEEEPLRSEVEAEVRDNVVRLISHASLILWNG
NNENIWGFDEWGWRPIIKQGESWGLGYYLDLLPRLCVELDPDRPYYPGSPYSGSMEIEPNADAHGCKHIW
DVWNDVGYEVYRNYVPRFCSEFGWQAPPTWATIEEGVHDQPLTPQSNGVFHHQKATLGNDKLIRGLAGHL
PEPETMDDWHFATQLNQARAIRFGIEHMRSHRNVCKGAVVWQFNDCWPVTSWAALDSAGRRKPLWYALKA
AYDPRLLTIQPRDGRLAAVAVNERTLFWRAKISGRRMKLDGTVLAEFEFWRLLCDRFEAKEFPLPEDIVR
SDLPTEEVIVVEMLDRRAFHYFVEDIELALPVPRLSVDVAAIAGGYAITVTAENFVKDLCLMADRVDPDA
VVDTMLVTLLPGESHVFVVRTAKVISANDIAVGSVLRSANDLVAGQQ

>gi|86283728|gb|ABC92791.1| beta-mannosidase protein [Rhizobium etli CFN 42]
MRGRLASIGGRESVLSEGWNLILTEPGACAVPHDIPLSAQFIPAPVPGTVAAALEKAGLFDRENPEPLNM
KDAWYLCRLFDAEPGEAILRFGGLATICNVFLNGQEILFCESMFTAHELPVTLSGGDELALCFRALGPRL
SEPGPRARWRPQMITPAGLKNFRTTLLGHMPGWCPDIHAVGPWRPISLVRRDPVSIDNVSIRAVLEESGA
GRLSVSLRNNAEDPAMLLRCGGMEQPFEKIGENHYSAILKLSDIDPWWPHTHGTPRLYDVTLVFDGEEYS
LGSTGFRRIDVDRSADGEDFALLINGERVFCRGAVWTSADIARLPGGRADYEPFLRLACQAGMNMIRIAG
TMAYETPDFFALCDELGLLVWQDFMFANFDYPRNDKAFLGHVHAEVEEFLYGVQASPSLAVLCGGSEIHQ
QAAMLGLPMEFWSGPVTDEIIPAIAGRMRPDVPYVPNSPYGGAMPFSPNSGVAHYYGVGAYMRPIADARR
ADVRFASESLAFAHVPQQRTLQRHLDVPAVHSPLWKARVPRDRSASWDFEDVRDFYLKLLYDFDPARLRR
EDPERYLDLSRAVTGEVIEETFAEWRRKGSGCNGALVWTLQDLLPGPGWGVIDSTGEPKPVWYATRRAFR
PVQVVFTDEGTNGLDVHVVNETDTDLDLELEVVCLRDGKQQVVSGNMAFKLAARSVERFASTALFGAFFD
TTYAFRFGPPAHDASVARLRSLADGAVLAESFHFPCGRGKALHDANIEASLGRDGDSWVIDLRTDRLAQS
VHIDVEGYRAEDDWFHLAPGPVRRVKLFALSDTESDVPPTGEIRSLGSSRRIGVTG

>gi|457152|gb|AAA26296.1| beta-galactosidase
MRSVTSFNDSWVFSEASTRDAERSGRVSRSACRTNAVELPFNYFDERCYQRAFTYQRVLAWRPDFSQGSR
SSSTRQWPMRSCISTAKRSSRIRDGYTPFEARLTDRLLEGDNLITVKIDGSENPEIPPFGAGIDYLTYAG
IYRDVWLKVTDPVSIANIKIETRDVLSDHKAVSLRCDLSNPQGLSFSGTISALLKNAAGEVLAEVAGETT
GQSLAFEMDGLRGLSLWDIDDPVLYVIEVELRTGQGFRLLRRAFRLPHGEFTTEGFRLNGRPLKIRGLNR
HQSFPYVGLRMGRTAKGSAHADIMNAHRLHCNLVRTSHYPQSKWFLDHCDRIGLLVFARNPRLAAYRWGG
METGGNPERPPHRSSATGTTRLSYIWGVRINESQDSHDFYAETNRLARELDPTRQTGGVRYITDSEFLED
VYTMNDFILGNEELPGANRPGTALRPQQECTGLPRKVPYLITEFGGHMYPTKIYDQEQRQAEHVRRHLEV
LNAAYARNPGISGAIGWCMFDYNTTRISAPATGSAITASWTCSASPKFAAYVYASQCDPSEEIVMKPVTF
WARGDDDIGGVLPLIVLTNCDEIELKYGSLTKRVGPDRENFPHLPHPPVVIDHRHFTKDELGVWGMKWES
AEFTGFIAGKPVADLRMAADPVPTTLQVEADSKTLRREGRDTVRLILRALDQAGNVLPFLNDAVDIEIHG
PARLVGPARIVLQGGSGFLAGVHGRRRHASSRSRRRGSAAAKLDLVALADGAASA

>gi|32443732|emb|CAD73174.1| putative hydrolase [Rhodopirellula baltica SH 1]
MKIDGFKFPSKHLIMLSGLFLSLSCSVATGQEISDKWKFQLNDPGEDWQRSNFDDSAWSDAAGGFGTHGT
PAARIGHVWDTDSIWLRKSFELKSVPAKPALLVHHDEDAEVYLNGKLVAKLSGYSTQYHTLPLKPAEASA
LRVGTNLMAVHCVQKTGGQFIDVHVVDSQNVPTLPKPELSTKPFQSELITKWGAEVTAENAWTEYPRPQL
QRSNWTNLNGTWAYAITSKKSEMPAEWAGEILVPFPLESKLGGVQRLLDSEESLWYRRSFEGTPTEGKRT
LLNFEAVDYQCEAFVNGKPVGSHTGGNTPFTFDITDAVKDGRNELIVRVEDATEEWQLRGKQTLNARGIW
YTQVSGIWQTVWMEEVASQHINDLKIKTDAQAGSITIAVDREGNAPVKIEVRDNGEVVASATGNTESVTL
SIPDAKLWSPDSPHLYTIDATMLDGQGATLDQVTSYTGIRDVGKVKDADGNWRFTLNGEVIFHWGPLDQG
WWPDGLLTPPSDEAMLFDIEWLKSAGFNIIRKHIKVEPRRYYYHCDRLGMMVWQDQVSGGSGEGAWPKWT
RLAPNPSEATWPNEPHAQFMRELEWMIDSLENHPSIVCWVPFNEAWGQHLTMEVGKWMVERDPSRLINIA
SGGNFWPVGDIVDEHRYPHPGFPFDLNTNGRFDNFIKVIGEFGGHGYPVQGHLWDANRRNWGYGGLPQTK
AEYKERYTTSIDKLKELQQQGIAAGIYTQTTDVEGEINGLMTYDRKVIKIPAEELAELHEPLLDPAE

>gi|34581788|gb|AAQ76046.1| beta-glucuronidase [Ruminococcus gnavus]
MLEYSELYPIQNEYRMMQSLDGMWKFQFDPEEIGKKSGWENGLPAPVSMPVPSSFADFFTDHKERDYCGD
FWYETEFYLPAEWRNKKIWLRFGSITHRGTVYCNGMEITSHEGGFLPVLADISTVAKPGQVNQVVVKINN
ELNETSLPCGATKILNNGRKLAKPYFDFFNYSGLQRSVWVIALPEESVKDYSVDYELCGTDALVKYEVVT
TGEHPVIVRLLDAEGELVAETEGKEGILQVANARLWEVRNAYLYQIVILITDGNGVLDEYREKIGIRTVR
IEGTKILLNDRPVYLKGFGKHEDFPILGRGFHWGIVKRDFECLKWTNANCFRTSHYPYAEEWYQFADEEG
FLIIDEVPAVGMMRSTRNFVAAGSGNYTYFFEALTVPELLKSHIADTEEMITRDKNHPSVIAWSLFNEPE
TITDYAYEYFKEVFAAAETYDFQSRPMTGAFEKNSKPELCKCYPLCDFICLNRYYGWYISGGPEIEEAEE
LFRDEMDRWKAKELNVPFVFTEFGTDTMAGLHKLPSIMWSEEYQKEYLEMNFRVFDSYEFVQGELAWNFA
DFQTTEGIMRVDGNHKGVFTRDRQPKAAAVVFKDRWEKKNELF

>gi|3983575|dbj|BAA34817.1| beta-galactosidase [Saccharopolyspora rectivirgula]
MRRRMHPAVLLATLAVTAGLLLPAAHAQPVDGPSDPAEIESYLEDPQRTGEGQQPPHAFLRPYADAEQAL
RSAREDLFAPADEPTPWTLSLNGRWQFQYADHYRDLPAGWQRGSGEWDAVDVPGVWQQQGYDRPIYRNVS
SEIAPYRPPEVPDDINPTGAYRKQFELPEHWAGRRQLLRFEGVTSGYFVWVNGHYVGYDQGGYTPAEFDV
TPHLRPGTNTIAVQVHRWSSGSYLENMDFWHFSGIFREVHLYSVPRTHLEDVTVRTELDDTYTDATLRLG
AELRHLPGGTTGRHELRATLYDPDGNRVAEVSEPVVVDRETASAELAQHVAAPRLWSDETPHLYTAVLEL
LHNGQVVHTTQQPVGFRSVEVRDEQLLLNGKPVELRGVNRHEHDPRTGRAVSRQRQQQDVELLRQHNINA
VRTSHYPNDPYWYRLADHHGILLADEVDVETHYREDCSNPADDCLADRPEWQAAFADRFHALLERDKNHP
SVIIWDTGNEAGLGAAHYAMAEHARATDPTRPLYHQSNSPDGDAPYADIWGPRYPSPQRLEEIADETTKP
VVMGEWLHAMGNSLGHYEDMWRTIRREPALQGGFVWDWVDQGLYRPLRTTPANIPVHYGGNPRPVPGVSG
NGLLLSGLDDWVEAYRDPALDITGRQVTLDMWVKPLSWQGSGTFLSKGDKQWALQMPDPEHVEFFVYGED
DWHTARVRIPDDWWGNWHRLSGVYDGEQVRLHLDGEQVAATPYRGEIAANTMYTASIGRNQEKHGDSFAG
RTAHAVVDSVRVYDTALTRQQLEDDPAERAVLALDFETEQQNGEFLDYGSSNFVVNGLVNADRTPQPELA
QLAYSHAPVRFEGTGEPGEFRVHNRNHTLTTEAYDLTWRLVEGGRDIASGALDVVVGPGQQQLVELDLPP
AGGTQRYLVLEARQRADAPGVPRGHLVATEQLPAGGTQPPPPPESGGEPQPLAVHEHGNAVEVSAPDFTY
TFDREAGTLTGMTANGQQHLVRGPQLDVFRAPIGNEWSDWSGLAPEAQFRAVGLDRLRTEVTDFTVSQPA
PDQVRVSVRTDVSAPDVPDDGFRSTWVYTVDGTGAITIDHQVDAYGERMRALPWLPRVGMSMAVPDSFGQ
LDWYGRGPGESYPDRKDAQHIGRWSQTVDESWFDFLPPQDNGVKTDTWWAVLSGDRGGLQVSGDRLAIAA
DRFSNAERTDFAHQLRRDDFVTLHVSAAVTGLGDTPVPVQPEYRVAPDQQHSYSVTLRPVP

>gi|73698275|gb|AAZ81660.1| beta 1,4-galactosidase [Serratia sp. D04]
MTLLPAGTGKIRPAPIISGWLRIRRLRAGAICTRHVTTAPAAASTLNGDWQFSYYRSPQAVPEAWLRQDL
PDADRLAVPSNWQLAGYDAPIYTNVRYPIPVNPPLVPEENPTGCYSRQFTVDPAWLAEGQTRIIFDGVNS
AFYLWCNGHWVGYSQDSRLPAEFDLSPWLQAGENRLAVLVLRWCDGSYLEDQDMWRMSGIFRDVSLLHKP
AAHLSDIRITTPLYDGFRRSELVVEVHVNRPTQHRVQLQLWRDGQLIGEKIQALGSEIIDERGAYDDRTT
LRLPVEQPALWSAETPTLYRATLALLAPDGEIIEVEAYDVGFRQIDISNGLLKLNGQPLLIRGTNRHEHH
PQHGQVMHEATMRHDILLMKQHNFNAVRCSHYPNHPLWYRLCDRYGLYVVDEANIETHGMQPMNRLSDDP
LWLPAMSERVTRMVQRDRNHPCIIIWSLGNESGHGCNHDALYRWVKSQDPTRPVQYEGGGANSAATDIIC
PMYARVDQDQPFPAVPKWSIKKWIGLPDEQRPLILCEYAHAMGNSFGGFDRYWQAFRQYPRLQGGFVWDW
VDQALTRRDDNGDEYWAYGGDFGDTPNDRQFCLNGLVFPDRTPHPALFEAQRAQQFFQFAFDATTLTLTV
SSEYLFRHSDNERLDWRLELDGLERASGSFDLALPPQGSASFHLLDRLPILHQPGELWLNVAVVQPKATD
WSKPTIAAPGSNGRYRARCIWRRRQRRPCPTADQNERTIEIGHGEQRWQFTRENGLLSQWWQDGEALLLT
PLQDNFIRAPLDNDIGISEVERIDPNAWVERWKLAGMYRLEEHCVLLQADLLSDGVRVVSEHRFGVDRET
LLCSRKQWLFDSQGAVSVSVDVAIAASLPPPARIGLTCQLADTHPQVQWLGLGPHENYPDRRLAAQFGRW
QRPLEELHTPYIFPGENGLRCDTRQLQYGDWHVDGQFHFSLSRYGLRQLMDCSHQHLLQPETGTWLNLDG
FHMGVGGDDSWSPSVSPEFILQTRQLRYTFSWQQNP

>gi|81246742|gb|ABB67450.1| evolved beta-D-galactosidase, alpha subunit [Shigella boydii Sb227]
MNGSDFSLPGGPMNRWENIQLTHENRLAPRAYFFSYDSVAQARTFARETSSLFLPLSGQWNFHFFDHPLQ
VPEAFTSELMADWGHITVPAMWQMEGHGKLQYTDEGFPFPIDVPFVPSDNPTGAYQRIFTLSDGWQGKQT
LIKFDGVETYFEVYVNGQYVGFSKGSRLTAEFDISAMVKTGDNLLCVRVMQWADSTYVEDQDMWWSAGIF
RDVYLVGKHLTHINDFTVRTDFDEAYCDATLSCEVVLENLAASPVVTTLEYTLFDGERVVHSSAIDHLAI
EKLTSASFAFTVEQPQQWSAESPYLYHLVMTLKDANGNVLEVVPQRVGFRDIKVRDGLFWINNRYVMLHG
VNRHDNDHRKGRAVGMDRVEKDLQLMKQHNINSVRTAHYPNDPRFYELCDIYGLFVMAETDVESHGFANV
GDISRITDDPQWEKVYVERIVRHIHAQKNHPSIIIWSLGNESGYGCNIRAMYHAAKALDDTRLVHYEEDR
DAEVVDIISTMYTRVPLMNEFGEYPHPKPRIICEYAHAMGNGPGGLTEYQNVFYKHDCIQGHYVWEWCDH
GIQAQDDHGNVWYKFGGDYGDYPNNYNFCLDGLIYSDQTPGPGLKEYKQVIAPVKIHARDLTRGELKVEN
KLWFTTLDDYTLHAEVRAEGETLATQQIKLRDVAPNSEAPLQITLPQLDAREAFLNITVTKDSRTRYSEA
GHSIATYQFPLKENTAQPVPFAPNNARPLTLEDDRLSCTVRGYNFAITFSKMSGKPTSWQVNGESLLTRE
PKINFFKPMIDNHKQEYEGLWQPNHLQIMQEHLRDFAVEQSDGEVLIISRTVIAPPVFDFGMRCTYIWRI
AADGQVNVALSGERYGDYPHIIPCIGFTMGINGEYDQVAYYGRGPGENYADSQQANIIDIWRSTVDAMFE
NYPFPQNNGNRQHVRWTALTNRHGNGLLVVPQRPINFSAWHYTQENIHAAQHCNELQRSDDITLNLDHQL
LGLGSNSWGSEVLDSWRVWFRDFSYGFTLLPVSGGEATAQSLASYEFGAGFFSTNLHSENKQ

>gi|81239881|gb|ABB60591.1| beta-D-galactosidase [Shigella dysenteriae Sd197]
MVSGNLSWFPAPEAVPESWLECDLPVADTVVVPSNWQMHGYDAPIYTNVTYPITVNPPFVPTENPTGYYS
LTFNVDESWLQEGQTRIIFDGVNSAFHLWCNGRWVGYGQDSRLPSEFDLSAFLRAGENRLAVMVLRWSDG
SYLEDQDMWRMSGIFRDVSLLHKPTTQIRDFHVATRFNDDFSRAVLEAEVQMYGELRDELRVTVSLWQGE
TQVASGTAPFGGEIIHERGGYADRVTLGLNVENPKLWSAEIPNIYRAVVELHTADGTLIEAEACDVGFRE
VRIENGLLLLNGKPLLIRGVNRHEHHPLHGQVMDEQTMVQDILLMKQNNFNAVRCSHYPNHPLWYTLCDR
YGLYVVDEANIETHGMVPMNRLTDDPRWLPAMSERVTRMVQRDRNHPSVIIWSLGNESGHGANHDALYRW
IKSVDPSRPVQYEGGGADTSATDIICPMYARVDEDQLFPAVPKWSIKKWLSLPGETRPLILCEYAHAMGN
SLGGFAKYWQAFRQYPRLQGGFVWDWVDQSLIKYDENGNPWSAYGGDFGDTPNDRQFCMNGLVFADRTPH
PALTEAKHQQQFFQFRLSGRTIEVTSEYLFRQSDNELLHWTVALDGKPLASSEVPMNVAPQGKQVIELPE
LPRLESTGQLWLTVHVVQPNATAWSEAGHISAWQQWRLAANLSVTLPSAPHAIPQLTTSETDFCIELDNK
RWQFNRQSGFLSQMWIGDEKQLLTPLRDQFTRAPLDNDIGVSEATRIDPNAWVERWKAAGHYQAEAALLQ
CTADTLADAVLITTAHTWQHQGKTLFISRKTYRIDGSGQMAITVDVEVASDTPHPARIGLTCQLAQVAER
VNWLGLGPQENYPDRLTAACFDRWDLPLSDMYTPYVFPSENGLRCGTRELNYGPHQWRGDFQFNISRYSQ
QQLMETSHRHLLHAEEGTWLNIDGFHMGIGGDDSWSPSVSAEFQLSAGRYHYQLVWCQK

>gi|30042677|gb|AAP18401.1| Shigella flexneri 2a str. 2457T, complete genome
MNRWENIQLTHENRLAPRAYFFSYDSVAQARTFARETSSLFLPLSSQWNFHFFDHPLQVPEAFTSELMAD
WGHITVPAMWQMEGHGKLQYTDEGFPFPIDVPFVPSDNPTGAYQRIFTLSDGWQGKQTLIKFDGVETYFE
VYVNGQYVGFSKGSRLTAEFDISAMVKTGDNLLCVRVMQWADSTYVEDQDMWWSAGIFRDVYLVGKHLTH
INDFTVRTDFDEAYCDATLSCEVVLENLAASPVVTTLEYTLFDGERVVHSSAIDHLAIEKLTSASFAFTV
EQPQQWSAESPYLYHLVMTLKDANGNVLEVVPQRVGFRDIKVRDGLFWINNRYVMLHGVNRHDNDHRKGR
AVGMDRVEKDLQLMKQHNINSVRTAHYPNDPRFYELCDIYGLFVMAETDVESHGFANVGDISRITDDPQW
EKVYVERIVRHIHAQKNHPSIIIWSLGNESGYGCNIRAMYHAAKALDDTRLVHYEEDRDAEVVDIISTMY
TRVPLMNEFGEYPHPKPRIICEYAHAMGNGPGGLTEYQNVFYKHDCIQGHYVWEWCDHGIQAQDDHGNVW
YKFGGDYGDYPNNYNFCLDGLIYSDQTPGSGLKEYKQVIAPVKIHALTRGELKVENKLWFTTLDDYTLHA
EVRAEGETLATQQIKLRDVAPNSEAPLQITLPQLDAREAFLNITVTKDSRTRYSEAGHSIATYQFPLKEN
TAQPVPFAPNNARPLTLEDDRLSCTVRGYNFAITFSKMSGKPTSWQVNGESLLTREPKINFFKPMIDNHK
QEYEGLWQPNHLQIMQEHLRDFAVEQSDGEVLIISRTVIAPPVFDFGMRCTYIWRIAADGQVNVALSGER
YGDYPHIIPCIGFTMGINGEYDQVAYYGRGPGENYADSQQANIIDIWRSTVDAMFENYPFPQNNGNRQHV
RWTALTNRHGNGLLVVPQRPINFSAWHYTQENIHAAQHCNELQRSDDITLNLDHQLLGLGSNSWGSEVLD
SWRVWFRDFSYGFTLLPVSGGEATAQSLASYEFGAGFFSTNLHSENKQ

>gi|30041380|gb|AAP17109.1| Shigella flexneri 2a str. 2457T, complete genome
MLRPVETPTREIKKLDGLWAFSLDRENCGIDQRWCESALQESRAIAVPGSFNDQFADADIRNYVGNVWYQ
REVFIPKGWAGQRIVLRFDAVTHYGKVWVNNQEVMEHQGGYTPFEADVTPYVIAGKSVRITVCVNNELNW
QTIPPGMVITDENGKKKQSYFHDFFNYAGIHRSVMLYTTPNTWVDDITVVTHVAQDCNHASVDWQVVANG
DISVELRDADQQVVATGQGTSGTLQVVNPHLWQPGEGYLYELCVTAKSQTECDIYPLRVGIRSVAVKGEQ
FLINHKPFYFTGFGRHEDADLRGKGFDNVLMVHDHALMDWIGANSYRTSHYPYAEEMLDWADEHGIVVID
ETAAVGFNLSLGIGFEAGNKPKELYSEEAVNGETQQAHLQAIKELIARDKNHPSVVMWSIANEPDTRPQG
AREYFAPLAEATRKLDPTRPITCVNVMFCDAHTDTISDLFDVLCLNRYYGWYVQSGDLETAEKVLEKELL
AWQEKLHQPIIITEYGVDTLAGLHSMYTDMWSEEYQCAWLDMYHRVFDRVSAVVGEQVWNFADFATSQGI
LRVGGNN

>gi|24051967|gb|AAN43222.1| beta-D-glucuronidase [Shigella flexneri 2a str. 301]
MLRPVETPTREIKKLDGLWAFSLDRENCGIDQRWCESALQESRAIAVPGSFNDQFADADIRNYVGNVWYQ
REVFIPKGWAGQRIVLRFDAVTHYGKVWVNNQEVMEHQGGYTPFEADVTPYVIAGKSVRITVCVNNELNW
QTIPPGMVITDENGKKKQSYFHDFFNYAGIHRSVMLYTTPNTWVDDITVVTHVAQDCNHASVDWQVVANG
DISVELRDADQQVVATGQGTSGTLQVVNPHLWQPGEGYLYELCVTAKSQTECDIYPLRVGIRSVAVKGEQ
FLINHKPFYFTGFGRHEDADLRGKGFDNVLMVHDHALMDWIGANSYRTSHYPYAEEMLDWADEHGIVVID
ETAAVGFNLSLGIGFEAGNKPKELYSEEAGNGETQQAHLQAIKELIARDKNHPSVVMWSIANEPDTRPQG
AREYFAPLAEATRKLDPTRPITCVNVMFCDAHTDTISDLFDVLCLNRYYGWYVQSGDLETAEKVLEKELL
AWQEKLHQPIIITEYGVDTLAGLHSMYTDMWSEEYQCAWLDMYHRVFDRVSAVVGEQVWNFADFATSQGI
LRVGGNN

>gi|73857089|gb|AAZ89796.1| evolved beta-D-galactosidase, alpha subunit; cryptic gene [Shigella sonnei Ss046]
MNRWENIQLTHENRLAPRAYFFSYDSVAQARTFARETSSLFLPLSGQWNFHFFDHPLQVPEAFTSELMAD
WGHITVPAMWQMEGHGKLQYTDEGFPFPIDVPFVPSDNPTGAYQRIFTLSDGWQGKQTLIKFDGVETYFE
VYVNGQYVGFSKGSRLTAEFDISAMVKTGDNLLCVRVMQWADSTYVEDQDMWWSAGIFRDVYLIGKQLTH
INDFTVRTDFDEAYCDATLSCEVVLENLAASPVVTTLEYTLFDGERVVHSSAIDHLAIEKLTSASFAFTV
EQPQQWSAESPYLYHLVMTLKDANGNVLEVVPQRVGFRDIKVRDGLFWINNRYVMLHGVNRHDNDHRKGR
AVGMDRVEKDLQLMKQHNINSVRTAHYPNDPRFYELCDIYGLFVMAETDVESHGFANVGDISRITDDPQW
EKVYVERIVRHIHAQKNHPSIIIWSLGNESGYGCNIRAMYHAAKALDDTRLVHYEEDRDAEVVDIISTMY
TRVPLMNEFGEYPHPKPRIICEYAHAMGNGPGGLTEYQNVFYKHDCIQGHYVWEWCDHGIQAQDDHGNVW
YKFGGDYGDYPNNYNFCLDGLIYSDQTPGPGLKEYKQVIAPVKIHARDLTRGELKVENKLWFTTLDDYPL
HAEVRAEGETLATQQIKLRDVAPNSEAPLQITLPQLDAREAFLNITVTKDSRTRYSEAGHSIATYQFPLK
ENTAQPVPFAPNNARPLTLEDDRLSCTVRGYNFAITFSKMSGKPTSWQVNGESLLTREPKINFFKPMIDN
HKQEYEGLWQPNHLQIMQEHLRDFAVEQSEGEVLIISRTVIAPPVFDFGMRCTYIWRIAADGQVNVALSG
ERYGDYPHIIPCIGFTMGINGEYDQVAYYGRGPGENYADSQQANIIDIWRSTVDAMFENYPFPQNNGNRQ
HVRWTALTNRHGNGLLVVPQRPINFSAWHYT

>gi|73854372|gb|AAZ87079.1| beta-D-galactosidase [Shigella sonnei Ss046]
MIMITDSLAVVLQRRDWENPGVTQLNRLAAHPPFASWRNSEEARTDRPSQQLRSLNGEWRFAWFPAPEAV
PESWLECDLPEADTVVVPSNWQMHGYDAPIYTNVTYPITVNPPFVPAENPTGCYSLTFNIDESWLQEGQT
RIIFDGVNSAFHLWCNGRWVGYGQDSRLPSEFDLSAFLRAGKNRLAVMVLRWSDGSYLEDQDMWRMSGIF
RDVSLLHKPSTQISDFHVATHFNDDFSRAVLEAEVQMYGELRDELRVTVSLWQGETQVASGTAPFGGEII
DERGGYADRVTLRLNVENPALWSAEIPNLYRAVVELHTDDGTLIEAEACDVGFREVRIENGLLLLNGKPL
LIRGVNRHEHHPLHGQVMDEQTMVQDILLMKQNNFNAVRCSHYPNHPLWYTLCDRFGLYVVDEANIETHG
MVPMNRLTDDPRWLPAMSERVTRMVQRDRNHPSVIIWSLGNESGHGANHDALYRWIKSVDPSRPVQYEGG
GADTTATDIICPMYARVDEDQPFPAVPKWSIKKWLSLPGETRPLILCEYAHAMGNSLGGFAKYWQAFRQY
PRLQGGFVWDWVDQSLIKYDENGNPWSAYGGDFGDTPNDRQFCMNGLVFADRTPHPALTEAKHQQQFFQF
RLSGQTIEVTSEYLFRHSDNELLHWSVALDGKPLASGEMPLDVAPQDKQLIELPELPQPESAGQLWLTVH
VVQPNATAWSEAGHISAWQQWRLAENLSVTLPAAPHAIPQLTTSETDFCIELGNKRWQFNRQSGFLSQMW
IGAEKQLLTPLRDQFTRAPLDNDIGVSEATRIDPNAWVERWKAAGHYQAEAALLQCTADTLADAVLITTA
HAWQHQGKTLFISRKTYRIDGSGQMAITVDVEVASDTPHPARIGLTCQLAQVAERVNWLGLGPQENYPDR
LTAACFDRWDLPLSDMYTPYVFPSENGLRCGTRELNYGPHQWRGDFQFNISRYSQQQLMETSHRHLLHAE
EGTWLNIDGFHMGIGGDDSWSPSVSAEFQLSAGSYHYQLVWCQK

>gi|15074859|emb|CAC46504.1| PUTATIVE BETA-MANNOSIDASE PROTEIN [Sinorhizobium meliloti]
MHEWTMEMPSETPNRDAVRIDLSGDWLLAAADNSHALTIALPGDVHSALQRAGIIADPYRGRNEADVQWV
ARKDWVLERTVVIDADDLNGGWYLDFESIDTVASVYVNDELVLQAENCFRRYRPDVSGAIVAGENRIRIV
LHSAIAEGARRQAAQPFYVPYHDGNSPIANGNMLRKPQCHFGWDWNIAIAPLGIYGSLALCRLETARIEH
VTTRQMWLDDGSVDLQVTVQLFAREPGIVPVHFMLDGVRERLDCAVGAGETRLTHVFTVQEPRRWWPAGS
GDQAFSTLKVEVPGETVTRQIGFRTIELVTDKDEAGSRFAFRVNGREIFCRGANWIPADALMSRVTPESV
EDLLRSAVDANMNMIRVWGGGFYEPDWFYDLCDRLGLLVWQDFMFACNLYPSTPDFLENVAAEVDYQVRR
LSTHPSLALWCGDNELVGALTWFEESRRDRDRYLVSYDRLNRTVEAVMKQACPEAIWWPSSPSVGYLDFG
DAWHADGAGDMHYWSVWHENKSFDNYRTVRPRFCSEFGFQSYTSMQVIRQFAEAHDLNIASPVMEAHQKN
AGGNERIAGTMFRYFRFPKDFPSFVYLSQIQQGLAIRTAVDYWRSLKPHCMGTLYWQLNDTWPVASWSSL
DYGGHWKAMHYMARRFFQPVAVAAIPSADGREIAFSMVNDTAEPATVELQAFLVSLDGNRQRLLAAAGTC
PADRASTLVTVAAKDIPPDTLLFWSFEASNGATGEGHYAHGTYKALDLVPSGLTIEAVPRPDGSFDVAVT
AAGLALHVMIEADVEGRYSDNAFDLTAGETKSIRFTPRIALDAGASPRFSAYDLESCQGKG

>gi|15139876|emb|CAC48404.1| probable beta-galactosidase protein [Sinorhizobium meliloti 1021]
MMRSVTSFNDSWVFSEGFDAADAGTLRAGQPISLPHNAVELPFNYFDERCYQRAFTYQRVLAWRPDFSGR
EVSLVFDAAMADAVVYLNGEEIVAHRDGYTPFEARLTDRLLEGDNLITVKIDGSENPEIPPFGGRIDYLT
YAGIYRDVWLKVTDPVSIANIKIETRDVLSDTKAVSLRCDLSNPQGLSFSGTISALLKNAAGEVLAEVAG
ETTGQSLAFEMDGLKGLSLWDIDDPVLYVIEVELRTGQGSDCFAAHFGFRTAEFTTEGFRLNGRPLKIRG
LNRHQSFPYVGYAMGRTAQERDADIMKHRLHCNLVRTSHYPQSKWFLDHCDRIGLLVFEEIPGWQHIGGE
EWKQEAIRNVRRMIERDWNHPSIVIWGVRINESQDSHDFYAETNRLARELDPTRQTGGVRYITDSEFLED
VYTMNDFILGNEELPGANRPRTALRPQQECTGLPRKVPYLITEFGGHMYPTKIYDQEQRQAEHVRRHLEV
LNAAYGDPGISGAIGWCMFDYNTHKDFGSGDRICYHGVMDMFREPKFAAYVYASQCDPSEEIVMKPVTFW
ARGERNIGGVLPLIVLTNCDEIELKYGSLTKRVGPDRENFPHLPHPPVVIDHRHFTKDELGVWGMKWESA
EFTGFIAGKPVADLRMAADPVPTTLQVEADSKTLRAEGRDSVRLILRALDQAGNVQPFLNDAVDIEIHGP
ARLVGPARIVLQGGSAGFWLESTGAAGAIVVSVASSRLGAAKLDLVALADGAASA

>gi|22074769|gb|AAM26297.1| beta-D-galactosidase [Staphylococcus carnosus]
MKLDLHYNLKQLHVNTLPYTNYFVPYHRKTEVHDNKKDLDKACVTPLNGDWNFDYYESVKEYEAASTKKS
KGELPVPGVWNLFGYDQIQYVNIKYPIPFDPPNVPEEKPCGLYRRQFELNKLYKKKERQYILNFDGVSSA
YYVWVNQKFVGYSQVSHSISRFDITDFVKGGRNSIAVLVVKYSDGTYLEDQDMFRHSGIFRDVYIVERPE
ARIEDFKIDTKVDTVENTGEILIDIRKIAGDPSIEYALYNPNKKVIKSGEVGDERQIVIPLSQPELWSAE
TPNLYTLYLITKDEVIKQKIGVREVKIEDQQLWINGQSVKLRGVNYHDTDPPQGYVVSEQRLITDLKLMK
EANFNAIRTAHYPKSPYFYELADKYGFYVMSEADLETHGVVMLYGKENIDDFNIIADNPKYEKAILDRVE
ASIVQLQNYSSIIMWSLGNESGYGQNFKKAAALAHDLDDTRPVHYEGAFYARGGEDYSKLDVISRMYPSP
EEIERRYLDNKQVTKPFILCEYAHAMGNSPGGLEAYHDLMEKYPAFIGAFVWEWCDHAVTAGMQHGLYRF
RYGGDSGETLHDGNFCVDGIVNPDRIPHEGFYEFQEIHRPLVLKKYDGLTWTVRNQLDFLNINQFIEAAV
SLTTIGGESKKFSFELPELLPHEEREIDFTSILKDSHFKPEELSSIMLTYRLKSATGLLSAKTYLGHDQV
IYQRQVINKVEDRNAPITEQAAINISANSISVQLKEWEYHFDKKTAALNLIKHNNKRLLDEPTKIVIWRA
PTDNDIHLEERWKEMGYFNPITRILGYSIDEQDNRIIISFDIGFYSTNTPKILSVDCKWTIYPGGHIEVD
IHMGRNMRMPALPRFGMIWKLQREYERVRYCGNGPFSSYSDKVLACHLGWFNTTVDENARPHIRPQEDGS
HDNVTSMSVRAG

>gi|68448370|dbj|BAE05954.1| beta-glucuronidase [Staphylococcus haemolyticus JCSC1435]
MLYPINTETRQLLDVSGIWKFKLVGYKEHVDVSQALDTEYVMAVPGSYNDQGVIQSIRQHVGDVYYEREI
MIPKHLKGERIVLRFGSVTHHATVYLDGKEIVTHSGGFLPFEVNITEIATTGSHRLTVKVNNILTHSTLP
VGNYSERVDEDGTVTPVNTPNFDFFNYAGIHRPVKIYTTPQTYIQDIVINPEVKQSGESIVNYKVNVHGN
RSDIDRISVTIIDEDGQVVTKHDESEGAMSIDNPHLWQPLNAYLYHMKVELLNDGEVVDVYTERFGIRSV
EVKDGQFLINNKPFYFKGFGKHEDTFYSGRGLNEAANVMDINLMKWIGANSFRTAHYPYSEEMMRLADEQ
GIVVIDETTAVGVHLNFMVALGGQLEHDTWKEIDTHQAHKEVIEGLIERDKNHACVVMWSIANEPASNEK
GAKAYFEPFVELAKRKDPQKRPVTIVTILMAQPDVCEVQDLVDVLCLNRYYGWYTQSADLASAKKALDKE
LAQWSERQPNKPIMFTEYGADTVAGMHAIDDQMFTEEYQLNYYKANHEIMDKYPQFIGEQTWNFADFETS
NGIIRVQGNKKGIFTRDRKPKAIAHYFKERWHNIPDFNYKS

>gi|72493929|dbj|BAE17250.1| beta-D-galactosidase [Staphylococcus saprophyticus subsp. saprophyticus ATCC 15305]
MFKEKFHEDLEKQNVNLLPRRAFYIPYQLGEKDYDFKTRYETQNITLLNGKWQFEFFNSLEDYTNEDINS
KEQYLTVPSVWNLYGFDQIQYLNTQYPIPFNPPYVPRENPCGRYKRSFEINDYNEQSDYHLNFEGVDSAF
YIWINEQFVGYSQIAHSISEFDITPYVQKGINSIEVIVLKYSDGTYFENQDMFRHSGIFRDVYILKRSKS
RVDDFKIETTINHESNNGKINFTLQGKHHLGNINLVLYNPKGLEIDRAIVSKHHQFVIDNPQLWSSENPV
LYKIIIETENEVITQKIGIREVKIQDNQFYINGKSIKIRGVNYHDSHPQNGFVMYERDFEKDLKLMKQGN
FNAIRTAHYPKAPLFYEMTDQYGFYVMSEADLETHGVVRLYGEENTEHFNIIADNPKFETSIIERIEASI
KPLKNYSSIVSWSIGNESGFGINMVKGLERAKQLDTTRPLHYEGALYRDKEKNYDMSNVDMISRMYASPE
EILETYLENPKLDKPFILCEYAHAMGNSPGDLNAYQTLIEKYDSFIGGFVWEWCDHSIQVGIKEGKPIFR
YGGDFGEALHDGNFCVDGIVSPDRIPHEGYYEFKHEHRPLRLVNEEDYRFTLKNQFDFTNAEDSLIVEGE
AIYLDGERKVFNIPLTAFAPHISQTFDLRDYVTLDNISSLMLRYKLKEEESYRDKYFEVGHDQIIYQRRA
LPYLNEEKMEFQCKDMEHSINISVGNKYAYSFDKKQGCLKSVLHNNEIIFNNNTETKIWRAPIDNDAYIK
KEWLYSGYNNIQTLVTNYKIIEDESNISLVFEINIESEAVPPVLKGSLTWTVYQDGKVNVDYNLEKDNNA
PFLPRFGLLITLPSTYEQINYYGNGPMSSYQDKGIATYLDMFETTVTNNGDVHIKPQEAGSHNQTTIMNI
TNNEHTLTITSEDTFSFNASHYSLNQLTEAKHVDELEIENNTYLYVDYAQSGIGSNSCGPELNEEYRLNN
KKITFNFDLNIY

>gi|40187637|gb|AAR75626.1| Sequence 20 from patent US 6641996
LXLLHPITTGTRGGFALYGXXNLMLDYGXGLTDTWTXSLLTELSRLVVLSWTTHXLTGEXPAISILWPNS
ELTVSXLYXGSLXSSSXLCSSLTXHVVICQXVTLXVDHTGLIXXFEFMSTTCCXXDELVTGTLAXILYHX
ILPHGLYRKRHEXGLGKXNFYXLHFAFFXYAXLXRTVXMYXNLVRXQDIVVTXHXXXTVEQCVXXNKIXS
VKITILDENDHAIXESEGAKGNVTIQNPILWQPLHAYLYNMKVELLNDNECVDVYTERFGIRSVEVKDGQ
FLINDKPFYFKGFGKHEDTYNGRGLNESANVMDINLMKWIGANSFRTSHYPYSEEMMRLADEQGIVVIDE
TTXVGIHLNFMXTLGGSXAHDTWXEFDTLEFHKEVIXDLIXRDKNHAWVVMWXFGNEXGXNKGGAKAXFE
PFVNLAGEKDXXXXPVTIVTILXAXRNVCEVXDLVDVVCLXXXXGWYXQSGDLEGAKXALDKEXXEWWKX
QXNKPXMFTEYGVDXVVGLXXXPDKMXPEEYKMXFYKGYXKIMDK

>gi|40187629|gb|AAR75618.1| Sequence 5 from patent US 6641996
LXLLHPITTGTRGGFALYGXXNLMLDYGXGLTDTWTXSLLTELSRLVVLSWTTHXLTGEXPAISILWPNS
ELTVSXLYXGSLXSSSXLCSSLTXHVVICQXVTLXVDHTGLIXXFEFMSTTCCXXDELVTGTLAXILYHX
ILPHGLYRKRHEXGLGKXNFYXLHFAFFXYAXLXRTVXMYXNLVRXQDIXVVTXXHXXXXTVEQCVXXNX
KIXSVKITILDENDHAIXESEGAKGNVTIQNPILWQPLHAYLYNMKVELLNDNECVDVYTERFGIRSVEV
KDGQFLINDKPFYFKGFGKHEDTYXNGRGLNESANVMDINLMKWIGANSFRTSHYPYSEEMMRLADEQGI
VVIDETTXVGIHLNFMXTLGGSXAHDTWXEFDTLEFHKEVIXDLIXRDKNHAWVVMWXFGNEXGXNKGGA
KAXFEPFVNLAGEKDXXXXPVTIVTILXAXRNVCEVXDLVDVVCLXXXXGWYXQSGDLEGAKXALDKEXX
EWWKXQXNKPXMFTEYGVDXVVGLXXXPDKMXPEEYKMXFYKGYXKIMDK

>gi|2462706|emb|CAA74937.1| beta-D-galactosidase [Staphylococcus xylosus]
MLKQQFHENLEVQHVNLLPRRAFYIPYQQGEADYHFETRYNTRNATLLNGEWYFQYFESLEAYLNHSNKQ
ESKTLTVPSVWNLYGYDQIQYLNTQYPIPFNPPYVPKDNPCGHYTRKFTIDEYDQQYDYHLNFEGVDSAF
YVWINNEFIGYSQISHAISEFDISNFVKQGENNIEVLVLKYSDGTYLEDQDMFRHSGIFRDVYILKRATE
RVDDFKVETNLSDDLNAAQIDVKIERAHNLKSVEFQLYNPKGEEVASISGVNEHQFDVHNPHLWSTENPV
LYTLYILTDQEVITQKVGIREVAIQNNQFYINGQSIKIRGTNYHDSHPETGYVMTESHFKKDLELMKQGN
FNAIRTAHYPKSPLFYEMTDQYGFYVMSEADIETHGVVRLYGEDNNEDFNIIADDSKFETAIIERIEASI
MPLKNYSSIVSWSLGNESGFGKNMVKGAARAKSLDNTRPIHYEGTLYRDKQQHYDLSNIDMISRMYPSPE
EIEETYLSNPDLDKPFILCEYAHAMGNSPGDLHAYQTLVEQYDSFIGGFVWEWCDHAIQTGMKDGNPIFR
YGGDFGEKLHDGNFCVDGIVFPNRVPHEGYYEFKQEHRPLNLVSQEDFKIVLRNQLDFIPAEKYMFVEAT
VTNLNGGKTISEIPLSNFLPHTAQTIDLSDYINIQHISDVILRYKLKYDDIFRHENFELGHDQIVYQRRT
LKEQNEQSDETEILVTQTDKLIKVSVGKSETYVFNKDNASLESVLKHNHIVISQNTTNNIWRAPTDNDTN
IKNDWAYSGYKDITTRVHDYQIVENETEVSLIFNIAMVNDAVPPVLFGTVTWHVQRNGTLNVTYDLERDM
KAPYLPRFGLGLTLPKAFEQVKYYGKGPFSSYQDKGVANYLDDFGTTVTDNGEIHIRPQETGSHNETTFV
EISDGCKKVIVTSDNTFSFNTTHYSLKQLTETTHKDALEPEDQTYLYIDYAQSGIGSNSCGPELNEAYRL
NNRHIEFSFNLKFV

>gi|22533711|gb|AAM99585.1|AE014223_4 beta-glucuronidase [Streptococcus agalactiae 2603V/R]
MLYPLLTKTRNTYDLGGIWNFKLGEHNPNELLPSDEVMVIPTSFNDLMVSKEKRDYIGDFWYEKVIEVPK
VSEDEEMVLRFGSVTHQAKIYVDGVLVGEHKGGFTPFEVLVPECKYNNEKIKVSICANNVLDYTTLPVGN
YSEIIQEDGSIKKKVRENFDFFNYAGVHRPLKLMIRPKNHIFDITITSRLSDDLQSADLHFLVETNQKVD
EVRISVFDEDNKLVGETKDSRLFLSDVHLWEVLNAYLYTARVEIFVDNQLQDVYEENFGLREIEVTNGQF
LLNRKPIYFKGFGKHEDTFINGRGLNEAANLMDLNLLKDMGANSFRTSHYPYSEEMMRLADRMGVLVIDE
VPAVGLFQNFNASLDLSPKDNGTWNLMQTKAAHEQAIQELVKRDKNHPSVVMWVVANEPASHEAGAHDYF
EPLVKLYKDLDPQKRPVTLVNILMATPDRDQVMDLVDVVCLNRYYGWYVDHGDLTNAEVGIRKELLEWQD
KFPDKPIIITEYGADTLPGLHSTWNIPYTEEFQCDFYEMSHRVFDGIPNLVGEQVWNFADFETNLMILRV
QGNHKGLFSRNRQPKQVVKEFKKRWMTIPHYHNKKNSVK

>gi|76563424|gb|ABA46008.1| beta-glucuronidase [Streptococcus agalactiae A909]
MLYPLLTKTRNTYDLGGIWNFKLGEHNPNELLPSDEVMVIPTSFNDLMVSKEKRDYIGDFWYEKVIEVPK
VSEGEEMVLRFGSVTHQAKIYVDGILVGEHKGGFTPFEVLVPECKYNNEKIKVSICANNVLDYTTLPVGN
YSEIIQEDGSIKKKVRENFDFFNYAGVHRPLKLMIRPKNHISDITITSRLSDDLQSADLHFLVETNQKVD
EVRISVFDEDNKLVGETKDSRLFLSDVHLWEVLNAYLYTARVEIFVDNQLQDVYEENFGLREIEETNGQF
LLNRKPIYFKGFGKHEDTFINGRGLNEAANLMDLNLLKDIGANSFRTSHYPYSEEMMRLADRMGVLVIDE
VPAVGLFQNFNASLDLSPKDNGTWSLMQTKAAHEQAIQELVKRDKNHPSVVMWVVANEPASHEAGAHDYF
EPLVKLYKDLDPQKRPVTLVNILMATPDRDQVMDLVDVVCLNRYYGWYVDHGDLTNAEVGLRKELLEWQD
KFPDKPIIITEYGADTLPGLHSTWNIPYTEEFQCDFYEMSHRVFDGIPNLVGEQVWNFADFETNLMILRV
QGNHKGLFSRNRQPKQVVKEFKKRWMTIPHYHNKKNSVK

>gi|23095080|emb|CAD46315.1| Unknown [Streptococcus agalactiae NEM316]
MLYPLLTKTRNTYDLGGIWNFKLGEHNPNELLPSDEVMVIPTSFNDLMVSKEKRDYIGDFWYEKVIEVPK
VSEDEEMVLRFGSVTHQAKIYVDGVLVGEHKGGFTPFEVLVPECKYNNEKIKVSICANNVLDYTTLPVGN
YSEIIQEDGSIKKKVRENFDFFNYAGVHRPLKLMIRPKNHIFDITITSRLSDDLQSADLHFLVETNQKVD
EVRISVFDEDNKLVGETKDSRLFLSDVHLWEVLNAYLYTARVEIFVDNQLQDVYEENFGLREIEVTNGQF
LLNRKPIYFKGFGKHEDTFINGRGLNEAANLMDLNLLKDIGANSFRTSHYPYSEEMMRLADRMGVLVIDE
VPAVGLFQNFNASLDLSPKDNGTWSLMQTKAAHEQAIQELVKRDKNHPSVVMWVVANEPASHEAGAHDYF
EPLVKLYKDLDPQKRPVTLVNILMATPDRDQVMDLVDVVCLNRYYGWYVDHGDLTNAEVGLRKELLEWQD
KFPDKPIIITEYGADTLPGLHSTWNIPYTEEFQCDFYEMSHRVFDGIPNLVGEQVWNFADFETNLMILRV
QGNHKGLFSRNRQPKQVVKEFKKRWMTIPHYHNKKNSVK

>gi|84617787|emb|CAI72019.1| beta-glucuronidase [Streptococcus equi subsp. zooepidemicus]
MLYPILTKTRKIYDLGGLWQFKLGDHNPQELLASDELMVVPTSFNDVVVDKDKRNYIGDFWYERFVDVPD
LAADEELVLRFGSVTHNATVYVASFRAHKGGFTPFEVLVPEDLYRDSRIKVSVCANNILDYTSLPVGNYS
EELQEDGSIKKVVKENFDFFNYAGIHRPVKLMVRPKCHISDITITSDLSEDMTSALVKVSVETSAAVDEV
KVTILDEEHRLVAKVVDGKARLDSVRLWEVLDAYLYTAHVELIVDGNVVDSYDESFGVRSIAVEEGQFLL
NGKPVYFKGFGKHEDTFINGRGLNEAANLMDMNLLKELGANSFRTSHYPYSEEMMRLADRMGILVIDEIP
AVGLFQNFTASLDLSPKDNGTWSVMKTKEAHEQAICELVKRDKNHPSVVMWVVANEPASHEEGAHEYFEP
LIALYKALDPQQRPVTLVNLLLATPDRDKVMDLVDVISLNRYYAWYVDHGDLIKGEVGLRQELLEWQKKF
PNKPILMTEYGADTLPGLHSMWDIPYTEEFQCRFYEMSHRVFDEIPNLVGEQVWNFADFETNLMIFRIQG
NHKGLFSRNRQPKHVVGLFKERWNTIPHYNYKKK

>gi|20502378|dbj|BAB91370.1| beta-galactosidase [Streptococcus pneumoniae]
MNKRLFDKRCHYSIRKFAIGAASVMIGASICGISTVQAEEVASSNTQTEETIVHQAQPLDKLPDDVAAAI
AKADENGGREFVKPKADSTEDKVTKDTEPTRPANEGSHELARPKVETPNKEEGNKAENKQKPEETNPKPI
ESAATAGTELKEDSKKTSGNDQVKADTERKPSSEKLQALSGESNKAEVEKEKQLLSERKQDFNKDWYFKL
NAQGDFSKKDVDVHDWSKLNLPHDWSIYFDFDHKSPARNEGGQLNGGTAWYRKTFILNEADKNKDVRINF
DGVYMDSKVYVNGKFVGHYPSGYNHFSYDITEFLNKDGSENSITVQVTNKQPSSRWYSGSGIYRDVTLSY
RDKVHVAENGNHITTPKLAEQKEGNVETQVQSKIKNTDKKAAKVFVEQQIFTKEGKVVSELVRSETKNLA
ENEVADFRQTILVNKPTLWTTKSYHPQLYVLKTKVYKEGQLVDVTEDTFGYRYFNWTAKDGFSLNGERMK
FHGVSIHHDNGALGAEENYKATYRKLKLLKDMGVNSIRTTHNPASPQLLDAAASLGLLVQEEAFDTWYGG
KKTYDYGRFFDQDATHPEAKKGEKWSDFDLRTMVERDKNNPSIVMWSLGNEVEEANGSPRSIETAKRLKA
VIKAIDTERYVTMGENKFSRAATGDFLKLAEIMDAVGMNYGERFYDAVRSAHPDWLIYGSETSSATRTRD
SYYNPTQILGHDNRLNRHYEQSDYGNDRVGWGRTATESWTFDRDRAGYAGQFIWTGIDYIGEPTPWHNQD
NTPVKSSYFGIIDTAGLPKNDFYLYRSEWYSAKEKPTVRILPHWNWTEETLKDRKMRVDGKVPVRTFSNA
ASVELFLNGESLGKKEFTKKTTEDGRPYHEGAKPSELYLEWLVKYQPGTLTAIARDEKGNEIARDSVTTA
GEPARVRLTKEEHVITADGKDLSYIHYEIVDSEGNVVPTANNLVHFNLHGQGQIVGVDNGEQASRERYKA
QADGTWQRRAFNGKGVVIVKSTEKEGKFTLYADSAGLTSDSATVATVSGKKENRHFVAFAPVKATTDVTT
NPELPQTVTAIYSDGSVEEKTVTWDVPADLLTSAGEKKVSGRVEGLETKAEALVKVIALDRWLPKVATVP
VGTTAADLDKTVTAVLTDGSLIDTDVVSWTLKDPAALTKEGGRTEATGKLVDDDREVTATFIASSKETTS
SITGLTVGDKALENFESGKTYYRVSLPYTGTIPSVGAQTTGYQVTVQQASADNGYQASVFLSDQKGDLVQ
TYLIQFVKEAPALKRLEVVVEGKETATEDQVLTYRVIGSYEDGSQTEFSASDIHLEAKSSDGGHLEVNGQ
NLLLYTKGRVALTPRIDNQTEKTESVTTEVVIKENKVSKKIVKLHPVSVSIDINQQPNLPKEVGAEFDKG
LPRKVSVTWDKVDEKELGHYHSFTLKGRVEGTDIEAQATVTVEGLQVAEEISLTLPKGETVQLPANVRAY
HSNGTTVYKDVVWDQVPANFSQTEGVYEINGRLIGSNLTTKAHVRVSSQVVAGNNISKQWTGSQLPAAIV
SNTGGDDSANTLNDLTVSRTPTDAKNRWTTWRTNTDNDWASILFGNSGDLTKRFVNNLSVDFYTDGAIGL
PKEYVVEYYVGKEIPDLPSDVSNAQRDSNHPFNNPENWKAVENLHAPSQLSATQTNHFTFDKVETYAVRI
RMKKADGTSGVGLTELTVLGNKVVSSTSSEISIRVDGKDLEHFNPSKTDYYIPQSSKQITATASNNGLVT
VVPATSPKGATRLILKAEDGTVLKEYRIFRNDERETSQPLAAENGAKILNVGDNLQLPSEVDVYYPTSTT
WTTEKLAVKWDAIPEHATEHEGTFEVTGHVIGTNLTTKMQVTVVSKGNQVISENPNNNETDSKAFASITN
DTQAASHDRIFYINDGKYNEDGRWTNWTRTPKNQETSVGLLFKKDGKITSQSIGKVAIQFFKDSGTDAPE
KMVLERYIGPAFTEPSTISRYEENADHPFNKAENWAPIPYKSSGELVAGKPIEFNFDPVQTTAIRARMTR
KATTNGLALVEFTAYSAGKGAEVETPSATISIDGKALENFDPNVTEYTLTTMGSKPKVTATTSGHGVVTV
VDHGNTNLPTLVRLISKDGNLVKEYRLHFKSTFQTTPTEGVKNLVAEAPSLEIEKTPLPFKEVVRETPAL
AQGKRRVVSEGQDGEKVDYIQVSGTTRTLVHTEQRKAQDRIIEVGVKPSISNSKGEEPAPVNEVPEFKGG
VNFVEAAVNEVPEYTGILATVGDQAAPTVEKPEFKGGVNSVMALKHELPEYTGPVSTVGDQPAPTVEKPE
FKGGVNAVMALEHKLPEYRGVLATVGNQPAPTVEKPEFKLSSVEKSQNPEAPVQVAKEGKRLPETGEKQS
ETAIFLASVTLALSAALLTAKRKED

>gi|9664865|gb|AAF97242.1|AF282987_1 beta-galactosidase precursor [Streptococcus pneumoniae]
MGKGHWNRKRVYSIRKFAVGACSVMIGTCAVLLGGNIAGESVVYADETLITHTAEKPKEEKMIVEEKADK
ALETKNIVERTEQSEPSSTEAIASEKKEDEAVTPKEEKVSAKPEEKAPRIESQASNQEKPLKEDAKAVTN
EEVNQMIEDRKVDFNQNWYFKLNANSKEAIKPDADVSTWKKLDLPYDWSIFNDFDHESPAQNEGGQLNGG
EAWYRKTFKLDEKDLKKNVRLTFDGVYMDSQVYVNGQLVGHYPNGYNQFSYDITKYLQKDGRENVIAVHA
VNKQPSSRWYSGSGIYRDVTLQVTDKVHVEKNGTTILTPKLEEQQHGKVETHVTSKIVNTDDKDHELVAE
YQIVERGGHAVTGLVRTASRTLKAHESTSLDAILEVERPKLWTVLNDKPALYELITRVYRDGQLVDAKKD
LFGYRYYHWTPNEGFSLNGERIKFHGVSLHHDHGALGAEENYKAEYRRLKQMKEMGVNSIRTTHNPASEQ
TLQIAAELGLLVQEEAFDTWYGGKKPYDYGRFFEKDATHPEARKGEKWSDFDLRTMVERGKNNPAIFMWS
IGNEIGEANGDAHSLATVKRLVKVIKDVDKTRYVTMGADKFRFGNGSGGHEKIADELDAVGFNYSEDNYK
ALRAKHPKWLIYGSETSSATRTRGSYYRPERELKHSNGPERNYEQSDYGNDRVGWGKTATASWTFDRDNA
GYAGQFIWTGTDYIGEPTPWHNQNQTPVKSSYFGIVDTAGIPKHDFYLYQSQWVSVKKKPMVHLLPHWNW
ENKELASKVADSEGKIPVRAYSNASSVELFLNGKSLGLKTFNKKQTSDGRTYQEGANANELYLEWKVAYQ
PGTLEAIARDESGKEIARDKITTAGKPAAVRLIKEDHAIAADGKDLTYIYYEIVDSQGNVVPTANNLVRF
QLHGQGQLVGVDNGEQASRERYKAQADGSWIRKAFNGKGVAIVKSTEQAGKFTLTAHSDLLKSNQVTVFT
GKKEGQEKTVLGTEVPKVQTIIGEAPEMPTTVPFVYSDGSRAERPVTWSSVDVSKPGIVTVKGMADGREV
EARVEVIALKSELPVVKRIAPNTDLNSVDKSVSYVLIDGSVEEYEVDKWEIAEEDKAKLAIPGSRIQATG
YLEGQPIHATLVVEEGNPAAPAVPTVTVGGEAVTGLTSQKPMQYRTLAYGAKLPEVTASAKNAAVTVLQA
SAANGMRASIFIQPKDGGPLQTYAIQFLEEAPKIAHLSLQVEKADSLKEDQTVKLSVRAHYQDGTQAVLP
ADKVTFSTSGEGEVAIRKGMLELHKPGAVTLNAEYEGAKDQVELTIQANTEKKIAQSIRPVNVVTDLHQE
PSLPATVTVEYDKGFPKTHKVTWQAIPKEKLDSYQTFEVLGKVEGIDLEARAKVSVEGIVSVEEVSVTTP
IAEAPQLPESVRTYDSNGHVSSAKVAWDAIRPEQYAKEGVFTVNGRLEGTQLTTKLHVRVSAQTEQGANI
SDQWTGSELPLAFASDSNPSDPVSNVNDKLISYNNQPANRWTNWNRTNPEASVGVLFGDSGILSKRSVDN
LSVGFHEDHGVGVPKSYVIEYYVGKTVPTAPKNPSFVGNEDHVFNDSANWKPVTNLKAPAQLKAGEMNHF
SFDKVETYAVRIRMVKADNKRGTSITEVQIFAKQVAAAKQGQTRIQVDGKDLANFNPDLTDYYLESVDGK
VPAVTASVSNNGLATVVPSVREGEPVRVIAKAENGDILGEYRLHFTKDKSLLSHKPVAAVKQARLLQVGQ
ALELPTKVPVYFTGKDGYETKDLTVEWEEVPAENLTKAGQFTVRGRVLGSNLVAEITVRVTDKLGETLSD
NPNYDENSNQAFASATNDIDKNSHDRVDYLNDGDHSENRRWTNWSPTPSSNPEVSAGVIFRENGKIVERT
VTQGKVQFFADSGTDAPSKLVLERYVGPEFEVPTYYSNYQAYDADHPFNNPENWEAVPYRADKDIAAGDE
INVTFKAIKAKAMRWRMERKADKSGVAMIEMTFLAPSELPQESTQSKILVDGKELADFAENRQDYQITYK
GQRPKVSVEENNQVASTVVDSGEDSFPVLVRLVSESGKQVKEYRIHLTKEKPVSEKTVAAVQEDLPKIEF
VEKDLAYKTVEKKDSTLYLGETRVEQEGKVGKERIFTAINPDGSKEEKLREVVEVPTDRIVLVGTKPVAQ
EAKKPQVSEKADTKPIDSSEASQTNKAQLPSTGSAASQAAVAAGLTLLGLSAGLVVTKGKKED

>gi|15458143|gb|AAK99369.1| beta-galactosidase precursor [Streptococcus pneumoniae R6]
MGKGHWNRKRVYSIRKFAVGACSVMIGTCAVLLGGNIAGESVVYADETLITHTAEKPKEEKMIVEEKADK
ALETKNVVERTEQSEPSSTEAIASEKKEDEAVTPKEEKVSAKPEEKAPRIESQASSQEKPLKEDAKAVTN
EEVNQMIENRKVDFNQNWYFKLNANSKEAIKPDADVSTWKKLDLPYDWSIFNDFDHESPAQNEGGQLNGG
EAWYRKTFKLDEKDLKKNVRLTFDGVYMDSQVYVNGQLVGHYPNGYNQFSYDITKYLYKDGRENVIAVHA
VNKQPSSRWYSGSGIYRDVTLQVTDKVHVEKNGTTILTPKLEEQQHGKVETHVTSKIVNTDDKDHELVAE
YQIVERGGHAVTGLVRTASRTLKAHESTSLDAILEVERPKLWTVLNDKPALYELITRVYRDGQLVDAKKD
LFGYRYYHWTPNEGFSLNGERIKFHGVSLHHDHGALGAEENYKAEYRRLKQMKEMGVNSIRTTHNPASEQ
TLQIAAELGLLVQEEAFDTWYGGKKPYDYGRFFEKDATHPEARKGEKWSDFDLRTMVERGKNNPAIFMWS
IGNEIGEANGDAHSLATVKRLVKVIKDVDKTRYVTMGADKFRFGNGSGGHEKIADELDAVGFNYSEDNYK
ALRAKHPKWLIYGSETSSATRTRGSYYRPERELKHSNGPERNYEQSDYGNDRVGWGKTATASWTFDRDNA
GYAGQFIWTGTDYIGEPTPWHNQNQTPVKSSYFGIVDTAGIPKHDFYLYQSQWVSVKKKPMVHLLPHWNW
ENKELASKVADSEGKIPVRAYSNASSVELFLNGKSLGLKTFNKKQTSDGRTYQEGANANELYLEWKVAYQ
PGTLEAIARDESGKEIARDKITTAGKPAAVRLIKEDHAIAADGKDLTYIYYEIVDSQGNVVPTANNLVRF
QLHGQGQLVGVDNGEQASRERYKAQADGSWIRKAFNGKGVAIVKSTEQAGKFTLTAHSDLLKSNQVTVFT
GKKEGQEKTVLGTEVPKVQTIIGEAPEMPTTVPFVYSDGSRAERPVTWSLVDVSKPGIVTVKGMADGREV
EARVEVIALKSELPVVKRIAPNTNLNSVDKSVSYVLTDGSVQEYEVDKWEIAEEDKAKLAIPGSRIQATG
YLEGQPIHATLVVEEGNPAAPVVPTVTVGGEAVTGLTSRQPMQYRTLSYGAQLPEVTASAENADVTVLQA
SAANGMRASIFIQPKDGGPLQTYAIQFLEEAPKIAHLSLQVEKADSLKEDQTVKLSVRAHYQDGTQAVLP
ADKVTFSTSGEGEVAIRKGMLELHKPGAVTLNAEYEGAKGQVELTIQANTEKKIAQSIRPVNVVTDLHQE
PSLPATVTVEYDKGFPKTHKVTWQAIPKEKLDSYQIFEVLGKVEGIDLEARAKVSVEGIVSVEEVSVTTP
IAEAPQLPESVRTYDSNGHVSSAKVAWDAIRPEQYAKEGVFTVNGRLEGTQLTTKLHVRVSAQTEQGANI
SDQWTGSELPLAFASDSNPSDPVSNVNDKLISYNNQPANRWTNWNRSNPEASVGVLFGDSGILSKRSVDN
LSVGFHEDHGVGAPKSYVIEYYVGKTVPTAPKNPSFVGNEDHVFNDSANWKPVTNLKAPAQLKAGEMNHF
SFDKVETYAIRIRMVKADNKRGTSITEVQIFAKQVAAAKQGQTRIQVDGKDLANFNPDLTDYYLESVDGK
VPAVTANVSNNGLATVVPSVREGEPVRVIAKAENGDILGEYRLHFTKDKNLLSHKPVAAVKQARLLQVGQ
ALELPTKVPVYFTGKDGYETKDLTVEWEEVPAENLTKAGQFTVRGRVLGSNLVAEVTVRVTDKLGETLSD
NPNYDENSNQAFASATNDIDKNSHDRVDYLNDGDHSENRRWTNWSPTPSSNPEVSAGVIFRENGKIVERT
VAQAKLHFFADSGTDAPSKLVLERYVGPGFEVPTYYSNYQAYESGHPFNNPENWEAVPYRADKDIAAGDE
INVTFKAVKAKVMRWRMERKADKSGVAMIEMTFLAPSELPQESTQSKILVDGKELADFAENRQDYQITYK
GQRPKVSVEENNQVASTVVDSGEDSLPVLVRLVSESGKQVKEYRIQLTKEKPVSAVQEDLPKLEFVEKDL
AYKTVEKKDSTLYLGETRVEQEGKVGKERIFTVINPDGSKEEKLREVVEVPTDRIVLVGTKPVAQEAKKP
QVSEKADTKPIDSSEADQTNKAQLPNTGSAASQAAVAAGLALLGLSAGLVVTKGKKED

>gi|13622666|gb|AAK34368.1| putative beta-galactosidase [Streptococcus pyogenes M1 GAS]
MVYRQKSSEIVTRTITKPSRATSNVKQEIDMTPDSKEQTVTGYQYHYIDQEGRKQPFNQGWRFLMADVAC
AQDPSFDDSNWQVIHLPHDFSLTQPYTRNGEAESAYKLGGVGWYRHYLVLDEVLAGCHVAITFEGSYMET
EIYVNGQFIGKHLNGYQEFTYDISDVVTFGAENLLAVRVENKVPSSRWYSGSGLYREVSLSVLPQLHFVA
DQVAMTLADTAVQEKGQQKVDLRFALNQSIQTCHYQLSLCLWEQSHCSKDKKLLYQETEVPLADLAFQRQ
YGLTLSLEELQLWSPDNPHLYDLELTLYYQGQVIDCFCLETGFRQLTFMANQGLFVNGRAVKLKGVCLHH
DQGGLGACAYEDALARQLVLLKDMGANTIRSTHNPSSPKLRQLANRLGFFVIEEAFDTWTYAKNGNVNDF
SNYFHQTIGTENANYLQRVRSPETSWAQYSIEAMVWSAKNDPSVLMWSIGNELMEGFSADVSHYPELTRQ
MCQWITAIDTSRPITFGDNKLKEADFCWHEEVSQMATLLSQLDHPQGLIGLNYADGKDYDRLHEEHSDWL
LYGSETVSAITSRAYYKETKKVLDSGYHLTSYDHAKVDWGAFASQAWYDTITRDFVAGECVWTGFDYLGE
PTPWNKIDSGVVGLWPSPKNAYFGILDTAGFPKDSYYFYQSQWAQGQTTLHLLPVWQKDQLCFDEQGLVE
VVVYSNAASVQLMFEDEQGNLTDYGRKAFHTYSTPTGHTYQLYQGADAAKNPHENLYLTWRVPYQKGLLR
AVAYDISGKSIPKTSGRSQVRTYGSVAKLSWKAFEAPIDAPWELLYLDLSLLDSRGELVSHAQDWLQVQV
EGPARLLALDNGNPTDHTPYQEPLRQAYGGKLLAILALTGEAGHIKVTAKASQQLSSVFQTQVACRAPKE
HLVTLPLEKYQFKKSRLTSQQEIGQSCLKTTQFLSVLENKDTQQKAGKASTPHILITSYQHYLSLPLQVC
SQAFDFKKGDDIFLPQWLQVKDAQGSLVKKAFSMTWYLKEKIFAKPILVTGYVSCFGQSIPVEARLNLAQ
ASKRRHQDLSLVAKQSLAASQKRLTYCYQYDTVQAIGAISLQNHTGTSLSVSVAISYGSQSSIKQETLML
ADSHLSQLEEVIFFDDILTVLYLAVTLEVIEGPDLTEDSIQIGLWDLA

>gi|50903742|gb|AAT87457.1| Beta-galactosidase [Streptococcus pyogenes MGAS10394]
MTPDSKEQTVTGYQYHYIDQEGRKQPFNQGWRFLMADVACAQAPSFDDSNWQVIHLPHDFSLTQPYTRNG
EAESAYKLGGVGWYRHYLVLDEVLAGCHVAITFEGSYMETEIYVNGQFIGKHLNGYQEFTYDISDVVTFG
AENLLAVRVENKVPSSRWYSGSGLYREVSLSVLPQLHFVADQVAMTLADTAVQEKGQQKVDLRFALNQSI
QTCHYQLSLCLWEQSHCSKDKKLLYQETEVPLADLAFQRQYGLTLSLEELQLWSPDNPHLYDLELTLYYQ
GQVIDCFSLETGFRQLTFTANQGLFVNGRAVKLKGVCLHHDQGGLGACAYEDALARQLVLLKDMGANTIR
STHNPSSPKLRQLANRLGFFVIEEAFDTWTYAKNGNVNDFSKYFHQTIGTENANYLQRVRSPETSWAQYS
IEAMVWSAKNDPSVLMWSIGNELMEGFSADVSHYPELTRQMCQWIAAIDTSRPITFGDNKLKEADFCWHE
EVSQMATLLSQLDHPQGLIGLNYANGKDYDKLHEEHSDWLLYGSETASAITSRAYYKETKKVLDSGYHLT
SYDHAKVDWGAFASQAWYDTITRDFVAGECVWTGFDYLGEPTPWNKIDSGVVGLWPSPKNAYFGILDTAG
FPKDSYYFYQSQWAQGQTTLHLLPVWQKDQLCFDEQGLVEVVVYSNAASVQLMFEDEQGNVTDYGRKAFH
TYSTPTGHTYQLYQGADAAKNPHENLYLTWRVPYQKGLLRAVAYDISGKSIPKTSGRSQVRTYGSVAKLS
WKAFEAPIDAPWELLYLDLSLLDSRGELVSHAQDWLQVQVEGPARLLALDSGNPTDHTPYQEPLRQAYGG
KLLAILALTGEAGHIKVTAKVSQQLSSVFQTQVACRAPKEHLVTLPLEKYQFKKSRLTSQQEIGQSCLKT
TQFLSVLENKDTQQKAGKVSTPHILITSYQHYLPLPLQVCSQAFDFKKGDDIFLPQWLQVKDAQGSFVKK
AFPMTWYLKEKIFAKPILVTGYVSCFGQSIPVEARLNLAQASKRRHQDLSLVAKQSLAASQKRLTYCYQY
DTVQAIGAISLQNHTGTSLSVSVAISYGSQSSIKQETLMLADSHLSQLEEVIFFDDILTVLYLAVTLEVI
EGPDLTEDSIQIGLWDLA

>gi|21905026|gb|AAM79892.1| putative beta-galactosidase [Streptococcus pyogenes MGAS315]
MISDSKEQTVTGYQYHYIDQEGRKQPFNQGWRFLMADVACAQDPSFDDSNWQVIHLPHDFSLKQPYTRNG
EAESAYKLGGVGWYRHYLVLDEVLAGCHVAITFEGSYMETEIYVNGQFIGKHLNGYQEFTYDISDVVTFG
AENLLAVRVENKVPSSRWYSGSGLYREVSLSVLPQLHFVADQVAMTLADTAVQEKGQQKVDLRFALNQSI
QTYHYQLSLCLWEQSHCSKDKKLLYQETEVPLADLAFQRQYGLTLSLEELQLWSPDNPHLYDLELTLYYQ
GQVIDCFCLETGFRQLTFTANQGLFVNGRAVKLKGVCLHHDQGGLGACAYEDALARQLVLLKDMGANTIR
STHNPSSPKLRQLANRLGFFVIEEAFDTWTYAKNGNVNDFSNYFHQTIGTENASYLQRVRSPETSWAQYS
IEAMVWSAKNDPSVLMWSIGNELMEGFSADVSHYPELTRQMCQWIAAIDTSRPITFGDNKLKEADFCWHE
EVSQMATLLSQLDHPQGLIGLNYANGKDYDKLHEEHSDWLLYGSETASAITSRAYYKETKKVLDSGYHLT
SYDHAKVDWGAFASQAWYDTITRDFVAGECVWTGFDYLGEPTPWNKIDSGVVGLWPSPKNAYFGILDTAG
FPKDSYYFYQSQWAQGQTTLHLLPVWQKDQLCFDEQGLVEVVVYSNAASVQLMFEDEQGNLTDYGRKAFH
TYSTPTGHTYQLYQGADAAKNPYENLYLTWRVPYQKGLLRAVAYDISGKSIPKTSGRSQVRTYGSVAKLS
WKAFEAPIDAPWELLYLDLSLLDSRGELVSHAQDWLKVQVEGPARLLALDNGNPTDHTPYQEPLRQAYGG
KLLAILALTGEAGHIKVTAKASQQLSSVFQTQVACRAPKEHLVTLPLEKYQFKKSRLTSQQEIGQSCLKT
TQFLSVLENKDTQQKAGKASTPHILITSYQHYLPLPLQVCSQAFDFKKGDDIFLPQWLQVKDAQGSFVKK
AFPMTWYLKEKIFAKPILVTGYVSCFGQSIPVEARLNLAQASKRRHQDLSLVAKQSLAASQKRLTYCYQY
DTVQAIGAISLQNHTGTSLSVSVAISYGSQSSIKQETLMLADSHLSQLEEVIFFDDILTVLYLAVTLEVI
EGPDLTEDSIQIGLWDLA

>gi|71853899|gb|AAZ51922.1| beta-galactosidase [Streptococcus pyogenes MGAS5005]
MTPDSKEQTVTGYQYHYIDQEGRKQPFNQGWRFLMADVACAQDPSFDDSNWQVIHLPHDFSLTQPYTRNG
EAESAYKLGGVGWYRHYLVLDEVLAGCHVAITFEGSYMETEIYVNGQFIGKHLNGYQEFTYDISDVVTFG
AENLLAVRVENKVPSSRWYSGSGLYREVSLSVLPQLHFVADQVAMTLADTAVQEKGQQKVDLRFALNQSI
QTCHYQLSLCLWEQSHCSKDKKLLYQETEVPLADLAFQRQYGLTLSLEELQLWSPDNPHLYDLELTLYYQ
GQVIDCFCLETGFRQLTFMANQGLFVNGRAVKLKGVCLHHDQGGLGACAYEDALARQLVLLKDMGANTIR
STHNPSSPKLRQLANRLGFFVIEEAFDTWTYAKNGNVNDFSNYFHQTIGTENANYLQRVRSPETSWAQYS
IEAMVWSAKNDPSVLMWSIGNELMEGFSADVSHYPELTRQMCQWITAIDTSRPITFGDNKLKEADFCWHE
EVSQMATLLSQLDHPQGLIGLNYADGKDYDRLHEEHSDWLLYGSETVSAITSRAYYKETKKVLDSGYHLT
SYDHAKVDWGAFASQAWYDTITRDFVAGECVWTGFDYLGEPTPWNKIDSGVVGLWPSPKNAYFGILDTAG
FPKDSYYFYQSQWAQGQTTLHLLPVWQKDQLCFDEQGLVEVVVYSNAASVQLMFEDEQGNLTDYGRKAFH
TYSTPTGHTYQLYQGADAAKNPHENLYLTWRVPYQKGLLRAVAYDISGKSIPKTSGRSQVRTYGSVAKLS
WKAFEAPIDAPWELLYLDLSLLDSRGELVSHAQDWLQVQVEGPARLLALDNGNPTDHTPYQEPLRQAYGG
KLLAILALTGEAGHIKVTAKASQQLSSVFQTQVACRAPKEHLVTLPLEKYQFKKSRLTSQQEIGQSCLKT
TQFLSVLENKDTQQKAGKASTPHILITSYQHYLSLPLQVCSQAFDFKKGDDIFLPQWLQVKDAQGSLVKK
AFSMTWYLKEKIFAKPILVTGYVSCFGQSIPVEARLNLAQASKRRHQDLSLVAKQSLAASQKRLTYCYQY
DTVQAIGAISLQNHTGTSLSVSVAISYGSQSSIKQETLMLADSHLSQLEEVIFFDDILTVLYLAVTLEVI
EGPDLTEDSIQIGLWDLA

>gi|71803102|gb|AAX72455.1| beta-galactosidase [Streptococcus pyogenes MGAS6180]
MVYRQKSSEIVTRTITKPSRATSNVKQEIDMTPDSKEQTVTGYQYHYIDQEGRKQPFNQGWRFLMADVAC
AQDPSFDDSNWQVIHLPHDFSLTQPYTRNGEAESAYKLGGVGWYRHYLVLDEVLAGCHVAITFEGSYMET
EIYVNGQFIGKHLNGYQEFTYDISDVVTFGAENLLAVRVENKVPSSRWYSGSGLYREVSLSVLPQLHFVA
DQVAMTLADTAVQEKGQQKVDLRFALNQSIQTCHYQLSLCLWEQSHCSKDKKLLYQETEVPLADLAFQRQ
YGLTLSLEELQLWSPDNPHLYDLELTLYYQGQVIDCFCLETGFRQLTFMANQGLFVNGRAVKLKGVCLHH
DQGGLGACAYEDALARQLVLLKDMGANTIRSTHNPSSPKLRQLANRLGFFVIEEAFDTWTYAKNGNVNDF
SNYFHQTIGTENASYLQRVRSPETSWAQYSIEAMVWSAKNDPSVLMWSIGNELMEGFSADVSHYPELTRQ
MCQWIAAIDTSRPITFGDNKLKEADFCWHEEVSQMATLLSQLDHPQGLIGLNYANGKDYDKLHEEHSDWL
LYGSETASAITSRAYYKETKKVLDSGYHLTSYDHAKVDWGAFASQAWYDTITRDFVAGECVWTGFDYLGE
PTPWNKIDSGVVGLWPSPKNAYFGILDTAGFPKDSYYFYQSQWAQGQTTLHLLPVWQKDQLCFDEQGLVE
VVVYSNAASVQLMFEDEQGNVTDYGRKAFHTYSTPTGHTYQLYQGADAAKNPHENLYLTWRVPYQKGLLR
AVAYDISGKSIPKTSGRSQVRTYGSVAKLSWKAFEAPIDAPWELLYLDLSLLDSRGELVSHAQDWLKVQV
EGPAHLLALDNGNPTDHTPYQEPLRQAYGGKLLAILALTGEAGHIKVTAKVSQQLSSVFQTQVACRAPKE
HLVTLPLEKYQFKKSRLTSQQEIGQSCLKTTQFLSVLENKDTQQKAGKVSTPHILITSYQHYLSLPLQVC
SQAFDFKKGDDIFLPQWLQVKDAQGSFVKKAFPMTWYLKEKIFAKPILVTGYVSCFGQSIPVEARLNLAQ
ASKRRHQDLSLVAKQSLATSQKRLTYCYQYDTVQAIGAISLQNHTDTSLSVSVAISYGSQSSIKQETLML
ADSHLSQLEEVIFFDDILTVLYLVVTLEVIEGPDLTEDSIQIGLWDLA

>gi|19748727|gb|AAL98154.1| putative beta-galactosidase [Streptococcus pyogenes MGAS8232]
MVYRQKSSEIVTRTITKPSRVTSNVKQEIDMTSDSKEQTVTGYQYHYIDQEGRKQPFNQGWRFLMADVAC
AQDPSFDDSNWQVIHLPHDFSLTQPYTRNGEAESAYKLGGVGWYRHYLVLDEVLAGCHVAITFEGSYMET
EIYVNGQFIGKHLNGYQEFTYDISDVVIFGAENLLAVRVENKVPSSRWYSGSGLYREVSLSVLPQLHFVA
DQVAMTLADTAVQEKGQQKVDLRFALNQSIQTCHYQLSLCLWEQSHCSKDKKLLYQETEVPLADLAFQRQ
YGLTLSLEELQLWSPDNPHLYDLELTLYYQGQVIDCFCLETGFRQLTFTANQGLFVNGRAVKLKGVCLHH
DQGGLGACAYEDALARQLVLLKDMGANTIRSTHNPSSPKLRQLANRLGFFVIEEAFDTWTYAKNGNVNDF
SNYFHQTIGTENANYLQRVRSPETSWAQYSIEAMVWSAKNDPSVLMWSIGNELMEGFSAGVSHYPELTRQ
MCQWIAAIDTSRPITFGDNKLKEADFCWHEEVSQMATLLSQLDHPQGLIGLNYANGKDYDKLHEEHSDWL
LYGSETASAITSRAYYKETKKVLDSGYHLTSYDHAKVDWGAFASQAWYDTITRDFVAGECVWTGFDYLGE
PTPWNKIDSGVVGLWPSPKNAYFGILDTAGFPKDSYYFYQSQWAQGQTTLHLLPVWQKDQLCFDEQGLVE
VVVYSNAASVQLMFEDEQGNLTDYGRKAFHTYSTPTGHTYQLYQGADAAKNPHENLYLTWRVPYQKGLLR
AVAYDISGKSIPKTSGRSQVRTYGSVAKLSWKAFEAPIDAPWELLYLDLSLLDSRGELVSHAQDWLKVQV
EGQARLLALDNGNPTDHTPYQEPLRQAYGGKLLAILALTGEAGHIKVTAKASQQLSSVFQTQVACRAPKE
HLVTLPLEKYQFKKSRLTSQQEIGQSCLKTTQFLSVLENKDTQQKAGKVSTPHILITSYQHYLSLPLQVC
SQAFDFKKGDDIFLPQWLQVKDAQGSFVKKAFPMTWYLKEKIFAKPILVTGYVSCFGQSIPVEARLNLAQ
ASKRRHQDLSLVAKQSLAASQKRLTYCYQYDTVQAIGAISFQNHTGTSLSVSVAISYGSQSSIKQETLML
ADSHLSQLEEVIFFDDILTVLYLAVTLEVIEGPDLTEDSIQIGLWDLA

>gi|28810734|dbj|BAC63671.1| putative beta-galactosidase [Streptococcus pyogenes SSI-1]
MVYRQKSSEIVTRTITKPSRATSNVKQEIDMISDSKEQTVTGYQYHYIDQEGRKQPFNQGWRFLMADVAC
AQDPSFDDSNWQVIHLPHDFSLKQPYTRNGEAESAYKLGGVGWYRHYLVLDEVLAGCHVAITFEGSYMET
EIYVNGQFIGKHLNGYQEFTYDISDVVTFGAENLLAVRVENKVPSSRWYSGSGLYREVSLSVLPQLHFVA
DQVAMTLADTAVQEKGQQKVDLRFALNQSIQTYHYQLSLCLWEQSHCSKDKKLLYQETEVPLADLAFQRQ
YGLTLSLEELQLWSPDNPHLYDLELTLYYQGQVIDCFCLETGFRQLTFTGNQGLFVNGRAVKLKGVCLHH
DQGGLGACAYEDALARQLVLLKDMGANTIRSTHNPSSPKLRQLANRLGFFVIEEAFDTWTYAKNGNVNDF
SNYFHQTIGTENASYLQRVRSPETSWAQYSIEAMVWSAKNDPSVLMWSIGNELMEGFSADVSHYPELTRQ
MCQWIAAIDTSRPITFGDNKLKEADFCWHEEVSQMATLLSQLDHPQGLIGLNYANGKDYDKLHEEHSDWL
LYGSETASAITSRAYYKETKKVLDSGYHLTSYDHAKVDWGAFASQAWYDTITRDFVAGECVWTGFDYLGE
PTPWNKIDSGVVGLWPSPKNAYFGILDTAGFPKDSYYFYQSQWAQGQTTLHLLPVWQKDQLCFDEQGLVE
VVVYSNAASVQLMFEDEQGNLTDYGRKAFHTYSTPTGHTYQLYQGADAAKNPYENLYLTWRVPYQKGLLR
AVAYDISGKSIPKTSGRSQVRTYGSVAKLSWKAFEAPIDAPWELLYLDLSLLDSRGELVSHAQDWLKVQV
EGPARLLALDNGNPTDHTPYQEPLRQAYGGKLLAILALTGEAGHIKVTAKASQQLSSVFQTQVACRAPKE
HLVTLPLEKYQFKKSRLTSQQEIGQSCLKTTQFLSVLENKDTQQKAGKASTPHILITSYQHYLPLPLQVC
SQAFDFKKGDDIFLPQWLQVKDAQGSFVKKAFPMTWYLKEKIFAKPILVTGYVSCFGQSIPVEARLNLAQ
ASKRRHQDLSLVAKQSLAASQKRLTYCYQYDTVQAIGAISLQNHTGTSLSVSVAISYGSQSSIKQETLML
ADSHLSQLEEVIFFDDILTVLYLAVTLEVIEGPDLTEDSIQIGLWDLA

>gi|18265743|gb|AAL67294.1|AF389474_7 beta-galactosidase [Streptococcus salivarius]
MNTTEKIQTYLNDPKIVSVNTVDAHSDHKYFESLAEFSEGEMKLRQSLNGKWKIHYAQNTNQVLKDFYKT
EFDETDLNFINVPGHLELQGFGSPQYVNTQYPWDGKEFLRPPQVPQESNAVASYVKHFTLNDALKDKKVF
ISFQGVATSIFVWVNGNFVGYSEDSFTPSEFEISDYLVGGDNKLAVAVYRYSTASWLEDQDFWRLYGIFR
DVYLYAIPKVHVQDLFVKGDYDYQTKAGQLDIDLKTVGDYEDKKIKYVLSDHEGIVKEGDASVNADGELS
VSLEDLQIKPWSAESPKLYNLTLHVLDDGQVVEVVPVKVGFRHFEIKDKLMLLNGKRIVFKGVNRHEFNA
RTGRCITEEDMLWDIKVMKQHNINAVRTSHYPNQTRWYELCDEYGLYVIDEANLETHGTWQKLGLSEPSW
NIPASEPEWLPACLDRANNMFQRDKNHASVIIWSCGNESYAGKDIADMADYFRSVDNTRPVHYEGVTWCR
EFDYITDIESRMYAKPADIEEYLTNNPQKPYISCEYMHTMGNSGGGLKLYTDLEKYPEYQGGFIWDFIDQ
AIYKPLPNGSEFLSYGGDWHDRPSDYEFCGNGIVFADRTLTPKLQTVKHLYSNIKIAVDEKSVTIKNDNV
FEDLSAYTFLARVYEDGRKVSESEYHFDVKPGEEATFPVEFAVGASNAERIYEVACVQNEATEWAPKGHE
IVRGQYVAEKISTETPVKAPLNVVEGDFNIGIQGQNFSILLSRAQNTLVSAKYNGVEFIEKGPKLNFTRA
YTDNDRGAGYPFEMAGWKVAGNYSKVTDTQIQIEDDSVKVTYVHELPGFSDVEVKVTYQVDYKGRIFVTT
SYDGKAGLPNFPEFGLEFAIGSQFTNLSYYGYGAEESYLDKLPGAYLGRYKTSVEKTFAPYLMPQESGNH
YGTREFTVSDDNHNGLKFTALNKAFEFSALLNSTEQIENARHQYELQQSDATWIKVLAVQMGVGGDDSWG
APVHDEFLVSSADSYQLSFVIEPLN

>gi|55739293|gb|AAV62934.1| beta-galactosidase [Streptococcus thermophilus CNRZ1066]
MNMTEKIQTYLNDPKIVSVNTVDAHSDHKYFESLEEFSEGEMKLRQSLNGKWKIHYAQNTNQVLKDFYKT
EFDETDLNFINVPGHLELQGFGSPQYVNTQYPWDGKEFLRPPQVPQESNAVASYVKHFTLNDALKDKKVF
ISFQGVATSIFVWVNGNFVGYSEDSFTPSEFEISDYLVEGDNKLAVAVYRYSTASWLEDQDFWRLYGIFR
DVYLYAIPKVHVQDLFVKGDYDYQTKAGQLDIDLKTVGDYEDKKIKYVLSDYEGIVTEGDASVNGDGELS
VSLENLKIKPWSAESPKLYDLILHVLDDDQVVEVVPVKVGFRRFEIKDKLMLLNGKRIVFKGVNRHEFNA
RTGRCITEEDMLWDIKVMKQHNINAVRTSHYPNQTRWYELCDEYGLYVIDEANLETHGTWQKLGLCEPSW
NIPASEPEWLPACLDRANNMFQRDKNHASVIIWSCGNESYAGKDIADMADYFRSVDNTRPVHYEGVAWCR
EFDYITDIESRMYAKPADIEEYLTTGKLVDLSSVSDKHFASGNLTNKPQKPYISCEYMHTMGNSGGGLQL
YTDLEKYPEYQGGFIWDFIDQAIYKTLPNGSEFLSYGGDWHDRPSDYEFCGNGIVFADRTLTPKLQTVKH
LYSNIKIAVDEKSVTIKNDNLFEDLSAYTFLARVYEDGRKVSESEYHFDVKPGEEATFPVNFVVEASNSE
QIYEVACVLREATEWAPKGHEIVRGQYVVEKISTETPVKAPLNVVEGDFNIGIQGQNFSILLSRAQNTLV
SAKYNGVEFIEKGPKLSFTRAYTDNDRGAGYPFEMAGWKVAGNYSKVTDTQIQIEDDSVKVTYVHELPGL
SDVEVKVTYQVDYKGRIFVTANYDGKAGLPNFPEFGLEFAIGSQFTNLSYYGYGAEESYRDKLPGAYLGR
YETSVEKTFAPYLMPQESGNHYGTREFTVSDDNHNGLKFTALNKAFEFSALRNSTEQIENARHQYELQES
DATWIKVLAAQMGVGGDDTWGAPVHDEFLLSSADSYQLSFMIEPLN

>gi|20799643|gb|AAM28587.1|AF503446_10 beta-galactosidase [Streptococcus thermophilus LMG 18311]
MNMTEKIQTYLNDPKIVSVNTVDAHSDHKYFESLEEFSEGEMKLRQSLNGKWKIHYAQNTNQVLKDFYKT
EFDETDLNFINVPGHLELQGFGSPQYVNTQYPWDGKEFLRPPQVPQESNAVASYVKHFTLNDALKDKKVF
ISFQGVATSIFVWVNGNFVGYSEDSFTPSEFEISDYLVEGDNKLAVAVYRYSTASWLEDQDFWRLYGIFR
DVYLYAIPKVHVQDLFVKGDYDYQTKAGQLDIDLKTVGDYEDKKIKYVLSDYEGIVTEGDASVNGDGELS
VSLENLKIKPWSAESPKLYDLILHVLDDDQVVEVVPVKVGFRRFEIKDKLMLLNGKRIVFKGVNRHEFNA
RTGRCITEEDMLWDIKVMKQHNINAVRTSHYPNHTRWYELCDEYGLYVIDEANLETHGTWQKLGLCEPSW
NIPASEPEWLPACLDRANNMFQRDKNHASVIIWSCGNESYAGKDIADMADYFRSVDNTRPVHYEGVAWCR
EFDYITDIESRMYAKPADIEEYLTTGKLVDLSSVSDKHFASGNLTNKPQKPYISCEYMHTMGNSGGGLQL
YTDLEKYPEYQGGFIWDFIDQAIYKTLPNGSEFLSYGGDWHDRPSDYEFCGNGIVFADRTLTPKLQTVKH
LYSNIKIAVDEKSVTIKNDNLFEDLSAYTFLARVYEDGRKVSESEYHFDVKPGEEATFPVNFVVEASNSE
QIYEVACVLREATEWAPKGHEIVRGQYVVEKISTETPVKAPLNVVEGDFNIGIQGQNFSILLSRAQNTLV
SAKYNGVEFIEKGPKLSFTRAYTDNDRGAGYPFEMAGWKVAGNYSKVTDTQIQIEDDSVKVTYVHELPGL
SDVEVKVTYQVDYKGRIFVTANYDGKAGLPNFPEFGLEFAIGSQFTNLSYYGYGAEESYRDKLPGAYLGR
YETSVEKTFAPYLMPQESGNHYGTREFTVSDDNHNGLKFTALNKAFEFSALRNTTEQIENARQQYELQES
DATWIKVLAAQMGVGGDDTWGAPVHDEFLLSSADSYQLSFMIEPLN

>gi|29604527|dbj|BAC68597.1| putative glycosyl hydrolase [Streptomyces avermitilis MA-4680]
MSTQPPRPSRRSVLATGSTLLAGFGLGVTLPQTSYAVTPSRPTGERGELATYRPVSVSSTDYAPTPAEFV
VDKVNSVGVKGTGWRAADGDPQWISVDLQTDCTVDSVHLTFEATADDPVFVPSTSGNPRDRTTGQEVLSS
CAVEFVVETSRDHHAWTTVHRTTSGKGGMVEIPLDKPVTARWVRLTVTKRSNANPLGLNGFEVYGSAGGH
RPSATGWTDWGTHDHRAPALKAAADGTVPLESGWTLTMDDWAGGKGAQLSRPDVDTSRWLPATVPGTVLA
SLVDQGHLPDPVAGFNNLHIPEALSRHSWWYRRGFELPRALRTGPGRHIWLEFDGVNHTAEIWLNGQKVG
GLTYPFARSSHDVTKMLAGNGEQALAVKITPMPFPGSPGDKGPAGLAFVDAGATMMNQNSPTYLAASGWD
WMPAVRDRVSGIWNHVRLRSTGHAVIGDPRVDTKLPDLPDTSRAEVTIVVPVRNVGSASKRVTVTAAFDD
VRVSRSVTVAGGESADVTFAPSTYAALRLRDPELWWPNGYGRPDLHDLTLTASIDGEESDRRTTRFGIRQ
FGYEYTVPLPFGGSSDRYTQPVLLGVQKARYVRIKCLTRATDWGFSLWTLSVVDSTSAGTDLALHKTATA
STEDSGNTAAKVTDADPGSRWSSAFEDGQWIQVDLGSVAAFDRVDLTWEKAYAKTFVVQVSTDGSTWTDA
RSVDNGAVPLPFNSGAASLQTVDFAARTSRYVRINCGARATSWGISLWTLSVVDSSSPGTDLALRRTATA
STEDSGKPASNATDGNPDSRWSSEYQDDQWIQVDLGSSVSFDRVAIVWEQAYPKTYVIQVSDDGDAWTDV
KSVDNTPDPLKISVNGVRVFCRGGNWGWDELLRRMPAARMDAAVRMHRDMNFTMIRNWVACSNREEFFAS
CDEHGLLVWNDFPNAWAMDPPDHTAYNDLARDTVRRYRIHPSVVIWCGANEGNPPEAIDKGMREAVRSEA
PDVLYQNNSAGGIVTGGGPYGWVEPERYFSPATYGSGDFGFHTEIGMPVVSTAESMRNLVGDEPEWPISG
AWLYHDWSTRGNQAPQNYRAAIETRLDTAEDLDDFTRKAQFVNYENARAMFEAWNQNLWQDASGLMLWMS
HPAWHSTVWQTYDYDFDVNGMYYGSRTACEPVHVQADPKNWQVIAVNHTPRRLKDVTVTARAYDLGGKQL
GSTRRATVSVPSSATAEAFTAAFASSLPDFHLLRLSLQDGRGRLLSQNTYWRYRRASDMKALNKARTVRV
SADIGQVTRAGSRRTATARIHNRGSAVAAMVRLSLLDSRTDARVLPTLYSDNYVWLLPDESRTVTLSWPA
DALPSGRPALRVEGYNVPRTVARS

>gi|29611146|dbj|BAC75190.1| putative beta-galactosidase precursor [Streptomyces avermitilis MA-4680]
MTVTRRSVLIAGTAAPAAGALTGIGGAPAVASAGAPGRHTVALRDGWRFALVNPGGITDPTGAYADAADP
GHDDSGWREVAVPHDWSIEQTPTTQYGTTSGTGFLPGGLGWYRTAFTLPSALAGKRISVEFDGVYMDSYV
YCNGTEVGRHPYGYTGFAFDLTDLLHTDGTTENVIAVKVQNRLPSSRWYSGSGIYREARLVVTEPVHVRR
WGTYVTTPDITEERAVVRVRTTVVDASGAGSEVQVVSRIVGPDGRTAARTTSTVTVADQGTQTHELTVKK
PQLWDFAHPHRYTLETELRVGGKRTDTHRTTFGIRRVTVDPDEGFHLNGTHAKIRGVDLHHDQGALGAAI
SIDAVRRQMTIMKSMGVNAFRTSHNPPSPQMIEVCEELGIVMVVEAFDCWRTGKTRYDYGRFFDEWCEKD
ATEMVLAARNSPAVVLWSIGNEIPDSTSTAGLAMADRIIGAIKAADDTRPLVIGSDKYRNVPAKGSAADL
MLAKLDGLGLNYNTAKSVDALHAAYPHLFLFESESSSETSTRGTYQEPEHLNTGENHTPGKRATSSYDNN
LASWTMSGEYGHKKDRDRKWFAGQFLWSGIDYIGEPTPYDVFPVKASFFGAVDTAGFPKDMYHLFRSQWT
SEPMVHLLPMSWNHQAGDTVEVWAYANVDTVELFLNGKSLGTRTFDTKKTTDGRTYLETTEATGDDKTVT
DGPHPGSYTSPNGSAGKLHLVWKVPYEPGELKAVARRNGRAVATDVLRTAGAPHAVRLTPDRSALAADGR
ALCFVTAEIVDARGVVVPDAEHLLSFAVSGGSLAGVDNGREESAERYQASTRTAFHGKALAIVRSGTKAG
TLKVTARSEGLRTATATVRTTPARSTATTPAAEFRPDHPAAPDSPSADASYSGRPDTLPAAMLDGDPTTG
WSNAFAKSATALLPAFSGARPEDWVSVTWARARAFDRVEVSFTVDATHTRPASVEVQVGDGDRYTPVSGA
TVDWATGSDAPTVVTFDAARGARLRLVLTSAHPGAADGAVRISRLEVPPS

>gi|29604614|dbj|BAC68683.1| putative hydrolase [Streptomyces avermitilis MA-4680]
MQHPRQGPPSRHTRRSLGRSLALTMTAVLGAAGLALSPAASADSGPTTADPTEAHGLKGEYYTQSAPGAF
DFAELKATGFDPGLDFDSLESRLSAATGRADDVSVRWTGEVVPEKSGPTTFSITGDNGFRLWVDGKLTID
HWVDDWDREQTSQPVDLTAGRAYDIKVEYFEHFGGSNLHLRWTPPGGSKSAVPQSAFRLPDGFDYNGALS
ATVLGDGRTVRLDFPQALASAPATVLDHLTVTSGGKWPLSSVKTDPSDARALLVGLGEPVVGNKAGTAKG
GVNVTYDGKGALADTSGTPVKAFWSSGPNKSTYELRTKWADQVGPKNALPEYPRPQLTRKAWQNLNGTWQ
FAGAKAGEEPPTGRTLAERILVPYPVESQLSGIERHEDRMWYRRTFTVPADWKVGHGKRLRLNFGAVDWQ
SEVYVNGTKVAEHKGGYDKFSADVTDALKPGRTQELIVGVYDPTDAQGGENPPLGKQRLDPSGIWYTPSS
GIWQTVWMEPVAADHVDTLKLTPDVETSTLTVEPKGVRDGLAVTATAYDGKKKVATVRGRTGTPLTLKLA
EPRLWSPDDPFLYDLKVDVGADRVGSYFGMRSIAVEKVDGTPRTVLNGKPVFMMATLDQGFWPDGLHTAP
TDDALAHDLKMHKQMGFNSVRKHIKVEPDRWFYWADRLGLLVWQDMPAMTAGVNPNAASRAEYEREMKQL
IDEHISSPSVVMWVTFNEGWGQYDEARIADQAKAWDPTRLVNSMSGLNLGVDGGTGDVMDEHGYPSPALP
PHPDGRRALVSGEYGGLGLGVPGHAWSVQMSYVDVDPAAYTDTYLARLDEVRRLACRGGNGAVYTQISDV
EGELNGLMTYDRKIVKPDVQRLRTAHEALIEAVAQSTLPCATS

>gi|29605741|dbj|BAC69806.1| putative beta-galactosidase [Streptomyces avermitilis MA-4680]
MSFRTTASPTSTEYVEDVSPGSGALPPRAWYASSDAVSLSLNGSWAFRLSPTADAQDDSFAAEGYAIEEE
GEGYDAGDWTEIEVPGHWGLQGHGAPIYTNHLYPFPVDPPRVPTENPTGDHLRVFDLPADWPALSDGGCV
LRFDGVESCARVWLNGTDIGEFKGSRLPHEFAVGHLLKPRGNVLAVRVHQWSAGSYLEDQDQWWLPGIFR
DVTLLHRPAGSALDFFVHASYEHVEGLGTLRVDSDVDGRVTVPELDVDVETGESVTVAVEPWTAETPRLY
DGVLATEGEQVPLRIGFRTVVRQDGLIKVNGTPVLFKGVNRHEWHPERGRALDLETMRQDVLLMKRHNIN
AVRTSHYPPHPAFLDLCDEYGLWVIDECDLETHGFTEQAWRDNPVDDDRWTPALLDRAARMVERDKNHPS
VVIWSLGNEAGTGRGLTAMAEWIRGRDTSRLIHYEGDIDCRDTDVYSRMYAAHAEVERIGRGLDGGTHRR
RDLPFVLCEYGHAMGNGPGGLADYQRLFETYGRLQGGFIWEWIDHGIKDERYGFAYGGDFGEELHDGNFV
CDGLLFPDRTPSPGLVEYKKVIEPVRIEGWGSPLAGRSRAPGGGADGTDGTDGTDGTDGTDGTIRVTNAY
DFADLSALAFEWSYQVDGETVEAGALSVPALAPGESADVKLPTPPVDGRGAETQWTVRAVLTAETAWGPK
GHQVAWAQFPLGKGSSERVARPGGRVAPSCGPVPGERRITLGPAAFDARTGAPRTIGGVDVTGLRLDVWR
APTDNDNGAHWQPDERYGPLWRRLGLHRMQHRLEAVELDDDALTVRSRVAPAGWEVGLRTAYRWTSDGTR
LRLTVSVAPEGDWTLPLPRLGVRFGLSSAADRVRWFGGGPGEAYPDTRSASMLGRWESAVDDLQTPYVRP
QENGARADVRWAEIGGLRIEGEPEFWFTARRWTTEQLDAAEHLTDLTPGDTVWVNLDHGQQGIGSQSCGP
GALPQYHLRPGPAEFSFVFSEASSRRSMSEPRSRR

>gi|3559970|emb|CAA20608.1| putative beta-mannosidase [Streptomyces coelicolor A3(2)]
MKEVVPLAEGWSLRHSDDLLPAQVPGCVHTDLLAAGLIPDPFLGVNESDVAWVGQRAWTYVRDLPATCTD
TATAAPEHERTDLVFDGLDTAATITLNGRELGRTRNMHRRHRFDVTGRHGLLEVDFASAYDEATSVRALT
GERPNVYPEPFQYIRKMACGFGWDWGPTLVTAGIWRPVRLERWSTARLAGVRPLVTVHGGTGRVELRVEV
ERTAQGAARPLAVRATVGSGLAEARGAVEGTHVVLTLQVPDADLWWPRGYGGQPLYDLELALVEEAAGPG
GEERPLDTWHRRIGFRTVEVDRSADSHGTGFTLVVNGERVFARGVNWIPDDVFPSRITPERYRTRLRQTA
DAGVDLVRIWGGGIYEDDAFYDACDELGLMVWQDFLFACAAYPEEQPLRGEVEAEARDNVVRLMPHPSLV
LWNGNNENLWGFRDWDWEPELRGDSWGGGYYLDLLPRIVAELDPTRPYTAGSPWSGSWDHHPNDPAHGTY
HSWEVWNRRDYAEYRDSVPRFVSEFGWQAPPAMATLRRALPGERLAPDSPGMLHHQKAEDGNGKLNRGVE
RHFELPEGDFDRWHYLTQVVQARAIATGIEHWRSHWPVCAGTVVWQINDCWPVSSWSAIDGDGRLKPLYH
ELRRVYADRLLTVQPGDGHGGPPVLAVVNQSAEPWQARVTLRRLRADGTEAAGRAIDVTVPARSVHRRTV
PQELAPAPRSAKEFLVADSEDLRSVHFCVTDRDFAYPVPHYDVAVESPVGSGTGNVEVVVTAHTLVRDLL
LQADRLGPDAVCDTGLRTLLPGERLRLRVTGAAETGANAVRAALFCVEPA

>gi|15021241|emb|CAC44684.1| putative hydrolase [Streptomyces coelicolor A3(2)]
MPTHSVPRPEYPRPQFTRRDWLNLNGAWQFETDRGDSGLERGLLDRELRDEILVPFPPESELSGIGDTDF
LEAVWYRRALTLPAAWAGRRVLLHFGAVDHDTTVWADGREVARHRGGFTPFTADLGDIAGAGEEVVITVR
ARDPKSGPQARGKQAIKYANHDCNYTRVTGIWQTVWLEPVPETHLRRPRVTPDLAGSAFHLELPLSGNRP
GYRVRAVLGDADGEVSRAEARADLDLAPRLHLPVPDDRRREWGPEDPHLYDLRLELLDAAGQVVDSAESY
AGLRAVGLRGRAVLLNGRPVFQRLVLDQGWYPDGLMTAPTDEALVRDIELAMAAGFNGARLHQKVFEERF
LHHADRLGYLVWGEFGDWGCETGGSSGDNQKPDASYVAQWLEALERDYSHPSIIGWCPLNETYQKLHDRI
TQLDDVTRAMFLATKAMDTTRPVVDASGYAHRVAETDIYDSHNYEQDPAAFRELMSGLAKDAPFVNAHES
GAPYSQPYRGQPYFVSEFGGIWWDPEAAAAQSGEDRTVSWGYGERVRNEDEFHERFAGLTEVLLGDRDMF
GYCYTQLTDVFQEQNGIYRFDRGEKLDIARVRAAQLRPAAIEEPEA

>gi|4158203|emb|CAA22766.1| putative beta-galactosidase [Streptomyces coelicolor A3(2)]
MPHSPVSPAESPAPQPGRPRPVVSRRRLLEGGAAVLGALALSASPLTAQAAVRRAAADEPPEWNDFGVFR
LGTQPPHATLTPYADVEQALAGDRARSPYRLSLDGTWKFAYADRPEDRDADFHRTDVDDGDWGTIPVPSV
WQLHGHDFPIYLNITYPYWGPNGQGEEPQPPAAPTRYNPVGQYRRTFTVPRDWRGRRTFLHFEGVKSAHY
VWINGELAGYDEDSYTPSEYDVTDLLKPGTNQIAVEVYRYSDGDWMEDQDMIRLSGIFRSVHLYSTPAVH
LRDFKLDTPLDDTYTGAELAVTASVRAYGEGGTGRYTVETQLYDARGHAVWSRPLQQPVDVGGARAGEDV
TVRAAKAVPKPRLWSAEHPDLYTAVLRLRDPAGKVTETLSHRVGFREFALKDGLMRINGEPVSIRGTNRH
EMHPARGTALTREDMVEDIKIIKRMNMNSVRTSHYPNNPYWLELADEYGLYLVDETNLETHGIRGEYPGD
HPDWTAACVARAQNMVHRDKNHASVVIWSLGNEAGGGSTFSAMHDWIRSYDDTRVIQYEGDDRPGVSDIR
SEMYDSPQRVEQRAKDTSDTRPYVMIEYAHSMGNSTGNFKKYWDVVRRYDVLQGGWIWDFVDQSLYTPVP
ARTLLTEAGPAGLRGEILATRGTLDRDEGLSGITVFERHDSLDLTGSLTLEAWVTPHVTGYHQPIIAKGD
TQYALKQNGRTLEFFIHSEGQWITANWTVPEDWTGREHHLAGVFDADAGTLTLYVDGVERATRTTDRRPS
SNTAPLALASDADNQVREFSGTVRRARVYARALGAAELASESRGPGDDGVRFWFDAATVKTSTRRPRDKT
FLAYGGDWGDNPNDGAFVADGIVTADRGHTGKAAEVKRVYQAIDAARTPGGGPGAVTLTNEYLFTRLREF
DGHWELVADGEVVRRGRLTRDQLDVAPRSSKDITVPVRLPGRPGPGTEYFLQLSFTTKESTPWAKAGFEV
ARRQLPVAADVPAVTPVRAASVPALRHEDRDREVEVTGRGFSVTVDKRTGTISSYEAKGTRLITSGPVPN
FWRAPTDNDKGNGQHTRNQTWRDAGARRKVTGVIVRALGDRAVEIKVTGTLPTSVESTYGTTYTVFGNGE
IKVDNTLHPGAANLPYIPEVGTMLFLPRGLDRVHWYGRGPEENHWDRNDGTDVGRYSGTVAEQWTPYIRP
QENGNKTDVRWIALTDRHGVGLLASGEPLLEANASYFTPEDLSAGVRHDYQLTPRDEVVLRLNHRQMGVG
GDNSWGAHTHDEFKLFADRDYAYTYRLRPLTDVRDATRASRRPTATE

>gi|6468240|emb|CAB61538.1| putative secreted beta-galactosidase [Streptomyces coelicolor A3(2)]
MTVTRRSVLIASTAAPAAGMALAAPSARAADATGGSAGRSTLALRDGWRFRLTDPDGAAEDDTDAADPAH
DDSAWREVAVPHDWSIEQTPTTEHGTTSGTGFLPGGLGWYRLAFTLPPALAGKRISVEFDGVYMDSRVHC
NGREVGHHPYGYTGFALDLTDLVHTDGRTENVLAVRVRNQLPSSRWYSGSGIYREARLVVTEPVHVRRWG
TYVTTPRVSGESAVVRVRTSVVNATGTAREVEIRSAVKDADGRTVARTASTVDVTDAASETHELTVARPR
LWDFASPHRYTLHTELRVGGRTVDTYRTPFGIRTFHVDPEEGFHLNGRYAKIKGVDLHHDLGALGAAVSA
DAVRRQMTLMKSMGVNAFRTSHNPPSPEMIEVCEEMGIIMLVEAFDCWRTGKNRYDYGRFFDEWCERDAT
EMVLAARNSPAVVMWSIGNEVPDSTATAGLAMADRIIEAIRAADDTRPLVIGSDKYRRLPAKGSAADLML
AKLDGLGLNYNTAKSVDDLHAVYPHLFLFESESSSETSTRGTYQEPEHLNTGENHTPGGRATSSYDNNLA
SWTMSGEYGHKKDRDRKWFAGQFLWSGIDYIGEPTPYDVFPVKASFFGAVDTAGFPKDMYHLFRSQWTDE
PMVHLLPTTWNHREGDTVEVWAYTNVDTVELYLNGKSLGTRRFDRKKTVDGRAYLETTEATGDDKTFTDG
PYPGSYTSPNGSAGKLHLTWTVPFEAGELKAVARRGGRTVATDVLRTAQAAHALRLTPDRESVDADGRSL
VFVTAEVVDQHGVVVPGAEHLISFDVAGGSLAGLDNGRQESAERYQASTRTAFHGKALAIVRSGTRPGTV
RVTARADGLRTGTAAVRARRAPDPAITPAPEFRPEHPAPVEHPHADASYSGRTDSLPAAVLDGAPATGWS
NGFHKAATALLPAFDGARAEDWISVDHGRTRTYDRVEVSFTVDDGHSLPATLAVDVWDGRAWRAATEVRT
EWATASDGPTVIGFRPLRGSRIRLTLTSRHPGEARGAVRVSRLEAPAA

>gi|6469466|emb|CAB61803.1| putative beta-galatosidase [Streptomyces coelicolor A3(2)]
MLPIIGALRPWADPTMTSLLRLPMRARPAAEGDRRLSLDGTWSFRLFPSPDQVPADAVRGERAPGQWQSV
DVPGSWPVQVADDIPHYTNIQMPFAEPPPRLPSRNPTGVYRTGFDVPSHWEGQRLLLHVGGADSVHAVYL
NGVFVGYGTDARLGSEYDVTEAARVGRNQLAVVVVRYSAHSFLEDQDGWWLAGLHRGVRVEARPPVGLVD
LDARADLDPRSGEGSLDVRATVDFGESTAAEGYRVRVSLSGRDGAGVAGPQDAPVPHAVNNTYEFSGHIA
RLHRDGLRILPWSAETPTLYEVAAELIDPAGDVVDATRVRVGFRRVEIDGPDFLVNGRRVWIFGVNRHDH
HPDTGAAVTAEDMRADLAAMRRMNINAIRTSHYPNDPAFYDLCDELGFYVVDEANIESHAFNWYLCGDPR
YRATWLERGARMVARDRNHPCVVQWSLGNESGYGVNHDALAGWIRRADRSRPLHYEDAIRNSGWTDGGRH
ATDVVCPMYPGIEEIRAYGEQVAAGAADRPLIMCEYSHAMGNSNGSLADYWDVITSTPGLQGGFIWEWKD
HGLRQRLPDGTTRLAYGGQFGDAPHDANFVADGLVSADVEPHPGTAEVAWVYRPVTTEYVDGGLYVTNRR
RFAGTGDLAAGWELLLDGAPSASGTLDVPDIAPGGSVAVPLPADAARAGAAQALLTITWRTRTESWFAPA
GHPVAWDQLALRDGRTAPGPPVNGAVAVPGETADDPVPNVWRAATDNDGLKLMEHIVRVREMGSRTLIRW
RDAGLDTRPAHEIVDHTVSVSRSESGADYRHRFEVPDEAADLPRVGVLFRVDPRFDRFVWFGRGPHENYP
DRNRSAMLGRWSSHVEPSPYLVPQEFGLRTGTLWLELIDDDRGDRLRLTSLGGDFCWSATRYAPQALFAA
GNASDLREDGRLVVCLDAAHRGVGTGACGPDVLPEYRIGPGRYELAYRMELVPAVQGVAGAPPHPQDSSR
AASGGGSQCKDRHVG

>gi|6522845|emb|CAB61926.1| putative hydrolase (putative secreted protein) [Streptomyces coelicolor A3(2)]
MRTKRLRDRLALLLAAALGVAGLAAVPAANAADTDDAAEIHGLKGEYYTQSAPGAFDFHELKATGFDPQV
DFNSLEPRLAFATGQSDDVSVRWTGKLVPEETGAHTFSIIGDNGFRLWVGGQLAIDHWVDDWDREQTAQP
IELTAGQSYDIKLEYFEHYGGSNLHLRWTEPGGSKEAIPQSAFRLPDGFDYNGATATTVQSTGRTLKLDF
ASPLAAPPAGLTDHLEAVIGGATWPLGETKPDPADPSALLVTLDQPVVGNKDGDAPGTADVRYDGEGGLT
DTEGNVVNAFWSSGGNESTYELRTDWADEVGPDNALPEYPRPQLTRDDWQNLNGRWQFAAAEAGEQPPVG
KNLKERILVPYPVESQLSGVQRHEDRMWYRRTFTVPRDWHIGSAQRLKLNFGAVDWQSEVYVNGTKVADH
KGGYDKFSADVTDALKPGRTQELIVGVYDPTDAANGENPPLGKQRLDPSGIWYTPSSGIWQTVWMEPVAR
DHVDSLKLTPHVDGAASTLTVEPKGVRDGVRVRATAYAGHRKVATVSGRTGEPLPLKIRDPRLWSPDDPF
LYDLKVTVGHDRVESYFGMRSIAVEKVDGVPRTMLNGKPTFLMATLDQGFWPDGLHTAPTDEALAYDLRL
HKQLGFNSVRKHIKVEPDRWFYWADRLGLMVWQDMPAMTAGRNPSTAARAEYEREMKEMIDEHVSHPSII
MWVTFNEGWGQYDIGRVAAQAKAWDPTRLVNNQSGLNLGADGGAGDIMDEHGYPSPALPPSPDGERALVT
GEYGGLGLAVPGHAWSVQQSYVDVDPQTYTDDYLTKLDEVRALVCRGSNGAVYTQISDVEGELNGLTTYD
RKVLKPDVERVKAAQEALIHDASQPTPAGCTA

>gi|88319810|emb|CAH10134.1| beta-galactosidae [Streptomyces sp. SCC 2136]
MRRDHLIALRPWEAPEVTSWGRLAMNAVDRRSGALSLDGSWHFQLLPSPMGCSGEWTRTEVPGTWTTQSG
DDLPQYTNAQMPWGEFPPASPAANPTGIYERSVDIPAEWAGRRIVLQVGAAESVLLVHVNGKPVGISKDS
HLAAEFDLSDVVRPGDPATVRFTVVKWSDASHIEDQDQWWHAGITRSVLLYATDPLYLADVTVRARRDGR
LRVDCQVRDATGPLPRGWYVTGALEGQLLAQDTEFDRFNAEDMRVSDFLGEARLRGTVENVWPWTAETPE
LYDLTVRLHRADGTVADTSHHRVGFRDVEIRGRDLLVNGERVYIRGVNRHDFHPLTGRTVTADDMRADLV
VMKRFGFNAIRTAHYPNDPTLYDLADELGFYVVDEANIESHDHAHEIADDPRYLPAFVDRVSRMVLRDKN
HPSVIIWSLGNESDYGANHDAAAGWVRRHDPTRPIQYEGAAKLDWADPTTASDIVCPMYAPIEDCVAHAR
SGKQTMPLIQCEYSHAMGNSNGTLADTWAAIESTPGLQGGFIWEFWDHGILQRVNDGRPAGRGGAGLYEH
GVAAPGHRWAYGGDFGETIHDGAFIADGVVFPDRTPKPVMYEHREIAAPVRLTYDQGVLLVHNRQHFRDL
EWLAAEWCLVLADGTTVTAPAELPDVLPGESAAVPLPFPVQEGESWLTLRVVTADDEAWAPLGTEVCLPQ
VRLGAAVAEATPEPASGPAVTLDADALLVHPLLTSAPVLSLWRAPTDNDELGGMAARWHDWGLDELVRKV
VDVREEGPRVVVVAEYATGAGPVRHEQVFTPVAGGLRVEESAELPEGLDDVARVGTVFETVAGLDVLDWY
GQGPWESYPDRSTGAPVGHHSLPVDELFTPYLRPQESGGRHGVRRFTLSAPDATGLTVELGAPGQVSVNR
YRAGDLAAAAHHDELVPRPGCVVHLDAAHRGLGTASCGPDTTAEYLVTPGTHRWAWTLRVL

>gi|1592823|emb|CAA69850.1| beta-galactosidase; lactase [Thermoanaerobacter ethanolicus]
MGRDVLNFNVDWLYIPEDLNDAYKFDFDESNFEVVSLPHANKTFPHHYFKEEDHRFVSWYRKHFKVDERY
KGKKVYIHFEGVILLRVYVNGEFVGEHKGGYTPFEFDITEYIKYGNFENLIAVQVDSREHKDIPPEGHLV
DYMLFGGIYRNVWLKILNDTHIKDVYFVVDKLQDSVAEISITTTIAGKEISNGKILTEVINKEGVVCSSV
VTDIKEMQKEIVQQIKMDNPLTWHPDHPYLYNVSVKLIAENEILDNYTFKTGIKGTVEFRDDGKFYINGE
PLKLRGLNRHQTFPYVGGAMPDRVQRKDADILKYELGLNYVRTSHYPQAVSFLDRCDEIGMLVFEEIPGW
QHIGDENWKNIAKENLKEMILRDRNHPCIFMWGVRINERLDDHDFYKEMNEIAHKLDRSRPTGGVRYLRD
SEKLEDVFTYNDFIYNLEGKIQLPNHKKYMVTEYMGHMYPTKSYDNLNRLITHARLHALIQDKQYGIPNM
AGASGWCAFDYNTTSAFGSGDNICYHGVCDIFRLPKFAAHFYRSQADPHLYGPYVFIASYLIPSFEEENG
DKLLVFSNCEEVELYINDKFVKRQMPNRVDFPSLPHPPFEFSMKECGISYMEVRVNNSSITAVGLIDGKE
VARHTLRPYGKPHKLILTADDVEIMADGSDCTRVVVSVVDENGSILPYANIPVSFEIEGEGKLIGENPLT
LEAGRGAVYVKSTRKPGEIILKAKSHYVAEESNVSIKTKSIGY

>gi|15144244|emb|CAC50569.1| beta-galactosidase [Thermoanaerobacter mathranii]
MNKKILFNDGWEFAKSSLEADSTTLKFEPIDIPHDWLIYNTLNLYENSIGWYRKKFTCAKEEGKQILLCF
DGVYMDSSIYVNKQFVGEWKYGYSSFEYNITDSLVDGENEILVKVVYQNPNSRWYTGAGIYRNVWLKIRD
ENQHIVTNGIYVTTKQEDDRWLVEIDTELVSYEDSLLTHTITYEGQVFAASKSVVKASNYVTHNVQTIFV
KNPLLWSPEEPNLYKLITELYLVKSDKDSKESIEKIEYIAQNIGFRKIILDPQQGLLVNGRKMKLKGVCE
HHDLGALGAAFNKTALKRRFKILKEMGVNAIRTAHNMPAPEFMDLADEMGFFVVSEAFDVWEIPKTRYDY
SRFFKNWAHIDVRSWVMRDRNHPSLLMWSIGNEIYDTHANERGQELTKMLVDLVRKYDPKENGKVTIASN
YMPWENAQKCADIVKVVGYNYGEKYYKRHHEEHHDWVIYGSETGAVVQSRGIYHFPREKSILADDDEQCS
ALGNSPTSWGAKSAESCILAERDTPFSLGQFIWTGFDYIGEPTPYHTKNSYFGQIDTATFKKDSYYIYQA
AWTDYKTKPMVHIIPSYWDFNKGQMIDVGVCSNAPKIELQLNGITIGTHEFDHEHGTQLVAWWKIPYEKG
ELKAIAYDETGKIIATDVRKSFKDARKIRLHADKESLIANGTDLIFVEITVEDENGNIVENANNRIHVNV
TGAGRLIGLDNGDSTDYDQYKGLSRRLFNGQVNGNYRVNIRTRKDLYGSNF

>gi|15144246|emb|CAC50570.1| beta-galactosidase [Thermoanaerobacter mathranii]
MGRDVLNFNVDWLYIPEDLNDAYKFDFDESNFEVVSLPHANKTFPHHYFKEEDYRFVSWYRKHFKVDERY
KGKKVYIHFEGVMTVAKVYVNGEFVGEHKGGYTPFEFDITEYVKYGDFENLIAVQVDSREHKDIPPEGHL
VDYMLFGGIYRNVWLKILNDTHIKDVYFVVDKLQNSVAEISITTTIEGKEVRNAKILTEVINKEGVVCSS
SVTDVKDMQKEIVQRIKMENPLTWHPDHPYLYNVSVKLVAENEILDNYTFKTGIRTVEFRDDGKFYINGE
PLKLRGLNRHQTFPYVGGAMPDRVQRKDADILKYELGLNYVRTSHYPQAVSFLDRCDEIGLLVFEEIPGW
QHIGDENWKNIAKENLKEMILRDRNHPCIFMWGVRINESLDDHDFYKEMNEIAHKLDRSRPTGGVRYLRD
SEKLEDVFTYNDFIYNLEGKIQLPNHKKYMVTEYMGHMYPTKSYDNLNRLITHARLHALIQDKQYGIPNM
AGASGWCAFDYNTTSAFGSGDNICYHGVCDIFRLPKFAAHFYRSQADPHLYGPYVFIASYLIPSFREENG
DKLLVFSNCEEIELYINDKFVMKQMPNRVDFPSLPYPPFEFSLNQLGVNYMDMAIKANDVSITAVGLING
KEVARHTLRTYGKPDKLILSCDDNEIMADGSDCTRVVVSVVDENGSILPYANIPVSFEIEGEGKLIGENP
LALEAGRGAVYVKSTRKPGEIILKAKSHYVAEESSVSIKTNSIGY

>gi|144839|gb|AAA23249.1| beta-galactosidase
MRKIIPINNNWYFKADYEEGYEKVDDLRSFENVNLPHTNIELPYNYFDEKMYQIKSCYKYPLHISEKYRD
KVIYIHFEGVMAYAQVYLNGLYIGEHKGGYTPFDIRIDEVYDWKKELNMLTVVVDSTERSDIPPKGGQID
YLTYGGIYREVSLGIYDDVFIKNIKVETHGIYDNEKSLNLIVHLENLNHQSGNVKFKVKINDKNGKEVFY
KEFNTYLDAVKDVYSFNIENLKDIKLWDVDNPNLYEIKVGMKINNFSDEYDNKFGFREAVFKPDGFYLNG
RKLKLRGLNRHQSYPYVGYAMPRRVQEKDAEILKNELHLNIVRTSHYPQSKHFLNKCDELGLLVFEEIPG
WQYIGNSEWKKVAEQNLREMITRDWNHPSIILWGVRINESQDDDAFYKNMNKIAHEIDPTRQTGGVRYIT
NSSFLEDVYTFNDFIHDGINKPLRKQQEVTGLEHNVPYLVTEYNGHMYPTKRFDNEERQMEHCLRHLRIQ
NASYLDDSISGAIGWCAFDYNTHKDFGSGDRICYHGVMDMFRLPKFASYVYKSQVSPDIEPILEPVTFWA
RGERSIGGVIPLIIFTNCDYIELQYGNKTKIDNIYPNRDAYKGIPYPPIIIDYDIVKPEMIGAWGMVWED
LTLKGFYKGNKVIERKFSREPIPTYLYVVPDDTILSATQKDATRIVVKILDQYGNLLPFINEVIKIEIEG
PAKLQGPNEVALIGGA

>gi|4982197|gb|AAD36691.1|AE001806_1 beta-mannosidase, putative [Thermotoga maritima MSB8]
MKRIDLNGFWSVRDNEGRFSFEGTVPGVVQADLVRKGLLPHPYVGMNEDLFKEIEDREWIYEREFEFKED
VKEGERVDLVFEGVDTLSDVYLNGVYLGSTEDMFIEYRFDVTNVLKEKNHLKVYIKSPIRVPKTLEQNYG
VLGGPEDPIRGYIRKAQYSYGWDWGARIVTSGIWKPVYLEVYRARLQDSTAYLLELEGKDALVRVNGFVH
GEGNLIVEVYVNGEKIGEFPVLEKNGEKLFDGVFHLKDVKLWYPWNVGKPYLYDFVFVLKDLNGEIYREE
KKIGLRRVRIVQEPDEEGKTFIFEINGEKVFAKGANWIPSENILTWLKEEDYEKLVKMARSANMNMLRVW
GGGIYEREIFYRLCDELGIMVWQDFMYACLEYPDHLPWFRKLANEEARKIVRKLRYHPSIVLWCGNNENN
WGFDEWGNMARKVDGINLGNRLYLFDFPEICAEEDPSTPYWPSSPYGGEKANSEKEGDRHVWYVWSGWMN
YENYEKDTGRFISEFGFQGAPHPETIEFFSKPEEREIFHPVMLKHNKQVEGQERLIRFIFGNFGKCKDFD
SFVYLSQLNQAEAIKFGVEHWRSRKYKTAGALFWQFNDSWPVFSWSAVDYFKRPKALYYYARRFFAEVLP
VLKKRDNKIELLVVSDLRETKEVSLRLAAYEKKGEKVFEKTYRTVLPADGVSLVDRVELPDDLFFFVEAE
VDGVKYRNYRVFRKWRDLELPDPEISLEDMGELIELTAQRPAFGVKILSDEVPEDDFLFLEPGRSITLKK
PDGVRGVKSLFDYLR

>gi|4981744|gb|AAD36268.1|AE001776_4 beta-galactosidase [Thermotoga maritima MSB8]
MKNMPYEWENPQLVSEGTEKSHASFIPYLDPFSGEWEYPEEFISLNGNWRFLFAKNPFEVPEDFFSEKFD
DSNWDEIEVPSNWEMKGYGKPIYTNVVYPFEPNPPFVPKDDNPTGVYRRWIEIPEDWFKKEIFLHFEGVR
SFFYLWVNGKKIGFSKDSCTPAEFRLTDVLRPGKNLITVEVLKWSDGSYLEDQDMWWFAGIYRDVYLYAL
PKFHIRDVFVRTDLDENYRNGKIFLDVEMRNLGEEEEKDLEVTLITPDGDEKTLVKETVKPEDRVLSFAF
DVKDPKKWSAETPHLYVLKLKLGEDEKKVNFGFRKIEIKDGTLLFNGKPLYIKGVNRHEFDPDRGHAVTV
ERMIQDIKLMKQHNINTVRTSHYPNQTKWYDLCDYFGLYVIDEANIESHGIDWDPEVTLANRWEWEKAHF
DRIKRMVERDKNHPSIIFWSLGNEAGDGVNFEKAALWIKKRDNTRLIHYEGTTRRGESYYVDVFSLMYPK
MDILLEYASKKREKPFIMCEYAHAMGNSVGNLKDYWDVIEKYPYLHGGCIWDWVDQGIRKKDENGREFWA
YGGDFGDTPNDGNFCINGVVLPDRTPEPELYEVKKVYQNVKIRQVSKDTYEVENRYLFTNLEMFDGAWKI
RKDGEVIEEKTFKIFAEPGEKRLLKIPLPEMDDSEYFLEISFSLSEDTPWAEKGHVVAWEQFLLKAPAFE
KKSISDGVSLREDGKHLTVEAKDTVYVFSKLTGLLEQILHRRKKILKSPVVPNFWRVPTDNDIGNRMPQR
LAIWKRASKERKLFKMHWKKEENRVSVHSVFQLPGNSWVYTTYTVFGNGDVLVDLSLIPAEDVPEIPRIG
FQFTVPEEFGTVEWYGRGPHETYWDRKESGLFARYRKAVGEMMHRYVRPQETGNRSDVRWFALSDGETKL
FVSGMPQIDFSVWPFSMEDLERVQHISELPERDFVTVNVDFRQMGLGGDDSWGAMPHLEYRLLPKPYRFS
FRMRISEEIPSWRVLAAIPETLHVEMSSEDVIREGDTLRVKFSLLNDTPLSKEKQVVLFVDGNEYSVRRV
VIPPFKKEELVFKVEGLKKGEHLIHTNLNTRKTIYVR

>gi|4981609|gb|AAD36143.1|AE001766_9 beta-glucuronidase [Thermotoga maritima MSB8]
MVRPQRNKKRFILILNGVWNLEVTSKDRPIAVPGSWNEQYQDLCYEEGPFTYKTTFYVPKELSQKHIRLY
FAAVNTDCEVFLNGEKVGENHIEYLPFEVDVTGKVKSGENELRVVVENRLKVGGFPSKVPDSGTHTVGFF
GSFPPANFDFFPYGGIIRPVLIEFTDHARILDIWVDTSESEPEKKLGKVKVKIEVSEEAVGQEMTIKLGE
EEKKIRTSNRFVEGEFILENARFWSLEDPYLYPLKVELEKDEYTLDIGIRTISWDEKRLYLNGKPVFLKG
FGKHEEFPVLGQGTFYPLMIKDFNLLKWINANSFRTSHYPYSEEWLDLADRLGILVIDEAPHVGITRYHY
NPETQKIAEDNIRRMIDRHKNHPSVIMWSVANEPESNHPDAEGFFKALYETANEMDRTRPVVMVSMMDAP
DERTRDVALKYFDIVCVNRYYGWYIYQGRIEEGLQALEKDIEELYARHRKPIFVTEFGADAIAGIHYDPP
QMFSEEYQAELVEKTIRLLLKKDYIIGTHVWAFADFKTPQNVRRPILNHKGVFTRDRQPKLVAHVLRRLW
SEV

>gi|3252898|gb|AAC24219.1| beta-galactosidase [Thermotoga neapolitana]
MVYEWENPQLVSEGTEKPHASFIPYLNPFTGEWEYPDDFILLNGNWKFFFAKNPFEVPENFFLEGFDDTN
WDEIEVPSNWEMKGYGKPIYTNVVYPFEPNPPFVPKDDNPTGIYRRWVEVPEEWFEKEIFLHFEGVRSFF
YLWVNGKRMGFSKDSCTPAEFRVTDVLKPGKNLICVEVLKWSDGSYLEDQDMWWFAGIYRDVYLYALSKF
HVRDIFVRTDLDEDYRDGKIFLDVELRNLGEEKEKDLIITLTDPQGKEMTLVEERVGPKNETLSFVFEVK
DPKKWSAETPHLYVLKVELGEDEKKVNFGFKKVEVKDGRLLFNGKPLYIKGVNRHEFDPDRGHAVTVERM
IQDIKLMKQHNINTVRTSHYPNQTKWYDLCDYYGLYVIDEANIESHGIGEAPEVTLANRPEWEKAHLDRI
KRMVERDKNHPSIIFWSLGNEAGDGMNFEKAALWIKERDNTRLVHYEGTTRRGESYYVDVFSLMYPKIDV
LLEYASRKREKPFIMCEYAHAMGNSVGNLKDYWDVIEKYPYLHGGCIWDWVDQGIRKKDENGKEFWAYGG
DFGDEPNDKNFCCNGVVLPDRTPEPELYEVKKFYQNIKVRQIAKDTYEVENGYLFTDLEMFDGTWRIRKD
GEVVREERFKLSARPGEKKILKIPLPEMEDSEYFLEICFSLSEDTLWAKKGHVVAWEQFLIKPPSFEKTV
VRESVDLSEDGRHLFVRSKDTELVFSKFTGLLKRIVYRGRNILTGSIVPNFWRVPTDNDVGNKMPERLSI
WKRASKERKLFKMFFWKKEENSVSVQSVYQVPGNSWVYLTYTIFGNGDILVDLSLIPAEGVPEIPRIGLQ
FAVPGDFRFVEWYGRGPHETYWDRKESGLFARYRRTVQDMIHRYVRPQETGNRSDVRWFALSDGRVNLFV
SGMPVVDFSVWPFSMEDLEKADHVNELPERDFVTVNVDYRQMGLGGDDSWGAQPHLEYRLLPEPYRFSFR
MRVSEEILSWRVLPAISETLHAEMSSEDMIREGDTLKVKLSLLNDSPLSRKDQIILFVDGKEHSAKKVVI
PPFKEETLVFKVNGLKRGEHLVSTSLNTGKTIYVR

>gi|14718751|gb|AAK52304.1| beta-mannosidase Man2 [Thermotoga neapolitana]
MRRIDLNGRWQIRDSKGEFSLVGLVPGVVQADLVREGLLPHPYVGTNEDLFKEIEDREWIYEREFNFRED
LLDEDRVDLVFEGIDTLADVYLNDVYLGSTEDMFLEYRFDIKGVLKEKNHLRVFIKSPVKVPKTLEQNYG
VLGGPEDSIRGYIRKAQYSYGWDWGARIVTSGIWRPVYIETYRKARLQDSTAYLVDLKGKDAVVKVNGFV
YGEGDLSVDVFVNGEKMGSYQVMEKNGEKFFEGVFSLKNVKLWYPWNVGEPYLYDFTFILKESEKEVYRE
EKKIGLRKVRILQEPDGEGKTFIFEINGEKVFAKGANWIPADNILTWLKTEDYEKLVKMAKEANMNMLRV
WGGGIYESEDFYKLCDELGIMVWQDFMYACLEYPDHLPWFRKLANDEARKIVRKLRYHPSIVLWCGNNEN
NWGFDEWGNMSRKVDGINLGNRLYLFDFPRICAEEDPATPYWPSSPYGGEKANSEKEGDRHVWNVWSGWM
NYDHYEKDTGKFISEFGFQGAPHMKTIEFFSKPQERDPFHPVMLKHNKQVEGQERLIRFIYGNFGRCRDF
ESFVYLSQLNQAEAIKFGVEHWRSRKYKTAGTLFWQLNDSWPVFSWSAVDYFKRPKALYYYARRFFADVL
PVVKKVDGKVGLFVVSDLRELKKASVRFAAYRVSGDLVFEKFYDVTLPADSVTLVDTVSTSDDLVFFVEV
RVEGRSFKNYRILKKWREMDVPDPGISVIEKENEIEITAERPAFGIKILSEELPEDDFLFLEPGEKIILK
KPGGFFDVKSLFDYLER

>gi|46198138|gb|AAS82548.1| probable beta-galactosidase protein [Thermus thermophilus HB27]
MRLDPNHPRPTLQRPGWRSLEGHWDFALSEAEAPGGVRFDRKILVPFPPEAPGSGVGEAWVGVAWYRKVL
RAKPRPGRRLFLRFGAVDYRAEVFVNGVRVLEHEGGHTPFGLDLTPFLERPVEVLVRAEDDPLDPEAPRG
KQALGEPGGIFYPRTTGIWQPVWLEWVPESHIAALRLTPDLKALGFHLEVQAHGEGEAVEVALFPGVRGE
APLGEAPWLEARFPLLGERASGFLGLPAKGSPEGLLWRPETPVLFPLRLRLLSGRRVLDEVYSYGGLREV
AAQKGVFLLNGEPYFPRLVLDQGLWPEGHLAPPSLAALRRDAALAKALGFNGVRKHQKVEDPRYLHLADR
LGLLVFAEMPSFFRFSPKAARRYLAELAEALERDRNHPSLVAWILFNEGWGLTPWRAETLAFLQGAFLLA
RALDPTRLLVDNDGFEHGPFWDLLTVHDYAPPEVLARRYGEGLPEAPMGRPLALAGLPPGVRPFLSEFGG
LRLKGPGPGWGYREAEGEEAFLREALRYLETACGSRLSGFCYTQLYDTFQEENGLLDFWRRPKVPPERVR
AFLEGCEARRLLAE

>gi|46198140|gb|AAS82550.1| probable beta-galactosidase [Thermus thermophilus HB27]
MRVEKAWFLADGAEAPEGLPEGGFREVALPHQWSLEGVEAEVGWYRLALPEAGPRRFLLSFGDYYQEAWL
DGTYLGRHEGYFFPWVLELPKGKELFLRVSAPKEPLGVWPRFKRQIKGVFGQHDCRPGGTTARGQERGTG
GLWGGVEVWAREEVALLGLTHRLFPRPGGWRLWARLLVDATRPFRERARLALSPVNFPGEVLEREALLEG
EAGRGWREVVWDLPEMPLWEVWERGFPHLFRLEADLLGARLGVPLGFRTVAVDGEGWLLLNGKRLFLRGT
NAIPTQWLAGYSEEMAQRDVALIKEAGLNAVRVHAHVTHPAFYEGCDREGVLVWQDFPLQWGYAPDEAFA
QEALRQARAMVEVLGAHPSAYLWCAQNEPTHNRHALGPLLGAALRAADPTRPVKEASDFREHPYPGWYWG
HYRDFLALPGAPLPSEFGAQALPRAELLRRVLGEAAWPPRWEVWGYHNFQPHETFRVAGVEMGESLEEFV
ERSQDYQARLLEFAVHAYRRAKGKVVGYFQFMFVEPWEGITWAVLDVERVPKKGFFALKEASSPVLLSLV
PYLERVEVGAPPLQEAWLVSDLDRPLSLRVRLRLEGPATLLLHEEEIALDAGEVRRFFSLGELWESPLEV
QARFLPLREALARIPPGAYRLVGEAWEGERLWSRHVLSVEYLEPILPLEVAW

>gi|55773388|dbj|BAD71828.1| putative beta-galactosidase [Thermus thermophilus HB8]
MRLDPNHPRPTLQRPGWRSLEGHWDFALSEAEAPGGVRFDRKILVPFPPEAPGSGVGEAWVGVAWYRKVL
RAKPRPGRRLFLRFGAVDYRAEVFVNGVRVLEHEGGHTPFGLDLTPFLERPVEVLVRAEDDPLDPEAPRG
KQALGEPGGIFYPRTTGIWQPVWLEWVPESHIAALRLTPDLKALGFHLEVQAHGEGEAVEVALFPGVRGE
APLGEAPWLEARFPLLGGRASGFLGLPAKGNPEGLLWRPETPVLFPLRLRLLSGRRVLDEVYSYGGLREV
AAQKGVFLLNGEPYFPRLVLDQGLWPEGHLAPPSLAALRRDAALAKALGFNGVRKHQKVEDPRYLHLADR
LGLLVFAEMPSFFRFSPKAARRYLAELAEALERDRNHPSLVAWILFNEGWGLTPWRAETLAFLQGAFLLA
RALDPTRLLVDNDGFEHGPFWDLLTVHDYAPPEVLARRYGEGLPEAPMGRPLALAGLPPGVRPFLSEFGG
LRLKGPGPGWGYREAEDEEAFLREALRYLETACGSRLSGFCYTQLYDTFQEENGLLDFWRRPKVPPERVR
AFLEGCEARRLLAE

>gi|55773390|dbj|BAD71830.1| putative beta-mannosidase [Thermus thermophilus HB8]
MRVEKAWFLADGAEAPEGLPEGGFREVALPHQWSLEGVEAEVGWYRLALPEAGPRRFLLSFGDYYQEAWL
DGTYLGRHEGYFFPWVLELPKGKELFLRVSAPKEPLGVWPRFKRQIKGVFGQHDCRPGGTTARGQERGTG
GLWGGVEVWAREEVALLGLAHRLFPRAGGWRLWVRLLVDAQRPFRERARLFLVPANFPGEALEREAVLEG
EAGRAWREVVWDLPEMPLWEVWERGFPHLFRLEADLLGARLGVPLGFRTVEVDGEGWLLLNGKRLFLRGT
NAIPTQWLAAYSEAMAQKDVALLKEANLNAVRVHAHVTHPAFYAACDREGVLVWQDFPLQWGYAPDEAFA
QEALRQARAMVEVLGAHPSVYLWCAQNEPTHNRHALGPLLAAALRAADPTRPVKEASDFREHPYPGWYRG
HYRDFLALPGAPLPSEFGAQALPRAELLRRVLGEAAWPPRWEVWAYHNFQPHETFRVARVEMGESLEEFV
ERSQDYQARLIEFAVHAYRRAKGKVVGYFQFMFVEPWEGITWAVLDVERVPKKGFFALKEASSPVLLSLV
PYRERVEVGGPPCRRPGS

>gi|41817660|gb|AAS12245.1| Treponema denticola ATCC 35405, complete genome
MRKNKPIKPLLTPWGENLNRDCPLNDYPRPQLVRENWQCLNGRWDYAITETEEVPETWDGTIIVPFSPES
LLSGVGKQLLPGKRLWYRREFAFEKCKDGERLLLHFGAVDQHCSVYINGKKAGSHSGGYWPFYFDISGFL
KDCENEIVVSVTDNTDTGDEAYGKQTLNRGEIWYTGQSGIWQTVWAEKVPETYIQSVKITPHFKEAEVEL
ELCMSGADLSPITANASVKIFDGEKAVAEGNFQNNRALVKMPDDFKSWSPESPFLYDLEIKLGKDSIRSY
FGMREFGILKGKAGPVLSLNGRPIFHHGLLDQGYWSDGMYTPPSDEAMIWEIKTIKSMGFNMLRKHIKIE
PLRWYYHCDKIGMLVWQDFVSGGGPYKDFVVKYAPWLGFNFKDGKSRYALHGRKSETCRKNFMRDAERTI
DLLYNISSLAVWVPFNEGWGQFDAASAAALVRKKDAARLIDHASGYFDQEAGDFHSYHIYYKAFRPKKDK
RGRVLALTEFGGFSLPAQEHMSSDILFGYKMFGTKEELNDAVWKLYTKDVFPAIEKGLSASIYTQVSDVE
DEINGIFTYDRKEIKFDEALGLKITKTLNEIFKEKFNGNL

>gi|59481537|gb|AAW87176.1| beta-mannosidase [Vibrio fischeri ES114]
MSQISLNGKWILTSPAHSHLAIPMTVPGDNYHALYQAGIITNPYMGTNENEVQWVRECDWHLSQEFSLSP
QEMSAASLILNLSRVDTLANVFINNELVLSSTNQFQRHRIDIKPFVKPGDNTISVHFSRVDEEALSRAKK
LPMPIPWAVGNNQLPHMNLIRKTQCHSGWDWGICLMVSGIYDPIYIEVVKKIELSSIETAQIWYQGAVDL
TVNVKHECIAGQAITVNFNDEIHTLISHESGETSTIFHIENPELWWPSGYGEQPLYSLTVELDEQTITKR
VGLRQLELNNKNDEIGSAMEFVINGFPINSKGANWIPMDAMPSLESESRYRELLTSAKDANMNMIRVWGG
GQYESELFYDLCDELGLMVWQDMMFACSLYPSTDAFLKDVEPEIRQQIQRLKDHPSIVLWCGDNEVIGAI
GWYDESKNNKTTYTVNYDRLNRNIAQWIAEEDPSRRFWTSSPCNGDMDFGDAWHNDNRGDMHFWDVWHSG
KSFDAYQDIKPRFCSEFGFQSWPSFSEVKTFVPEEDWNVTSPTFEGHQKNGRGNSIITEMFTRYFRFPSN
FEQMLYLSQVQQAIAIKTGCEYWRAISPICRGMLYWQLNDNWPVSSWSSIEYSGRWKQLHYHAKRFFAPT
YVPFEETNSELRIRAVNDHRTEAHIDGTVYWMDFNGELLGKWAVNYTIEEDGNDVIWSLSKEKFQVSENN
SFFFIEIEVNGESIQNTWFATPKLKQLTMKKAKINLIQSGTMLTLQSDNPAFFVHLEHDGKGQFSDSSFT
LLPEKPVTIEYLGDDIETLKNTLRVYDLSNSY

>gi|59481778|gb|AAW87417.1| beta-galactosidase [Vibrio fischeri ES114]
MNNWENFFRLNENRMAPRAYFFSYDSVQAARTFQRELSSHYQLLSGQWTFNFFTNPLLVPEEFYSQHMSD
WGNITVPNMWQMEGHGDLQYTDEGFPFPIDVPFVPSDNPTGAYQRTFTLGETWNNKQIIIKFDGVETYFE
VYVNGNYVGFSKGSRLTAEFDISEFAQQGENLLSVRVMQWADSTYIEDQDMWWTGGIFRDVYLVGKEQVH
VQDITIRTDFDENYQSATLSCKADLENLTNNSVSNYSLGYALFDGQTVVSEGTVNSLSFDANHCVDINID
MESPTHWTAENPYLYQLILTLKDENGKTLEIIPNRVGFRDIKVRDGLFYINNKYVMLHGVNRHDNDHLKG
RAVGMDRVEKDIVLMKQHNINSVRTAHYPNDPRFYELCDVYGLFVMGETDVETHGFANVGDLSRITNDPA
WEHVFVERIERHIHAQKNHASIIMWSLGNESGYGCNIKSMYDAAKAIDDTRLVHYEEDRDAEVVDIISTM
YSRAQLMNAFGEHPHNKPRIICEYAHAMGNGPGGLTEYQNVFYKHDSIQGHYVWEWCDHGILAKDENGTE
FLKYGGDYGDYPNNYNFCMDGLVYSDQTPGPGLKEYKQVIAPVKIRAKDTANGVFTVDNKLWFSNLDDYT
ITAEIRAEGETLQSTTFKVEGLTENSSRDIEITLPELDGRETFVNFTVRKNSRTLYSEANHDIAVYQVQL
KENTEQLPVFTNSNAIALDITASRLDYVVKGLNFALTFSKVNGKLTSWVVNGDELIASAPKLNFFKPMVD
NHKQEHEGLWEPAHLQIMQEHFRSIDLDASNGKATFTVTSIIAPPVFDFGMRCTYVYEINKEGQLNIQLS
GERYGDYPHVIPVIGLDLGINNDFDQVQYYGRGPEENYQDSQQANMIDVYQTTIADMFENYPFPQNNGNR
QHVRWASLANRHGNGLFVKPEQEINFSAWFYTNQNIHEAQHTIELEKSGYITLNLDHKLMGLGSNSWGSE
VLDSYRVYMDKFQYALTLVPFQQGGCSPKALANHTFISNTAFTSKTTIEGGEK

>gi|28808523|dbj|BAC61700.1| putative beta-mannosidase precursor [Vibrio parahaemolyticus RIMD 2210633]
MAQIELNGTWQLTSPQRPDIDIPMNLPGDNVSALLQAELIPNPYFADNEAKVRWIEACDWHIERQFEVGD
STLCASHIWMTLTRVDTLAQFFINGERVLTSSNMFAQQRVDIKPYLKQGTNTIRVEFARVDLEGIARAKK
LPFPIPSAMGNNQIPHMNLIRKTQCHSGWDWGICLMVSGIYDPIQIDVVTDIWLKNVSTEQQWQADGSVI
LDVLLEVQTDNQSHHVVVEFDGEVQFIQTEGSGHYHCQFHVQKPQLWWPAGYGDAHLYTISVGCGEQTLS
RKIGLRQLSLNSQADEHGSAMEFIVNGTPINAKGANWIPVDAMPGRECERRYRDLLQSAVDANMNMIRVW
GGGQYESETFYKLCDELGLLVWQDMMFACSLYPSNDEFLKDVEEELRFQIPRLKAHPSIALWCGDNEVIG
AIGWYDESKHNKVKYTVNYDRLNRMIEQVITQQDDSRRFWPSSPCNGELDFGDAWHDDSKGDMHFWDVWH
SGKSFSAYLNINPRFCSEFGFQSWQSFAEVKQFVPERDWNITSPTFEQHQKNPRGNSIITEMFTRYFCFP
SGFEQMLYLSQVQQAMAIKTACDHWRAISPICRGMLYWQLNDNWPVSSWSSLEYSGRWKQLHYHAKRFFA
PQYLVFSEHTGKLSLHLLNDAKEPASVNAQLKWVDWQGEEKQCWSLEQTVIADSNTILWQLDESFEKDEL
TSGFFYVEAQIGEDRISNTWFCTHELKTLPMAKANIDVSIEDSQITLVADKPAFFVHVECDTQGRFSDSS
LTLLANQPVTIEFLGDDLAAMSASLRVYHLMQ

>gi|28807401|dbj|BAC60666.1| evolved beta-D-galactosidase, alpha subunit; cryptic gene [Vibrio parahaemolyticus RIMD 2210633]
MNNWENFQHLHENRMAPRAYFFSYDSVQSAQTFQRELSRRFMLLSGQWTFRYFTNPMLVPDEFYSQTMND
WGHITVPNMWQMEGHGDLQYTDEGFPFPIDVPFVPTDNPTGAYQRTFTLGPQWDNQQTIIKFDGVETYFE
VYVNGEYVGFSKGSRLTAEFDISKFVQQGENLLSVRVMQWADSTYIEDQDMWWTAGIFRDVYLIGKENIH
VQDLTIRTDFADDYQSATLSAQIELENLSTAIASGYTLEYALHDKGTVVASGQCDSLTIQNHHSTSFAID
MVSPTHWTAENPYLYHLFITLKDHQGNVVEVIPQRVGFRDIKVRDGLFYINNQYVMLHGVNRHDNDHLKG
RAVGMDRVEKDLILMKQHNINSVRTAHYPNDPRFYELCDIYGLFVMAETDVETHGFANVGDLSRITNDPA
WEAVFVDRAVRHVHAQKNHPSIIMWSLGNESGYGCNIRAMYTATKAIDDTRLVHYEEDRDAEVVDVISTM
YSRAQLMNYFGEHPHEKPRIICEYAHAMGNGPGGLTEYQNVFYAHDHIQGHYVWEWCDHGILARDEHGQE
FYKYGGDYGDYPNNYNFCMDGLIYPDQTPAPGLKEYKQVIAPVKIRAVEGCHDRFIVENKLWFTNLDDYT
ITADVRAEGETLRSVQFKVEALVANSEREVTIDLPELDEREAFVNFTVRKDSRTLYSEANHEIAVYQFQL
KDNTATLPALVNNNVQPLVLEESRLEHVITGHNFALTFSKVNGKLTSWRVNGEEIIQSEPRLNFFKPMID
NHKQEYEGLWHPAHLQIMQEHFRTLAVEATDDSVLITTTSIIAPPVFDFGMRCTYRYQINAQGHLNVELS
GERYGDYPHVIPVIGLDLGINGSFDQVSYYGRGPEENYQDSRQANLIDVYHSTVEDMFENYPFPQNNGNR
QHVRWASLTNRHGTGLLVKPQQEINFSAWFYTNQNLHEAQHTIELEKSGYITLNLDHQVMGLGSNSWGSE
VLDSYRVYMDEFRYGLTLMPLQAGNCNAHVMANHDFDNAFFTQTNTQPVNEA

>gi|13194568|gb|AAK15465.1|AF305636_1 beta-galactosidase [Vibrio vulnificus]
MTAFSEILQRRDWENPQSVNIHCLKAHSPLASFRDMAHARDGIHAQRQSLNGQWKFKLFDAPEQVDGQFT
QADFNDAEWDEIPVPSNWQLHGYDKPIYANIKYPFDVNPPFVPSDNPTGCYRTRVSFSPEELANTQRIIF
DGVNSAFHLWCNGTWVGYSQDSRLPAEFDLTSHLVAGENTLAVMVMRWCDGSYLEDQDMWWLSGIFRDVT
LLSKPQHCIEDVFITPDLDACYRDGSLSIVTTIAAPETYQVQVQLFEGTQAVTEPNIARPHNRRIDERGT
WNDVVFQTLHLREPKKWTAETPNLYRLVVSLLDENGTHLESEAYPVGFRKVEISEGQLKLNGKPLLIRGV
NRHEHHPELGHVMTEEDMIRDICLMKQYNFKAVRTAHYPNHPRWYELCDQYGLYVCDEANIETHGMQPMS
RLSSDPQWAHAYMSRYTQMVLRDKNHPSIIIWSLGNESGHGSNHNAMYAWSKNFDPSRPVQYEGGGSNTT
ATDIIAPMYARVNTLVADEAVPKWPIKKWISLPNETRPLILCEYAHAMGNSLGSFDEYWAAFREFPRLQG
GFIWDWVDQGLSQWDENGQHFWAYGGDFGDEINDRQFCINGLIFPDRTVHPTLQEAKYCQRMITVSLQEQ
TQKACTLLVTNEKLFRTTDNEQLNWSLLENGQVIQTGSQVLSVEADSQTRLEIALNFTPKAQAQYHLNTD
ICLIEATSWAPAGHVVATEQMALRNHAGLAMPTLRTQPAPKLTQNGHAIVVSSLDEKHQWRWDSQSGLLM
EWNVDGKAQMLAAPQDNFFRAPLDNDIGISEVDNVDPNAWVCRWEMAGIGQWERHCVQCESETLAHAVVV
TTTFAYHFGGDVQAITQWTHTLSNDGEMLLDVDVTLADALPPMPRIGLELQLPLHQTDTPITWQGLGPFE
NYPDRLAAARFGLHTQTLAQMHTPYIFPTDSGLRCGTQWLQVNELAISGDFQFSVSQYAQQQLAEAKHTH
DLLAQERIYLRLDHQHMGVGGDDSWSPSVHKEFQLTEKHYRYQLRFKPASR

>gi|27361269|gb|AAO10178.1|AE016802_221 Evolved beta-galactosidase, alpha-subunit [Vibrio vulnificus CMCP6]
MAPRAYFFSYDTVQQAQTFQRELSSRFMLLSGQWQFHYFSNPMLVPDEFYSQTMSDWGHITVPNMWQMEG
HGDLQYTDEGFPFPIDVPFVPTDNPTGAYQRTFTLGPQWDDKQTIIKFDGVETYFEVYVNGHYVGFSKGS
RLTAEFDISSYAQLGENLLSVRVMQWADSTYIEDQDMWWTAGIFRDVYLIGKEPVHVQDLTVRTDFADDY
QSATLSAQVELENLSTAIASGYTLEYALHDKGTVVASGQCDSLTIQNRHSASFAIDMVNPTHWTAENPYL
YHLFITLKDHQGKVVEVIPQRVGFRDIKVRDGLFYINNQYVMLHGVNRHDNDHLKGRAVGMDRVEKDLML
MKQHNINSVRTAHYPNDPRFYELCDIYGLFVMAETDVETHGFANVGDLNRITNDPAWEAVFVDRAVRHVH
AQKNHPSIIMWSLGNESGYGCNIRAMYAATKALDDTRLVHYEEDRDAEVVDVISTMYSRAQLMNYFGEHP
HEKPRIICEYAHAMGNGPGGLTEYQNVFYAHAHIQGHYVWEWCDHGILARDEHGQEFYKYGGDYGDYPNN
YNFCMDGLIYPDQTPGPGLKEYKQVIAPVKIRAVEGCYDRFIVENKLWFTNLDDYTITAEVRAEGDTLRS
VPFKVEALAANSAREVSIDLPELDEREAFINFTVRKDSRTLYSEANHDIAVYQFQLKENTATLPALVNHN
VQPLVLEESRLEHVITGHNFTLTFSKVNGKLTSWRVNGEELIQSEPRLNFFKPMIDNHKQEYEGLWHPAH
LQIMQEHFRTLSVDASEDAILITTTSIVAPPVFDFGMRCTYRYQINAQGHLNVELSGERYGDYPHVIPVI
GLDLGINGSFDQVSYYGRGPEENYQDSRQANLIDVYHSTVEDMFENYPFPQNNGNRQQVRWASLTNRHGS
GLLVKPQQELNFSAWFYTNQNLHQAQHTIELEKSGYITLNLDHQVMGLGSNSWGSEVLDSYRVYMDAFRY
GLTLMPLQAGDCSAQVMANHDFDNAFFTSTDTKIVNEA

>gi|27359270|gb|AAO08215.1|AE016812_197 Beta-galactosidase/beta-glucuronidase [Vibrio vulnificus CMCP6]
MAHARDGIHAQRQSLNGQWKFKLFDAPEQVDGQFTQADFNDAEWDEIPVPSNWQLQGYDKPIYANIKYPF
DVNPPFVPSDNPTGCYRTRVSLSPEDLLNTQRIIFDGVNSAFHLWCNGTWVGYSQDSRLPAEFDLTSHLV
AGENTLAVMVMRWCDGSYLEDQDMWWLSGIFRDVTLLSKPQHCIEDVFITPELDACYRDGSLSIVTTIAA
PETYQVQVQLFEGTQAVTEPNIARPHNRRIDERGTWNDDVVFQTLHLREPKKWTAETPNLYRLVVSLLDE
NGTHLESEAYPVGFRKVEISEGQLKLNGKPLLIRGVNRHEHHPELGHVMTEEDMIRDICLMKQYNFNAVR
TAHYPNHPRWYELCDQYGLYVCDEANIETHGMQPMSRLSSDPQWAHAYMSRYTQMVLRDKNHPSIIIWSL
GNESGHGSNHNAMYAWSKNFDPSRPVQYEGGGSNTTATDIIAPMYARVNTLVADEAVPKWPIKKWISLPN
ETRPLILCEYAHAMGNSLGSFDEYWAAFREFPRLQGGFIWDWVDQGLSQWDENGQHFWAYGGDFGDEIND
RQFCINGLIFPDRTVHPTLQEAKYCQRMITVSLQEQTQKACTLLVTNENLFRTTDNEQLNWSLLENGQVI
QTGSQVLSVEADSQTRLEIALNFTPKAQAQYYLNTDICLIEATSWAPAGHVVATEQMALRNHAGLAMPTL
RTQPAPKLTENGHAIVVSSLDEKHQWRWDSQSGLLMEWNVDGKAQMLAAPQDNFFRAPLDNDIGISEVDN
VDPNAWVCRWEMAGIGQWERHCVQCESETLAHAVVVTTTFAYHFGGDVQAITQWTHTLSNDGEMLLDVDV
TLADALPPMPRIGLELQLPLHQADTPITWQGLGPFENYPDRLAAARFGLHTQTLAQMHTPYIFPTDSGLR
CGTQWLQVNELAISGDFQFSVSQYAQQQLAEAKHTHDLLAQERIYLRLDHQHMGVGGDDSWSPSVHKEFQ
LTEKHYRYQLRFSPASR

>gi|27359303|gb|AAO08248.1|AE016812_230 Beta-galactosidase/beta-glucuronidase [Vibrio vulnificus CMCP6]
MRSHATFASQSLHSAELNLNGEWRLTSPQRPDISVPMIIPGDNVSALLHAGIIDDPYWGENEKQAQWIAQ
VDWHIERSLWLDESLLQAQAIWMTLTRVDTLMTLFINEHKVLECSNMFARHQVDIRPFLLQGENQVRAEF
RRVDQEANQRAKALPFVIPSAMGNNQLPHMNLIRKTQCHSGWDWGICLMVSGIYDEIELQAVNHTWLKSL
TTEQQWRDDGSVKVLLSADIETTLPTSLQFRLAEQEQRVEVSKTGVVVCEFEIEKPQLWWPNGYGEQPLY
TASVRCEEQHLCRRIGLRQLSLNTQQDDLGSAMEFVVNGVPIFAKGANWIPIDAMPSRETPERYRQRLQS
AVDANMNMIRVWGGGQYESDVFYRLCDELGLLAWQDMMFACSLYPSHDAFLAEVAQELAYQIPRLREHPS
VALWCGDNEVIGAIGWYDESRQNKVKYTVNYDRLNRHIEKTIAGIDSSRAFWPSSPCNGELDFGDAWHDD
NKGDMHFWDVWHSGKPFTAYQSVNPRFCSEFGFQSWPSLAEVKRFVPEEDWNITSPTFEVHQKNPRGNSI
ITEMFTRYFRFPTSFEQMLYLSQVQQSMAIKTASEHWRAISPVCRGILYWQLNDNWPVSSWSSLEYSGRW
KQLHYQAKRFFAPVQLIFSQPKTSQNEARGAALNLHLLNDTRQACEVSGRVSWINWQGEVEQSWCFTQSA
GADSNQVVWQNELDTARLKHGFFYVEASVNGDTIATLSPLNNTWFSTHELKSLPMAKADIEVSIEGNHIT
LVADKPAFYVHLECDTEGRFSDSSITLLANQAVTIEFLGEDTEAMANTLKVYHLMQ

>gi|37199575|dbj|BAC95406.1| evolved beta-D-galactosidase, alpha-subunit [Vibrio vulnificus YJ016]
MNNWENFLHLHENRMAPRAYFFSYDTVQQAQTFQRELSSRFMLLSGQWQFHYFSNPMLVPDEFYSQTMSD
WGHITVPNMWQMEGHGDLQYTDEGFPFPIDVPFVPTDNPTGAYQRTFTLGPQWDDKQTIIKFDGVETYFE
VYVNGHYVGFSKGSRLTAEFDISAYAQPGENLLSVRVMQWADSTYIEDQDMWWTAGIFRDVYLVGKEPVH
VQDLTIRTDFADDYQSATLSAQVELENLSTAIASGYTLEYALHDKGTVVASGQCDSLTIQNRHSANFAID
MVNPTHWTAENPYLYHLFITLKDHQGKVVEVIPQRVGFRDIKVRDGLFYINNQYVMLHGVNRHDNDHLKG
RAVGMDRVEKDLMLMKQHNINSVRTAHYPNDPRFYELCDIYGLFVMAETDVETHGFANVGDLSRITNDPA
WEAVFVDRAVRHVHAQKNHPSIIMWSLGNESGYGCNIRAMYAATKALDDTRLVHYEEDRDAEVVDVISTM
YSRAQLMNYFGEHPHEKPRIICEYAHAMGNGPGGLTEYQNVFYAHDHIQGHYVWEWCDHGILARDEHGQE
FYKYGGDYGDYPNNYNFCMDGLIYPDQTPGPGLKEYKQVIAPVKIRAVEGCHDRFIVENKLWFTNLDDYT
ITAEIRAEGDTLRSVPFKVEALAANSAREVSIDLPELDEREAFINFTVRKDSRTLYSEANHDIAVYQFQL
KENTAMLPALVNHNVQPLVLEESRLEHVITGHNFTLTFSKVNGKLTSWRVNGEELIQSEPRLNFFKPMID
NHKQEYEGLWHPAHLQIMQEHFRTLSVDASEDAILITTTSIVAPPVFDFGMRCTYRYQINAQGHLNVELS
GERYGDYPHVIPVIGLDLGINGRFDQVSYYGRGPEENYQDSRQANLIDVYHTNVADMFENYPFPQNNGNR
QHVRWASLTNRHGSGLLVKPQQELNFSAWFYTNQNLHQAQHTIELEKSGYITLNLDHQVMGLGSNSWGSE
VLDSYRVYMDAFRYGLTLMPLQAGDCSAQVMANHDFDNAFFTSTDTKIVNEA

>gi|37200400|dbj|BAC96227.1| beta-glucuronidase [Vibrio vulnificus YJ016]
MRRNLSVVNNAMKKSGIFATTLSKANNNTIGFTMRSHATFASQSLHSAELNLNGEWRLTSPQRPDISVPM
IIPGDNVSALLHAGIIDDPYWGENEKQAQWIAQVDWHIERSLWLDESLLQAQAIWMTLTRVDTLMTLFIN
EHKVLECSNMFARHQVDIRPFLQRGENQVRAEFRRVDEEANQRAKALPFVIPSAMGNNQLPHMNLIRKTQ
CHSGWDWGICLMVSGIYDEIELQAVNYTWLKSLTTEQQWRDDGSVKVLLSADIETTLPTSLQFRLAEQEQ
RVEVSKTGVVVCEFEIEKPQLWWPNGYGEQPLYTASVRCEEQHLCRRIGLRQLSLNTQQDDLGSAMEFVV
NGVPIFAKGANWIPIDAMPSRETPERYRQRLQSAVDANMNMIRVWGGGQYESDVFYRLCDELGLLVWQDM
MFACSLYPSHDAFLAEVSQELAYQIPRLREHPSVALWCGDNEVIGAIGWYDESRQNKVKYTVNYDRLNRH
IEKTIAGIDSSRAFWPSSPCNGELDFGDAWHDDNKGDMHFWDVWHSGKPFTAYQSVNPRFCSEFGFQSWP
SLAEVKRFVPVEDWNITSPTFEVHQKNPRGNSIITEMFTRYFRFPTSFEQMLYLSQVQQSMAIKTASEHW
RAISPVCRGILYWQLNDNWPVSSWSSLEYSGRWKQLHYQAKRFFAPVHLIFSQPQTSQNEARGAALNLHL
LNDTRQACEVSGRVSWINWQGDVEQSWCFTQSAGADSNQVVWQNELDTARLKHGFFYVEASVNGDTIANL
SPLSNTWFSTHELKSLPMAKADIEVSIEGNHITLAADKPAFYVHLECDTEGRFSDSSITLLANQAVTIEF
LGEDTEAMANTLKVYHLMQ

>gi|37200364|dbj|BAC96191.1| beta-galactosidase [Vibrio vulnificus YJ016]
MTAFSEILQRRDWENPQSVNIHCLKAHSPLASFRDMAHARDGIHAQRQSLNGQWKFKLFDAPEQVDGQFT
QADFNDAEWDEIPVPSNWQLHGYDKPIYANIKYPFDVNPPFVPRENPTGCYRTRVSLSPEDLLNTQRIIF
DGVNSAFHLWCNGTWVGYSQDSRLPAEFDLTSHLVAGENTLAVMVMRWCDGSYLEDQDMWWLSGIFRDVT
LLSKPQHCIEDVFITPDLDACYRDGSLSIVTTIAAPETYQVQVQLFEGTQAVTEPNIDRPHNRRIDERGT
WNDVVFQTLHLREPKKWTAETPNLYRLVVSLLDENGTHLESEAYPVGFRKVEISEGQLKLNGKPLLIRGV
NRHEHHPELGHVMTEEDMIRDICLMKQYNFNAVRTAHYPNHPRWYELCDQYGLYVCDEANIETHGMQPMS
RLSSDPQWAHAYMSRYTQMVLRDKNHPSIIIWSLGNESGHGSNHNAMYAWSKNFDPSRPVQYEGGGSNTT
ATDIIAPMYARVNTLIADEAVPKWPIKKWISLPNETRPLILCEYAHAMGNSLGSFDEYWAAFREFPRLQG
GFIWDWVDQGLSQWDENGQHFWAYGGDFGDEINDRQFCINGLIFPDRTVHPTLQEAKYCQRMITVSLQEQ
TQKACTLLVTNENLFRATDNEQLNWSLLENGQVIQTGSLALSVEADSQTRLEIALNFTPKAQAQYHLNTD
ICLIEATSWAPAGHVVATEQMALRNHAGLAIPTLRTQPAPKLTQDGHAIVVSSLDEKHQWRWDSQSGLLM
EWNVDGKAQMLAAPQDNFFRAPLDNDIGISEVDNVDPNAWVCRWEMAGIGQWERHCVHCDSETLAHTVVV
TTTFAYHFGGDVQAITQWTHTLSNDGEMLLDVDVTLADTLPPMPRIGLELQLPLYQADTPITWQGLGPFE
NYPDRLAAARFGLHTQTLAQMHTPYIFPTDSGLRCGTQWLQVNELAISGDFQFSVSQYAQQQLAEAKHTH
DLLAQERIYLRLDHQHMGVGGDDSWSPSVHKEFQLTEKHYRYQLRFKPASR

>gi|21107466|gb|AAM36179.1| beta-galactosidase [Xanthomonas axonopodis pv. citri str. 306]
MSGINRRELLRGMLASGVSAALPVGAAGTVASAGATAAPAAKNSVSTSALGDAALAPRERLLFDFGWRFH
LGHGSDAARDFEFGTFQRTFAKAGKDTATAAQLAFDDSAWQQVDLPHDWAVGLPFRQEPISASITEEDPA
AAHGYKPLGTSFPENSVGWYRRTLQIPASDLGKRISLVFDGVFRECIVFCNGHIVGRNASGYCGFEVDLS
DVLDYGKPNIIAIRVDATLGEGWFYEGAGIYRHVWLQKTDPVHIPQDGVFVRSTVQDGNATAQLSTEVRN
EGSAPRRCVVQARITAPDGRTVAQASSAVATVAPGQVQVVEQTLPLGQAVLWSIDAPQLYHLTTSVHSDG
TAVDALVTPFGVRSIAFDAQRGFLLNGAPLKLHGTNNHQDHAGVGTAIPDALHAWRLRQLKSMGCNAYRS
SHNPATPELLALCDRLGMLVIEETRRMSTDPEAMGELETMVRRGRNHPSVILWSLGNEEPQQVTARGARI
VTRMQQRVRQLDPTRPTTFAMDKGFGDGVGQVVDVVGFNYRTSQMDGFHAQYPNIPIYGSETGSTVSVRG
NYRRDDQRGYTRAYDLDHPWWASTAEAWWSYVAQRPYIAGGFIWTGFDYRGEPTPYNRWPNVASQFGVLD
SCGFPKDNYWYYRAQWTSEPVLHLFPHWNWDGLLEPDDNGRIAVWCHSNLEAVELLVNGVSQGLQQVPAY
GHVEWRVVYAPGTIEARGYRGGKLVLSERRETTGNPAAIRLSCDRNTLRADAEDVAVVKVEILDAQGRLV
PTADSLVQFALRGPARLIGVGNGDPSSHEDDKAPRRKAFNGLCAALLQTTRSSGEIVLQATAPGLTSSTL
RLPAEPTRSRASVA

>gi|21109395|gb|AAM37920.1| beta-mannosidase [Xanthomonas axonopodis pv. citri str. 306]
MPLSCHRVVPTPARLGLALALAISQAWAAPPTAVTLDGGWRVRLVPGQEQGKTYPKAAAWLPAQVPGAVQ
TDLIAAKIVPDPFYRDNEGKIQWAGLSDWQYQTRFTVDAATLKREHVELVFDGLDTFAEVTLNGKQLLSA
DNMFRQWRVDAKSLLKRGDNLLEVKLYSPIKKIQPWLAKQPYALPGAYDSAFGDEPEARHSSTYVRKAPY
NFGWDWGPRMVNAGIWKDVRVEAWDAVRVDGLHIAQQRVDAHSAQVQAQLDLQAGRSGPVQVTLDVLGPD
GQKVGQFTQDAVVDPGQNRVDLAVRIANPKRWFPAGYGAQDRYTFVASVRDADGDSQQIKRVTGLRSVEL
RREKDRFGKSMEIVINGIPIFAKGANLIPLDAFPARVTHERMRSTLQDARDANMNMLRMWGGGHYQDDYF
YDVADELGIMIWQDFMFGGAVPPYDVEFRENTRQEAIEQVKRLRDHPSLVLWCGNNEVQTGWENWGDRVK
FKQSVDPEERTRIERGMTTLFGTVFREVVATYDSDVPYWATSPGTDFDGAADQTNDGDMHYWKVWGGPAL
PVTEYLNVTPRFMSEYGLQSFPDMRTVRAFAEPGDMDPESPVMRVHQKFDKGNGNKRLMLYIRREFGEPK
DFESFVYLSQLMQAEGINIAASHLRASRPQSMGSLYWQLNDVWPGASWSSVDYYGRWKALHYHARRFYAP
EMIAALRNDKGQTEVSLVSDRTTPLTARWRMRVMGMDGKVLSKREEKASVNALSSQHVGNFSDKQLLGSA
DPKRTYAVFELLDGDTLLSREVVFFAPAKQLALPAAKIDSQWRADGDGYALTLTSDTLAREVWLSFGDVD
ATLSDNAFDLLPGEPLTVRVTSKAALAQLQSALQVRDLAATLAGAPPEPQEAAAAK

>gi|21110687|gb|AAM39085.1| beta-galactosidase [Xanthomonas axonopodis pv. citri str. 306]
MRPQVVRSDDGKVADAQPEQAQLTDASAVRVLKPWILPTANGLIADPAQRHTRPPGNPGSTVAYVQPHFD
DSAWETVDLPHDWAIAGPFLANGPYGGMGRLPSWGIGWYRKSLDIPASDRGRALFLDLDGAMSYATVWLN
GTLVGGWPYGYSSWRVDLTPYVIAGKRNQLVIRLDNPPESARWYPGGGLYRNVWLTKTAPLHIAHWGTQL
TTPHVSADAAQVQLTVTLDNAARSATQAQVSTAIYLLDDASDRPSGEAVARIPAQPIAVPAGGTAHVQGS
TRIDAPRLWGPPPTQQPHRYVAITEVGQQGHVVDRYETRFGIRSIVFDADRGLLVNGEHVPIRGVNNHHD
LGALGAAFNRRAAERQLQLLQQMGANAIRMSHNPPAPELLELTDRMGLLVVDEVFDSWEMKKTPLDFHLV
FPQWHATDLRAMLRRDRNHPSVMLWSVGNEVGEQYTGEQGAAIARALRAIVHAEDPTRPAAVAMNYASPE
MPLSAALDVVSLNYQGEGIRDAAEFEGTQRIRKPPQYPAFHARFPHKAIVSSETASALSSRGVYLFPVTP
DNSAPVRDGRGGDSAAHQVSAYELHAVDFGSSADKVFAALDRHPYVAGEFVWTGFDYLGEPTPYYSSRSS
YSGIFDLAGFPKDRYWLYQSRWRPELPVAHLLPHWSWPGREGQVTPVHVFTSGDEAELFVNGVSQGRKRK
APLQYRLRWDAVVYQPGELQMQAYKDGKPWASERVQTAGRAARMQLMPDRGSIRGDGQDLSFITVRLLDR
DGRPAPTAGDRLRFRIEGPGELVATDNGDPTNLETFASSQRHAFNGLCLAIVRAKAGARGTITVHVESDT
LQAAQTQVAVQ

>gi|21109656|gb|AAM38155.1| glycosyl hydrolase [Xanthomonas axonopodis pv. citri str. 306]
MGAWQLAAAPELGQATGATLSRRDDTTGSASWRAATVPGTVLTTLVDRGVYPDPDIGLNNMAIPEALSRQ
DWWYRSSFDLPAAAQGKRLELLFNGINYAGEVWVNGVQVGRTRGAFARGRFDVSTQLKPGRNVIAVRVSP
PPHPGIAHEQSMSAGVGENGGMQALDGPTFIASEGWDWIPAVRDRNAGLWQDVQLHASGPLALGDIQVLT
ARLAPDHQRAELEINVPLRNDTPAAVQGSVQLAFGDVTIQRQVTVPAGGSTLKFTAGDTPQLRLVNPRLW
WPNGYGEPALYTLHTSVDVAGARSDAQQLRFGIREVTYELSLFDDDGALRRVLVDLNQARQRGERIVDVR
HAAIRPVPGGNAQSLYPGALGSPAVQQLDDSTLAPHLVIRINGVRVAVKGGNWGMDDWRKRVSRERLEPY
FRLQREAHFNVVRNWVGQNTEASFFELADEYGMLVLNDFWQSTQNYNMEPADAALFLDNAAEVIKRFRNH
PSIVLWFGRNEGVPAPILNEGLDKLVAELDGTRWYTGSSNEINLQGSGPYNYREPAAYFNKLAQGFSVEV
GTPSFSTLESFTASVPAVGDQWPISDAWAYHDWHQSGNGDTNSFMRTLTDKLGAPTGLADFERKAQLLNY
ETHRAIFEGFNAQLWSKNSGRLLWMSHPAWPSNMWQVYSHDYDTHAAYYGVRNAAEILHVQMNLPGYEVV
VVNNAATPARGLRVRAQVYASDGKLLQQREQALDAAAVAVSAPVLQLAPSLKDTNGLGFVRLQLLDRDAI
VRSRNFYWVARDAVAMRGLDALAKVPLQLTTQLQQGNEAVLRATVRNPSQQVALNTKLTLVDAQGQRILP
AYYSDNYLSLVPGEERVVDIRGPSAATLRNATLQLRGWNAEPSTGVANGAP

>gi|32709096|gb|AAP86764.1| beta-galactosidase Gal02I [Xanthomonas campestris pv. campestris]
MDQQQLQNTLGHRLVVGERQLLRFPAQQRSAAGDRLHAPSVYRRACIASLRSRQACYRHARRRCRQQEGA
AMTGINRRELLRGMLASGVRAALPAGAAGALLPGSADAAPAAAKDATPLAPLGDASLAPRERLLFDFGWR
FHPGHASDPSRDFEFGTFQRTFAKAGKDTATAAQLAFDDSNWQQVDLPHDWAVTLPFRPEPISASMTEED
PAAAHGYKALGTSFPENSVGWYRRMLQIPASDLGKRICLVFDGVFRDCVVFCNGHIVGRNASGYCGFEVD
LSEVLDYGKPNLIVVRVDATLGEGWFYEGAGIYRHLWLQKTDPLHVPQHGVFVRSSVQGDTATAQLSTEV
RNDGTASRQCVVQARITAPYGRIVAQAASAAVTVAPGQVQVVEQTVPLGQAALWSIDTPQLYTLTTSVHS
AGVAVDALVTPFGVRSIAFDAQRGFLLNGAPLKLHGTNNHQDHAGVGTAIPDALHAWRLRQLKSMGCNAY
RSSHNPATPELLALCDRLGMFVIEETRRMSTDPEAMAELETMVRRGRNHPSVILWSLGNEEPQQVTERGA
RIVTRMQQRVRQLDPTRPTTFAMDKGFGDGVGQVVDVVGFNYRTSQMDGFHAQYPNIPIYGSETGSTVSV
RGNYQRDDTRGYTRAYDTDHPWWASTAEAWWSYVAQRPYIAGGFIWTGFDYRGEPTPYNRWPNVGSQFGV
LDSCGFPKDNYWYYRAQWTSEPVLHLFPHWNWDGLLQPDDKGRVEVWCHSNLEAVELLVNGVSQGLQQVP
AYGHVEWRVAYAPGVIEARGYRGGKLVLTERRETVGKPAAIRLSCDRSALRADAEDVAVVKVEIVDAQGR
LVPNADHLVHLVLRGPARLIGVGNGDPSSHEDDKAPQRKAFNGLCMALLRSTRSSGQILLQATAPGLTSA
ALHLQAATSALRPSVD

>gi|32709098|gb|AAP86765.1| beta-galactosidase Gal02II [Xanthomonas campestris pv. campestris]
MTPAVMQQQATTTAQRVSERGVGVAMTGAMRLRVVLYRLCRRARDGRPGTTQQPLQRSLRAGCMALICLC
TTAGVVTAAEPTNAPRERISLNADWRFRRGDPPGNTVRLEYDVRPEVVRSEDGKVADARPEQAQRIDADA
RNVLKPWILPTANSLIADPTQRHVRPPGHPGSAVAYVQPMFDDSAWQRVDLPHDWAIAGPFLADGPHGGM
GRLPSWGVGWYRKALQIPASDRGRSLFLDLDGAMSYATVWLNGKLVGGWPYGYTSWRVDLTPYVVPGGHN
QLTIRLDNPPDSARWYPGGGLYRNVWLTKTGPLRVAQWGTQLSTPQVSAERAQVQLAVQLDNAGAAPVQA
QVSTALYALDDASGLRRGPAVAQIAAVQVQVAAGGNARVQGSTQIEAPRRWGPPPTQQPHRYVAVTEVSQ
GGRVVDRVETPFGVRSVVFDPDKGLVINGEHVPIRGVNNHHDLGALGAAFNVRAAERQLQLLQQMGANAI
RMSHNPPAPELLELTDRMGLLVVDEVFDSWEMKKTPLDFHLIFPQWHEPDLRAMLRRDRNHPSIILWSVG
NEVGEQYTGEAGAAIARRLHAIVHAEDPTRPATAAMNYASPEMPLPAALDVISLNYQGEGIRDTPEFEGT
ERIRKPPQYPAFHAKFPRKAILSSETASALSSRGVYLFPVSAQSSAPVRDGRGGDSVAHQVSAYELHAVD
FGSSADKVFAALDRHPFVAGEFVWTGFDYLGEPTPYYSSRSSYSGILDLAGFPKDRYWLYQARWRPELPM
AHLLPHWSWPGREGQVTPVHVFTSGDEAELFVNGVSQGRKRKAPLQYRLRWDAVVYQPGELRVQAYKHGR
PWASDRVQTAGRATRMQLSADRNQIRGDGKDLSFITVRLLDADGRPAPTAGDRLRFRVEGAGELVATDNG
DPTNLEAFVLPERNAFNGLCLVIVRAKPGAQGPITVHVQSDTLQSASVQVLAE

>gi|66572667|gb|AAY48077.1| glycosyl hydrolase [Xanthomonas campestris pv. campestris str. 8004]
MGGWQLAAAPDLGTRGGAELSRGAAPSSSAWHVATVPGTVLTTLVDRGVYPDPDIGLNNMAIPESLSRQD
WWYRSTFELPASTQGKRLELVFNGINYAGEIWVNGVQVGRTRGAFARGRFDVSSYLTPGRNAIAVRVSPP
PHPGIAHEQSMTAGVGENGGMQALDGPTFIASEGWDWIPAVRDRNAGLWQDVQLHATGPLAVGDTHVVTA
KLAPGHRRAELEIAVPLRNTSGTAVQGTVQLAFGDVRIQREVNVPAGGTTLTLTAADTPELVVTNPRLWW
PNGYGEPSLYTLQVGVAAGGVQSDLQQLRFGIREVTYELSLFDERGALRRVLVDLNQARQRGERIVDVRH
AAIRPVPGGNAQSLYPGALASPAVTQLDDSTLAPHLVLRINGVRIAIKGGNWGMDDWRKRVSRERLEPYF
RLQRDAHFNVVRNWVGQNTGASFFDLADEYGMLVLNDFWQSTQNYNMEPADAALFLANAAEVITRFRNHP
SIVLWFGCNEGVPAPILNEGLDALVAALDGTRWYTASSNEVNLQGSGPYNYREPVAYFNKLAQGFSVEVG
TPSFSTLESFKASVPAVQDQWPISDSWAYHDWHQSGNGDTASFMRSLSDKLGAPTSLDDFERKAQLLNYE
TYRAIFEGFNAQLWTKNSGRLLWMSHPAWPSNMWQIYSHDYDTHAAYYGVRNAAEPLHVQMNLPGHEVVV
VNNTTTAVRGLRVRAETYAADGRLLQQREQAVDAAAVAVSAPVLQLTPLLANAKDLGFVRLQLLERDGTV
RSRNFYWVARDAAAMRCLDALAPVPLELTTQLQAGDAPVLSATVRNPSQHVALGAKLTLVDAQGQRILPA
YYSDNYLNLAPGESRTVEIRGPAEASLRAARVQLRGWNLAPSSGTASGSP

>gi|66575836|gb|AAY51246.1| beta-galactosidase [Xanthomonas campestris pv. campestris str. 8004]
MTPAVMQQQATTAAQRVSERGVGVAMTGAMRLRVVLYRLCRRARDGRPGTTQQPLQRSLRAGCMALICLC
TTAGVVTAAEPTNAPRERISLNADWRFRRGDPPGNTVRLEYDVRPEVVRSEDGKVADARPEQAQRIDADA
RNVLKPWILPTANSLIADPTQRHVRPPGHPGSAVAYVQPMFDDSAWQRVDLPHDWAIAGPFLADGPHGGM
GRLPSWGVGWYRKALQIPASDRGRSLFLDLDGAMSYATVWLNGKLVGGWPYGYTSWRVDLTPYVVPGGHN
QLTIRLDNPPDSARWYPGGGLYRNVWLTKTGPLRVAQWGTQLSTPQVSAERAQVQLAVQLDNAGAAPVQA
QVSTALYALDDASGLRRGPAVAQIAAVQVQVAAGGNARVQGSTQIEAPRRWGPPPTQQPHRYVAVTEVSQ
GGRVVDRVETPFGVRSVVFDPDKGLVINGEHVPIRGVNNHHDLGALGAAFNVRAAERQLQLLQHMGANAI
RMSHNPPAPELLELTDRMGLLVVDEVFDSWEMKKTPLDFHLIFPQWHEPDLRAMLRRDRNHPSIILWSVG
NEVGEQYTGEAGAAIARRLHAIVHAEDPTRPATAAMNYASPEMPLPAALDVISLNYQGEGIRDTPEFEGT
ERIRKPPQYPAFHAKFPRKAILSSETASALSSRGVYLFPVSAQSSAPVRDGRGGDSVAHQVSAYELHAVD
FGSSADKVFAALDRHPFVAGEFVWTGFDYLGEPTPYYSSRSSYSGILDLAGFPKDRYWLYQARWRPELPM
AHLLPHWSWPGREGQVTPVHVFTSGDEAELFVNGVSQGRKRKAPLQYRLRWDAVVYQPGELRVQAYKHGR
PWASDRVQTAGRATRMQLSADRNQIRGDGKDLSFITVRLLDADGRPAPTAGDRLRFRVEGAGELVATDNG
DPTNLEAFVLPERNAFNGLCLVIVRAKPGAQGPITVHVQSDTLQSASVQVLAE

>gi|66572877|gb|AAY48287.1| beta-mannosidase [Xanthomonas campestris pv. campestris str. 8004]
MSLSRHRRVPAPARLGLALAFAMSQAWAAPPTAVTLDSGWQVRLVPGQEQAKTYPKAAAWLPAQVPGVVQ
TDLIAAKVVPDPFYRDNEGKIQWAGLSDWQYQTRFTVDAATLAREHVELVFDGLDTFAEVTLNGKPLLSA
DNMFRQWRVDAKALLKRGDNVLEVKLFSPIKKIQPWLAKQPYALPGAYDSAFGDEPESRHSSTYVRKAPY
NFGWDWGPRMVNAGIWKDVRVEAWDAVRVDGLHIAQQRVDADSAQLQAQLELQAGRSGPVQVNLDVLGPN
GQRVGQFTQDAVVDPGQNRIDLAVRIAKPKRWFPAGYGAQDRYTFVATVRDADGDSQQIKRITGLRSVEL
RREKDKFGKSMEIVINGIPIFAKGANLIPLDAFPSRVSQARMRSTLQDARDANMNMLRMWGGGHYQDDHF
YEVADELGIMIWQDFMFGGAVPPYDVEFRENTRQEAIEQVKRLRDHPSVVLWCGNNEVQTGWENWGDRVK
FKQSVDPEERSRIERGMTTLFGTVFREVVATYDSDVPYWSTSPGTNFDGAADQANDGDMHYWKVWGGPAL
PVTEYLNVTPRFMSEYGLQSFPDMRTVRAFAEPGDMDPESPVMRVHQKFDKGNGNKRLMLYIRREFGEPK
DFESFVYLSQLMQAEGINLAASHLRASRPQSMGSLYWQLNDVWPGASWSSVDYYGRWKALHYHARRFYAP
EMIAALRNDKGQTEVSLVSDRTTPLQARWRMRVMSMEGKVLSKREEKATLKPLSSLQVGNFSDKQLLGNA
DPKRSYAVFELLDGDTVLSREVVFFAAAKQLALPTATIDSQWRADGDGYALTLSSKTLAREVWLSFGDVD
AALSDNAFDLLPGEPLTVHVTSKTALAQLQSALQVRDLASTLAGAPPEPAESK

>gi|21114390|gb|AAM42432.1| glycosyl hydrolase [Xanthomonas campestris pv. campestris str. ATCC 33913]
MGGWQLAAAPDLGTRGGAELSRGAAPSSSAWHVATVPGTVLTTLVDRGVYPDPDIGLNNMAIPESLSRQD
WWYRSTFELPASTQGKRLELVFNGINYAGEIWVNGVQVGRTRGAFARGRFDVSSYLTPGRNAIAVRVSPP
PHPGIAHEQSMTAGVGENGGMQALDGPTFIASEGWDWIPAVRDRNAGLWQDVQLHATGPLAVGDTHVVTA
KLAPGHRRAELEIAVPLRNTSGTAVQGTVQLAFGDVRIQREVNVPAGGTTLTLTAADTPELVVTNPRLWW
PNGYGEPSLYTLQVGVAAGGVQSDLQQLRFGIREVTYELSLFDERGALRRVLVDLNQARQRGERIVDVRH
AAIRPVPGGNAQSLYPGALASPAVTQLDDSTLAPHLVLRINGVRIAIKGGNWGMDDWRKRVSRERLEPYF
RLQRDAHFNVVRNWVGQNTGASFFDLADEYGMLVLNDFWQSTQNYNMEPADAALFLANAAEVITRFRNHP
SIVLWFGRNEGVPAPILNEGLDALVAALDGTRWYTASSNEVNLQGSGPYNYREPVAYFNKLAQGFSVEVG
TPSFSTLESFKASVPAVQDQWPISDSWAYHDWHQSGNGDTASFMRSLSDKLGAPTSLDDFERKAQLLNYE
TYRAIFEGFNAQLWTKNSGRLLWMSHPAWPSNMWQIYSHDYDTHAAYYGVRNAAEPLHVQMNLPGHEVVV
VNNTTTAVRGLRVRAETYAADGRLLQQREQAVDAAAVAVSAPVLQLTPLLANAKDLGFVRLQLLERDGTV
RSRNFYWVARDAAAMRCLDALAPVPLELTTQLQAGDAPVLSATVRNPSQHVALGAKLTLVDAQGQRILPA
YYSDNYLNLAPGESRTVEIRGPAEASLRAARVQLRGWNLAPSSGTASGSP

>gi|21115395|gb|AAM43337.1| beta-galactosidase [Xanthomonas campestris pv. campestris str. ATCC 33913]
MTPAVMQQQATTAAQRVSERGVGVAMTGAMRLRVVLYRLCRRARDGRPGTTQQPLQRSLRAGCMALICLC
TTAGVVTAAEPTNAPRERISLNADWRFRRGDPPGNTVRLEYDVRPEVVRSEDGKVADARPEQAQRIDADA
RNVLKPWILPTANSLIADPTQRHVRPPGHPGSAVAYVQPMFDDSAWQRVDLPHDWAIAGPFLADGPHGGM
GRLPSWGVGWYRKALQIPASDRGRSLFLDLDGAMSYATVWLNGKLVGGWPYGYTSWRVDLTPYVVPGGHN
QLTIRLDNPPDSARWYPGGGLYRNVWLTKTGPLRVAQWGTQLSTPQVSAERAQVQLAVQLDNAGAAPVQA
QVSTALYALDDASGLRRGPAVAQIAAVQVQVAAGGNARVQGSTQIEAPRRWGPPPTQQPHRYVAVTEVSQ
GGRVVDRVETPFGVRSVVFDPDKGLVINGEHVPIRGVNNHHDLGALGAAFNVRAAERQLQLLQHMGANAI
RMSHNPPAPELLELTDRMGLLVVDEVFDSWEMKKTPLDFHLIFPQWHEPDLRAMLRRDRNHPSIILWSVG
NEVGEQYTGEAGAAIARRLHAIVYAEDPTRPATAAMNYASPEMPLPAALDVISLNYQGEGIRDTPEFEGT
ERIRKPPQYPAFHAKFPRKAILSSETASALSSRGVYLFPVSAQSSAPVRDGRGGDSVAHQVSAYELHAVD
FGSSADKVFAALDRHPFVAGEFVWTGFDYLGEPTPYYSSRSSYSGILDLAGFPKDRYWLYQARWRPELPM
AHLLPHWSWPGREGQVTPVHVFTSGDEAELFVNGVSQGRKRKAPLQYRLRWDAVVYQPGELRVQAYKHGR
PWASDRVQTAGRATRMQLSADRNQIRGDGKDLSFITVRLLDADGRPAPTAGDRLRFRVEGAGELVATDNG
DPTNLEAFVLPERNAFNGLCLVIVRAKPGAQGPITVHVQSDTLQSASVQVLAE

>gi|78037196|emb|CAJ24941.1| beta-mannosidase precursor [Xanthomonas campestris pv. vesicatoria str. 85-10]
MPLSRHRFVPAPARLGLALAFAISQAWAAPPTAVNLDSGWQVRLVPGQEQGKTYPKAAAWLPAQVPGAVQ
TDLIAAKIVPDPFYRDNEGKIQWAGLSDWQYQTRFNVDAATLKREHVELVFDGLDTFAEVTLNGKQLLSA
DNMFRQWRVDAKSLLKRGDNVLEVKLYSPIKKIQPWLAKQPYALPGAYDSAFGDEPEARHSSTYVRKAPY
NFGWDWGPRMVNAGIWKDVRVEAWDAVRVNGLHIAQQRVDADSAQLQAQLELQAGRSGPVQVTLDVLGPD
GQKVGQFTQDAVVDPGQNRIDLAVRIAKPKRWFPAGYGAQDRYTFVANVRDADGDSQQIKRVTGLRSVEL
RREKDQYGKSMEIVINGIPIFAKGANLIPLDAFPARVTHARMRSTLQDARDANMNMLRMWGGGHYQDDYF
YDVADELGIMIWQDFMFGGAVPPYDVEFRENTRQEAIEQVKRLRDHPSIVLWCGNNEVQTGWENWGDRVK
FKQSVDAEERARIERGMTTLFGTVFREVVATYDSDVPYWATSPGTDFDGAADQTDDGDMHYWKVWGGPAL
PVTEYLNVTPRFMSEYGLQSFPDMRTVRAFAEPGDMDPESPVMRVHQKFDKGNGNKRLMLYIRREFGEPK
DFDSFVYLSQLMQAEGINIAASHLRASRPQSMGSLYWQLNDVWPGASWSSVDYYGRWKALHYHARRFYAP
EMIAALRNDKGQTEVSLVSDRTTPLAARWRMRVMGMDGKVLSKREEKASVKPLSSLQVGNFSDKQLLGSA
DPKRTYAVFELLDGDTLLSREVVFFAPAKQLALPAAKIDSQWRTDGDGYALTLTSNTLAREVWLSFGDVD
ATLSDNAFDLLPGEPLTVRVSSKAALAQLQSTLQVRDLAATLAGAPPEPAEAK

>gi|78037416|emb|CAJ25161.1| putative O-glycosyl hydrolase [Xanthomonas campestris pv. vesicatoria str. 85-10]
MLMVRKAFRRGALWVLCACMGWTAVEAAPADDPPGPYDVRVLAGGVALTKKLAAQTPWLSADADWSVVGW
VRPSRSITGPALIAGVGDPQGAGRYFAIDGGTLGFAQGADNVLRSTQTLRAGSWTQVAAVAQGERLTLYA
NGRKVASGRVQQTAIAPTLVFGPRQQPAAYTQHFGGDIAGFTAQAGALDAQAIARLAANAPDPALQRFED
ASPGWRLQVKQMAGQLAPQPAATLPRSSAAFSAPVAQPVPDAPALQSLDATSWRVDAWQLAAAPELGAAT
GATLSRRDDTTGNASWHVATVPGTVLTTLVDRGVYPDPDIGLNNMAIPEALSRQDWWYRSSFDLPAAAQG
KRLELLFNGINYAGEIWVNGVQVGRTRGAFARGRFDVSRQLKPGRNVIAVRVSPPPHPGIAHEQSMRAGV
GENGGMQALDGPTFIASEGWDWIPAVRDRNAGLWQDVQLHASGPLALGDIQVLTARLAPDHQRAELEINV
PLRNDTPAAVQGNVQLAFGDVTIQRQVTVPAGGSTLKFTAADTPQLRLVNPRLWWPNGYGEPALYTLQVG
VDVEGARSDAQQLRFGIREVTYELSLFDDEGALRRVLVDLNQARQRGERIVDVRHAAIRPVPGGNAQSLY
PGALGSPAVQQLDDSTLAPHLVIRINGVRIAVKGGNWGMDDWRKRVSRERLEPYFRLQRDAHFNVVRNWV
GQNTEASFFELADEYGMLVLNDFWQSTQNYNMEPADAALFLDNAAEVIKRFRNHPSIVLWFGRNEGVPAP
ILNEGLDKLVAELDGTRWYTGSSNEINLQGSGPYNYREPVAYFNKLAQGFSVEVGTPSFSTLESFKASVP
AVGDQWPISDAWAYHDWHQSGNGDTNSFMRTLTDKLGAPTSLEDFERKAQLLNYETHRAIFEGFNAQLWS
KNSGRLLWMSHPAWPSNMWQVYSHDYDTHAAYYGVRTAAETLHVQMNLPGYEVVVVNNAATPERGLRVRA
QVYAHDGKLLQQREQPLDAAAVAVSAPVLQLAPLLKDTNGLGFVRLQLLGRDAVVRSRNFYWVARDAVAM
RGLDALAKVPLQLTTQLQQGNEAVLCATVRNRSQQVALNTKLTLVDAQGQRILPAYYSDNYLSLVPGEER
VVEIRGPSAATLRNATLQLRGWNAEPSTGVANGVP

>gi|78035345|emb|CAJ22990.1| putative beta-galactosidase precursor [Xanthomonas campestris pv. vesicatoria str. 85-10]
MSGINRRELLRGMLASGVSAALPMGAAGTLASPGATAAPAAKNTVSTAALGDAALAPRERLLFDFGWRFH
LGHASDAPRDFEFGTFQRTFAKAGKDTATAAQLAFDDSAWQQVDLPHDWAVGLPFRQEPISAFMTEEDPA
AAHGYKPLGTSFPENSVGWYRRTLQIPASDLGKRISLVLDGVFRECIVFCNGHIVGRHASGYCGFEVDLS
EVLDYGKPNIIAIRVDATLGEGWFYEGAGIYRHVWLQKTDPLHIPQDGVFVRGSVQDGNATAQLSTEVRN
DGTAPRQCVVQARIAAPDGRTVAQAASAAITVAPGQVQVVEQTLPLGQAALWSIDTPQLYSLTTSVHSDG
TALDALVTPFGVRSIAFDAQRGFLLNGAPLKLHGTNNPQDHAGVGTAIPDALHAWRLRQLKSMGCNAYRS
SHNPATPELLALCDRLGMLVIEETRRMSTDPEAMGELETMVRRGRNHPSVILWSLGNEEPQQVTERGARI
VTRMQQRVRQLDPTRPTTFAMDKGFGDGVGQVVDVVGFNYRTSQMDGFHAQYPHIPIYGSETGSTVSVRG
NYQRDDQRGHTRAYDLDHPWWASTAEAWWSYVAQRPYIAGGFIWTGFDYRGEPTPYNRWPNVASQFGVLD
SCGFPKDNYWHYRAQWTSEPVLHLFPHWNWDGLLQPDDNGRIAVWCHSNLEAVELLVNGISQGLQQVPAY
GHVQWRVVYAPGMIEARGYRGGKLVLSERRQTTGKPAAIRLSCDRNALRADAEDVAVVKVEIVDAQGRLV
PTADNLVQFALRGPARPIGVGNGDPSSHEDDKAPRRKAFNGLCAALLQTTRSSGDIVLQATAPGLTASTL
RLPAEPTRSRASVA

>gi|78038342|emb|CAJ26087.1| beta-galactosidase [Xanthomonas campestris pv. vesicatoria str. 85-10]
MRAHAKHNVTRALRAGYAVRACTGLFWLCSAWPIIAAPHAASDASRERISLDAQWRFHRGDPPANQEILD
YDVRPQVVRSSDGRVADAQPEQAQLIDAPAVRVLKPWILPTANGLIADPAQRHIRPPGNPGSTVAYVQPH
FDDSAWETVDLPHDWAIAGPFLADGPYGGMGRLPSWGIGWYRKSLDIPASDRGRAMFLDLDGAMSYATVW
LNGKLVGGWPYGYSSWRVDLTPYAIAGKRNQLVIRLDNPPESARWYPGGGLYRNVWLTKAAPLHIAHWGT
QLTTPYVSADAAQVQLTVTLDNAARSATQAQVRTAIYLLDDASDRPSGEAVARIPAQPISVPAGGTAQVQ
GSTRIDAPRLWGPPPTQHPHRYVAVTEVDQQGRVVDRYETRFGIRSIVFDADKGLLVNGEHVPIRGVNNH
HDLGALGAAFNRRAAERQLQLLQQMGANAIRMSHNPPAPELLDLTDRMGLLVVDEVFDSWEMKKTPLDFH
LVFPQWHAADLRAMLRRDRNHPSVMLWSVGNEVGEQYTGQQGAAIARTLRAIVHAEDPTRPATVAMNYAS
PEMPLPAALDVVSLNYQGEGIRDAAEFEGTERIRKPPQYPAFHARFPHKAIVSSETASALSSRGVYLFPV
TADNSAPVRDGRGGDSVAHQVSAYELHAVDFGSSADKVFAALDQHPYVAGEFVWTGFDYLGEPTPYYSSR
SSYSGIFDLAGFPKDRYWLYQSRWRPELPVAHLLPHWSWPGREGQVTPVHVFTSGDEAELFVNGVSQGRK
RKAPRQYRLRWDAVVYQPGELRVQAYKDGKPWASERVQTAGRAARMQLTPDRCSIRGDGQDLSFITVRLL
DRDGRPAPTAGDRLRFRIEGPGELVATDNGDPTNLETFAASQRHAFNGLCLAIVRAKAGARGTITVHVES
DTLQAAQTQVAVQ

>gi|58425997|gb|AAW75034.1| beta-mannosidase [Xanthomonas oryzae pv. oryzae KACC10331]
MPLFRPRSVPAAARLGLALAFAISQAWAAPPSAVTLDAGWQVRLVPGQEQAKTYPKAAAWLPAQVPGAVQ
TDLIAAKIVPDPFYRDNEGRIQWAGLSDWQYQTHFNVDAATLKREHVELVFDGLDTCAEVTLNGKQLLSA
DNMFRQWRVDAKSLLKRGDNVLEVKLYSPIKKIQPWLAKQPYALPGAYDSAFGDEPEARHSSTYVRKAPY
NFGWDWGPRMVNAGIWKDVRVEAWDAVRVDGLHIAQQRVDAESAQLQAQLELQAGRSGPVQVTLDVLGPD
GQNVGQFTQDAVVDPGQNRIALAVRIAKPKRWFPAGYGAQDRYTFVASVRDADGDSQQIKRVTGLRSVEL
RREKDTFGKSMEIVINGIPIFAKGANLIPLDAFPARVTHDRMRSTLQDARDANMNMLRMWGGGHYQDDYF
YDVADALGIMIWQDFMFGGAVPPYDVEFRENTRQEAIEQVKRLRDHPSIVLWCGNNEVQTGWENWGDRVK
FKQSVDPEERSRIERGMTTLFGTVFREVVATYDSDVPYWATSPGTDFDGAADQANDGDMHYWKVWGGPAL
PVTEYLNVTPRFMSEYGLQSFPDMRTVRAFAEPGDLDPESPVMRVHQKFDKGNGNKRLMLYIRREFGEPK
DFESFVYLSQLMQAEGIHIAASHLRASRPQSMGSLYWQLNDVWPGASWSSVDYYGRWKALHYHARRFYAP
EMIAALRNDKGQTEVSLVSDRTTPLAARWRMRVMRMDGKVLSKREDNASVKPLSSLQVGNFSDKQLLGSA
DPKHTYAVFELFDGNTLLSREMVFFAPAKQLALPTAKIDSQWRTDGDGYALTLTSNTLARDVWLSFGDVD
ATLSDNAFDLLPGEPLTVHVSSKVALTQLQSALKVRDLAATLAGAPPEPAEAK

>gi|58428140|gb|AAW77177.1| truncated beta-galactosidase [Xanthomonas oryzae pv. oryzae KACC10331]
MRRREFLAGSVCASSLLGVPALVSGAAATTTTTRVGDGAKPRPTSQTAATDAGGQWLDLDEGWRFHAGDV
PFPRLLGQDETYANGKAGQAWGAAAPDFDDTGWRQLQLPHDFVVEQPVRADANVAQGYRPRGVAWYRRTF
RLEEAVRGQAVELRLDGIASHATVWVNGMLLARSWSGYNGLVIDITPVARYGNALNSIAIRVDAEAMDGW
WYEGGGIYRHTWLVLRAPLHIAGDGLSAMPREGPGDVWQVPVQLDLVNSGEQPADAWVEVVLRDAHGAVV
AQGQTQLRLAAFDTAQAAISIAVPQPQRWSVDTPVLYRLQAEVRSADGRSDGAACEVGFRSLRFDADHGF
FLNGRPLKIKGVCLHQDHAGVGVALPDALHVFRLQRLKSMGCNAIRLHHAVAPELLQACDRLGMLVMAEN
RLFNPAPDYVALLRNMVRRQRNHPSVFLWSLLNEEPLQGTATGYAIMARAASAVRALDDTRPITAAMNDG
MFATRGAADVVDVLGFNYRQYNYDRVHAARPRTPMLSSEDTSAFQTRGAWFTDLDAHVVAEDDSLAADWG
NTHRRAWQLIAERPFVAGSFVWTGFDYRGEPTPFEWPSVGSFFGIMDQCGFAKGAYWLRRVLWIEDAPVL
HVLPHWNWPGREGQSIKVMAFCNAEQVELWLNGRSLGKQAVDRTQSNQWHVDYVPGVLEAVAWRDGHELA
RTRVETTGAPVALKLTPDRSELRGDGRDAQPVTLEAVDAQGRHVPDCNALLTLQISGGRLLGVGNGDPNS
HAADQRTQVALFNGLAQAIVQAGCSAGVLRLQARSPGLRDAVLEIGCTSAPLPASVPIVAPVMVVESWCH
TAAFAQPPAPDLARRANDNNSWSNTLPGTLESAPERAGHVLYRTQFTPWQGVQTHGGMLDLGRLSGPAQV
FLDGRAVVTAAAGTPIAVALAPAAGERTLAVILQVAADQPFGFHDVVTVHYRNSP

>gi|84367280|dbj|BAE68438.1| beta-mannosidase [Xanthomonas oryzae pv. oryzae MAFF 311018]
MPLFRPRSVPAAARLGLALAFAISQAWAAPPSAVTLDAGWQVRLVPGQEQAKTYPKAAAWLPAQVPGAVQ
TDLIAAKIVPDPFYRDNEGRIQWAGLSDWQYQTHFNVDAATLKREHVELVFDGLDTCAEVTLNGKQLLSA
DNMFRQWRVDAKSLLKRGDNVLEVKLYSPIKKIQPWLAKQPYALPGAYDSAFGDEPEARHSSTYVRKAPY
NFGWDWGPRMVNAGIWKDVRVEAWDAVRVDGLHIAQQRVDAESAQLQAQLELQAGRSGPVQVTLDVLGPD
GQNVGQFTQDAVVDPGQNRIALAVRIAKPKRWFPAGYGAQDRYTFVASVRDADGDSQQIKRVTGLRSVEL
RREKDTFGKSMEIVINGIPIFAKGANLIPLDAFPARVTHDRMRSTLQDARDANMNMLRMWGGGHYQDDYF
YDVADALGIMIWQDFMFGGAVPPYDVEFRENTRQEAIEQVKRLRDHPSIVLWCGNNEVQTGWENWGDRVK
FKQSVDPEERSRIERGMTTLFGTVFREVVATYDSDVPYWATSPGTDFDGAADQANDGDMHYWKVWGGPAL
PVTEYLNVTPRFMSEYGLQSFPDMRTVRAFAEPGDLDPESPVMRVHQKFDKGNGNKRLMLYIRREFGEPK
DFESFVYLSQLMQAEGIHIAASHLRASRPQSMGSLYWQLNDVWPGASWSSVDYYGRWKALHYHARRFYAP
EMIAALRNDKGQTEVSLVSDRTTPLAARWRMRVMRMDGKVLSKREDNASVKPLSSLQVGNFSDKQLLGSA
DPKHTYAVFELFDGNTLLSREMVFFAPAKQLALPTAKIDSQWRTDGDGYALTLTSNTLARNVWLSFGDVD
ATLSDNAFDLLPGEPLTVHVSSKVALTQLQSALKVRDLAATLAGAPPEPAEAK

>gi|9105752|gb|AAF83656.1|AE003924_2 beta-mannosidase precursor [Xylella fastidiosa 9a5c]
MPRHRHICLRLAAFPLLAFGTLLTASAAPPSSHPLSNWHLRLAPDQPTTPTLPLKTTTWLPAHVPGTVQT
DLIAAGIVPDPFYRDQEAQIQWIGLNDWQYQTHFHIDTATLTRQHIELLFNGLDTLATVTLNGTPLLHPN
NMFRRWRVDAKPLLKRGENILEITLYSPIKKIQPWLTQQPYALPGAYDSAFHDEPTARHSATYVRKAPYQ
FGWDWGPRIVTTGLWKNVTLDTWDTTRINDLHIAQQRVDADTAHLEAQLTLDATHRGPAHITLQVIDPDG
RPIAQYHQHPTLDTGPNHIHLPVRIAQPRRWFPVGYGAPDRYTFKATVRDAAGTIQHIERITGLRTITLR
REPDQWGKSMALVVNGIPIFAKGANLIPFDSIPSRVTEATIRRTLQDARAANMNMLRVWGGGHYQDEHFY
ALADALGIMIWQDFMFGGAIPPDDVDFRENVRQEAIEQLTRLRDHPSIVLWCGNNEVQTGWEHWGDRITF
KQSLPPEERSNIERGMTTLFGSVLREAVHLYSPGTPYWATSPGTDLDGPAEQTNDGDMHYWKVWGNPALP
VTEYLNITPRFMSEYGLQSFPDIRTIRTFARPEDLSLTSQVMRAHQKFDNGNGNQRLLLYIRRAFGEPKD
FESFIYLSQLMQAEGIAIAAQHLRAARPQTMGSLYWQLNDVWPGASWSSIDYAGRWKALHYYTRRFYAPL
MIAALRKDGMTTVSLVSDRTTPLHVHWRLRVLDMDGTPHHTDDQHTTLPPLSSLQVAHYSDTQLLGHTDP
THTIAVFELLDGNTLLSRQTLLFDAAKHLKLPQSYIHSTWKTEHGMFLLTLTSPTLARNVWLSFGDIDAQ
LSDNAFDLLPGEPLTIHIRSSAPLTQLQHALHIRDLAATLAGAPPEPEAAQ

>gi|28057819|gb|AAO29661.1| beta-mannosidase precursor [Xylella fastidiosa Temecula1]
MPRHRHICLRLAAFPLLAFGTLLTASAAPPSSHPLSNWHLRLAPDQPTTPTLPLKTTTWLPAHVPGTVQT
DLIAAGIVPDPFYRDQEAQIQWIGLNDWQYQTHFHIDTATLTRQHIELVFNGIDTLATVTLNGTPLLHPN
NMFRRWRVDAKPLLKRGENILEITLYSPIKKIQPWLTQQPYALPGAYDSAFHDEPTARHSATYVRKAPYQ
FGWDWGPRIVTTGLWKNVTLDTWDTTRINDLHIAQQRIDADTAHLEAQLTLDATHRGPAHITLQIFDPDG
RPIAQYRQHPTLDTGTNHIHLPVRIAQPRRWFPVGYGTPDRYTFKATVRDAAGTIQHIERITGLRTITLR
REPDQWGKSMTLVVNGIPIFAKGANLIPFDSIPTRVTEATIRRTLQDAHAANMNMLRVWGGGHYQDEHFY
ALADALGIMIWQDFMFGGAIPPDDVDFRENVRQEAIEQLTRLRDHPSIVLWCGNNEVQTGWEHWADRITF
KQSLPPEERSNIERGMTTLFGSVLREAVHLYSPGTPYWATSPGTDLDGPADQTNDGDMHYWKVWGNPALP
VTEYLNITPRFMSEYGLQSLPDLRTIRTFTRPEDLSLTSQVMRAHQKFDNGNGNQRLLLYIRRAFGEPKD
FESFIYLSQLMQAEGIAIAAQHLRAARPQTMGSLYWQLNDVWPGASWSSIDYAGRWKALHYYARRFYAPL
MIAALRKDGMTTVSLVSDHTTPLHVHWRLRVLDMDGTPHHTDDQHTTLPPLSSLQVAHYSDAQLLGHADP
THTVAVFELLDGNTLLSRQTLLFDAPKHLKLPQTHIHNAWKTDHGISLLTLTSPTLARNVWLSFGDIDAQ
LSDNAFDLLPGEPLTIHIRSTAPLTQLQHALHIRDLAATLAGAPPEPEAAQ

>gi|45436457|gb|AAS62012.1| beta-galactosidase [Yersinia pestis biovar Medievalis str. 91001]
MTSQEKVPLQVQLSLPQILSRRDWENPQITQYHRLEAHPPFHSWRDVESAQKDRPSPQQQTLNGLWSFSY
FTQPEAVPEHWVRCDLAEAKPLPVPANWQLHGYDAPIYTNIQYPIPVNPPRVPDLNPTGCYSRDFTLEPS
WLASGKTRIIFDGVSSAFYLWCNGQWVGYSQDSRLPAEFDLTPYLQAGSNRIAVLVLRWSDGSYLEDQDM
WRMSGIFRDVKLLHKPEIHLRDIHIMTHLSPEFTSANLEVMAAVNIPSLQLNDPQVTGSYQLRVQLWLAD
KLVASLQQPLGTQAIDERGPYTDRTQLVLRIDQPLLWSAEQPTLYRAVVSLLNHQQELIEAEAYDVGFRQ
VAIHQGLLKINGKAVLIRGVNRHEHHPQTGQAIDEESLLQDILLMKQHNFNAVRCSHYPNHPLWYRLCDR
YGLYVVDEANIETHGMQPMSRLSDDPSWFSAFSERVTRMVQRDRNHPCIIIWSLGNESGHGATHDALYRW
IKTNDPTRPVQYEGGGANTLATDILCPMYARVDEDQPFPAVPKWSIKKWIGLPNESRPLILCEYAHAMGN
SFGGFARYWQAFRQYPRLQGGFIWDWVDQSLTHHNDHGQPYWAYGGDFGDTPNDRQFCMNGLVFPDRSPH
PSLYEAQCAQQFFQFSLLSTTPLVINITSEYLFRESDNEQLYWRIMLEGESVLEGSQPLNLSPESSQCYR
LAEKLPTLNKPGQLWLNVEIRQPKETPWSPAQHRSAWHQWRLPQPLFSPSSDLTNATAHYAPQLQHNLQL
QHDLQLQQDEQHIKVTYQQQCWQFSRQTGRLAQWWVADKPMLLRPLQDQFVRAPLDNDIGISEATHIDPN
AWVERWKKAGMYQLQQRCLSLHVDHLSHSVQISAEYGYEFEQEPLLHSHWVYRFDRHGRMTIDVNVRIAT
SLPAPARIGMCCQLADISPTVEWLGLGPHENYPDRQLAAQYGHWSLPLEQMHTAYIFPSENGLRCNTHTL
NYGRWTLTGDFHFGISRYSTQQLMVTSHQHLLEPEEGTWLNIDGFHMGVGGDDSWSPSVHIDDILTRETY
QYQICWQYKV

>gi|51590019|emb|CAH21653.1| beta-galactosidase [Yersinia pseudotuberculosis IP 32953]
MTSQEKVPFQVQLSLPQILSRRDWENPQITQYHRLEAHPPFHSWRDVESAQKDRPSPQQQTLNGLWSFSY
FTQPEAVPEHWVRCDLAEAKPLPVPANWQLHGYDAPIYTNIQYPIPVNPPRVPDLNPTGCYSRDFTLEPS
WLASGKTRIIFDGVSSAFYLWCNGQWVGYSQDSRLPAEFDLTPYLQAGSNRIAVLVLRWSDGSYLEDQDM
WRMSGIFRDVKLLHKPEIHLRDIHIMTHLSPEFTSANLEVMAAVNIPSLQLNDPQVTGSYQLRVQLWLAD
KLVASLQQPLGTQAIDERGPYTDRTQLVLRIDQPLLWSAEQPTLYRAVVSLLNHQQELIEAEAYDVGFRQ
VAIHQGLLKINGKAVLIRGVNRHEHHPQTGQAIDEESLLQDILLMKQHNFNAVRCSHYPNHPLWYRLCDR
YGLYVVDEANIETHGMQPMSRLSDDPSWFSAFSERVTRMVQRDRNHPCIIIWSLGNESGHGATHDALYRW
IKTNDPTRPVQYEGGGANTLATDILCPMYARVDEDQPFPAVPKWSIKKWIGLPNESRPLILCEYAHAMGN
SFGGFARYWQAFRQYPRLQGGFIWDWVDQSLTHHNDHGQPYWAYGGDFGDTPNDRQFCMNGLVFPDRSPH
PSLYEAQCAQQFFQFSLLSTTPLVINITSEYLFRESDNEQLYWRIMLEGESVLEGSQPLNLSPESSQCYR
LAEKLPTLNKPGQLWLNVEIRQPKETPWSPAQHRSAWHQWRLPQPLFSPSSDLTNATAHYAPQLQHNLQL
QHNRQLQHDLQLQQDEQHIKVTYQQQCWQFSRQTGRLDQWWVADKPMLLRPLQDQFVRAPLDNDIGISEA
THIDPNAWVERWKKAGMYQLQQRCLSLHVDHLSHSVQISAEYGYEFEQEPLLHSHWVYRFDRHGRMTIDV
NVRIATSLPAPARIGMCCQLADISPTVEWLGLGPHENYPDRQLAAQYGHWSLPLEQMHTAYIFPSENGLR
CNTHTLNYGRWTLTGDFHFGISRYSTQQLMVTSHQHLLEPEEGTWLNIDGFHMGVGGDDSWSPSVHIDDI
LTRETYQYQICWQYKV

>gi|20147224|gb|AAM10327.1| At3g54435 [Arabidopsis thaliana]
MVSLATQMILPSENGYRVWEDQTLFKWRKRDPHVTLRCHESVQGALRYWYQRNNVDLTVSKSAVWNDDAV
QAALDSAAFWVDGLPFVKSLSGYWKFFLAPKPANVPDKFYDAAFSDSDWNALQVPSNWQCHGFDRPIYTN
VVYPFPNDPPYVPEDNPTGCYRTYFQIPKEWKDRRILLHFEAVDSAFFAWINGNPVGYSQDSRLPAEFEI
SDYCYPWDSGKQNVLAVQVFRWSDGSYLEDQDHWWLSGIHRDVLLLAKPKVFIADYFFKSKLADDFSYAD
IQVEVKIDNMQESSKDLVLSNFIIEAAIFDTKNWYNSEGFSCELSPKVANLKLNPSPSPTLGFHGYLLEG
KLDSPNLWSAEQPNVYILVLTLKDTSGKVLDSESSIVGIRQVSKAFKQLLVNGHPVVIKGVNRHEHHPRV
GKTNIEACMVKDLIMMKEYNINAVRNSHYPQHPRWYELCDLFGMYMIDEANIETHGFDLSGHLKHPAKEP
SWAAAMLDRVVGMVERDKNHTCIISWSLGNEAGYGPNHSAMAGWIREKDPSRLVHYEGGGSRTSSTDIVC
PMYMRVWDIIKIALDQNESRPLILCEYQHAMGNSNGNIDEYWEAIDNTFGLQGGFIWDWVDQGLLKLGSD
GIKRWAYGGDFGDQPNDLNFCLNGLIWPDRTPHPALHEVKHCYQPIKVSLTDGMIKVANTYFFNTTEELE
FSWTIHGDGLELGSGTLSIPVIKPQNSFEMEWKSGPWFSFWNDSNAGELFLTINAKLLNLTRSLEAGHLL
SSTQIPLPAKGQIIPQAIKKTDTSITCETVGDFIKISQKDSWELMVNVRKGTIEGWKIQGVLLMNEAILP
CFWRAPTDNDKGGGDSSYFSRWKAAQLDNVEFLVESCSVKSITDKSVEIEFIYLGSSASGSSKSDALFKV
NVTYLIYGSGDIITNWFVEPNSDLPPLPRVGIEFHIEKTLDRVEWYGKGPFECYPDRKAAAHVAIYEHNV
GDMHVPYIVPGENGGRTDVRWVTFRNKDGVGIYASTYGSSSLMQMNASYYTTGELHRATHEEDLIKGQNI
EVHLDHKHMGLGGDDSWTPCVHDKFLIPPAQYSFSLRLCPITASTSGLNIYKDQLPC

>gi|46359610|dbj|BAD15284.1| endo-beta-mannosidase [Arabidopsis thaliana]
MAEIGKTVLDFGWIAARSTEVDVNGVQLTTTNPPAISSESRWMEAAVPGTVLGTLVKNKAIPDPFYGLEN
EAITDIADSGRDYYTFWFFTKFQCQRLLNQYVHLNFRAINYSAQVFVNGHKTELPKGMFRRHTLDVTDIL
HPESNLLALIVHPPDHPGTIPPEGGQGGDHEIGKDVAAQYVQGWDWICPIRDRNTGIWDEVSISVTGPVR
IIDPHLVSTFFDDYKRAYLHVTAELENKSTWNTECSVNIQITAELENGVCLVEHLQTENVLIPAQGRIQH
TFKPLYFYKPELWWPNGMGKQNLYDILITVVVNEFGESDSWMQPFGFRKIESVIDSVTGGRLFKINGEPI
FIRGGNWILSDGLLRLSKERYRTDIKFHADMNMNMIRCWGGGLAERPEFYHFCDIYGLLVWQEFWITGDV
DGRGVPVSNPNGPLDHELFLLCARDTVKLLRNHPSLALWVGGNEQVPPKDINEALKQDLRLHSYFETQLL
SDKDSDPSVYLDGTRVYIQGSMWDGFADGKGNFTDGPYEIQYPEDFFKDTYYKYGFNPEVGSVGMPVAET
IRATMPPEGWTIPLFKKGLDGFIKEVPNRMWDYHKYIPYSNPGKVHDQILMYGTPENLDDFCLKAQLVNY
IQYRALFEGWSSQMWTKYTGVLIWKNQNPWTGLRGQFYDHLLDQTASFYGCRSAAEPVHVQLNLASYFVE
VVNTTSKELSDVAIEASVWDLDGNCPYYKVFKIVSAPPKKVVKISEFKYPKAANPKHVYFLLLKLYTVSD
KAVISRNFYWLHLPGKNYTLLEPYRKKQIPLKITCNAVMVGSRYELEVNVHNTSRANLAKNVVQEDEKRD
LGLLQKLFSRCVVSADSNRGLKVVEMKGSDSGVAFFLRFSVHNAETEKQDTRILPVHYSDNYFSLVPGES
MSFKISFAAPTGMKKSPRVMLQGWNYPDRFSVFG

>gi|3242651|dbj|BAA29029.1| beta-mannosidase [Aspergillus aculeatus]
MRALPTTATTLLGVLFFPSASRSQYVRDLGTEQWTLSSATLNRTVPAQFPSQVHMDLLREGIIDEPYNDL
NDFNLRWIADANWTYTSGKIEGLGEDYESTWLVFDGLDTFASISFCGQFVGATDNQFRQYMFDVSSILKA
CPEEPTLGIQFGSAPNIVDAIAQDPSSPTWPEGVQITYEYPNRWFMRKEQSDFGWDWGPAFAPAGPWKPG
YVVQLKQAAPVYVRNTDLDIYRLGQINYLPPDQTQPWVVNASLDYLGSLPENPSMAIEVKDLQSGEILAS
RPLTNITVTEGSVTGVTVLEGVDPKLWWPQGLGDQNLYNVTISVTDGGNQSVAEVTKRTGFRTIFLNQRN
ITDAQLAQGIAPGANWHFEVNGHEFYAKGSNLIPPDCFWTRVTEDTMTRLFDAVVAGNQNMLRVWSSGAY
LHDYIYDLADEKGILLCSEFQFSDALYPTDDAFLENVAAEVVYNVRRVNHHPSLALWAGGNEIESLMLLL
VEAADPESYPFYVGEYEKMYISLFLPLVYENTRSISYSPSSTTEGYLDIDLSAPVPMAERYSNTTEGEYY
GDTDHYNYDASIAFDYGTYPVGRFANEFGFHSMPSLQTWQQALTDPADLTFNSSVVMLRNHHYPAGGLMT
DNYHNTVARHGRNDPGRAGLLPDAQHSVRPRGQLQRLVPRDPALPGGPLQVTNPVLPAGQRAARTPARVP
VLAARGHLAGALVGGDRVRRPLEGPHYVARDIYKPVIVSPFWNYTTGALDIYVTSDLWTAAAGSVTLTWR
DLSGKPIASNGGLPTKPLPFHVGALNSTRLYRMNMKQQPLPRHEDAILALELTATGSLPNTDEEVTFTHE
QWFTPAFPKDLDLVNLRVRVEYDAPLGKFAVEATAGVALYTWLEHPEGVVGYFEENSFVVVPGQKKVVGF
VVQADETDGEWVHDVTVRSLWDLNEGE

>gi|40745013|gb|EAA64169.1| hypothetical protein AN2463.2 [Aspergillus nidulans FGSC A4]
MASLSAVSGWPTYLPDWSNLNVLHRNTLPPRAHFYSYPNEEAALTFNRDEGLFQSLNGTWKFHYDASPFE
APIWNTANTTEWDDIIVPGVWQMQGYGRPQYTNIHYPIPVTPPNVSYMNPTGSYWREFDVPADWDGQQIR
LRYEGVDSAFHVWVNGEEVGYSQGSRNPSEFDITGYLSSEGTNTLATRVYQWSDGTYLEDQDQWWLSGIF
RDVYLVPFPSSAITDFFIQPEVDDGFASGTLKVNVTIQGEHGNLSVKVLSPGGNVVDEWTGSSSTIYSKD
IKGDDFLLWSAETPNLYTVLIEFNGRTISQKVGFRRVEMSGSNFLVNGQPIIIYGVNRHEHNYTSGRTVP
YESMRADLIRMKQSNINAIRTAHYPQHPSFYDVADELGFYVITEADLECHGFRDIAGSEENAAAWTSDNP
EWTHAYLDRAEQLVERYKNHPSVIMWSLGNECQYGQNQAAMYKWIKERDPSRLVHYEQDHNAETADIYSQ
MYSSPDTMLEHMANHTDKPLILCEFAHAMGNGPGGLKEYIELFRSHPLSQGGLVWEFNNHGLLKKEGDLE
YYAYGGDFGDEPNDADFVMDGLTLSDHTPMPSLLEYAKIIQPVSVNLTDDSSSMVITNHYAFVDLSGLDV
SWHIVQDGETTEAQELDLPPVPAGESRTVDLPLDPSSLSKETWLTIEFKLKEDKAWAVRGHVVAWDQLYF
PGSSASTSSSKRSTPISRQTSGGLEVKQNQTSLRIITGTSIFGFNLIQGNVTWEANGASLFQRGPELSFI
RAMTQNDEGQSGNEAEWDDAWVGTMHTQVRDVTWRSSDTEAIVHFKVRVAPQVLEWGVEADLIYTISTED
SVPTLHIHATGEFVGTNTPSVVPRIGLQTILPSSFNFVRWLGRGPGENYKDSKQACRIGEYSATVEELFT
HYDYPQENGNREDLRWLQISDPGTGVTLDARRADASTNQTAVEVFSFTASQYMPIDLNNAKHPFDLKPLD
MTILWLDYDNHGLGSASVGPQPFEQYRCKTEPFDFAFELSLLS

>gi|40743739|gb|EAA62926.1| hypothetical protein AN3201.2 [Aspergillus nidulans FGSC A4]
MPESSSANDWENPRVFQRNRLKARAYWIPETSLLLNGDWDFNYVSSPLLAPSPTPSRLSGDGGEEKDAEQ
DQVEWKPIPVPGHWQLHGYGRPNYTNVIFPFPVDPPRVPSENPTGTYKRSFRVPSTWDRDAQLRLRFDGV
DSAYHVWVNGVQVGYAQGSRNPAEFDISDQVDREKENEVFVRVYQWCDGSYIEDQDQWWLSVSRIEDFRV
TTTLDSEYHDAELHLAVDIASTEASTLHVELFDRASNGTLATEDKEIVGTGTYKLSLSVRNPRKWTAETP
FLYDLEIALATRYDPSAILQKVHHRVGFRQVEIKNGNITVNGVPVLFRGVNRHDHHPLHGRAVPLDFVKE
DLLLMKRHNINSVRCCHYPSTPQLFSMCDELGLWVMDEADLECHGFYDAVARPLDIPESMDYEERKKLTF
AQAAEFTSNNPEWKAAYLDRAEQMVARDRNYASVVIWSLGNEAFYGANHAAMYRFIKEEDPTRPVHYEGD
MEAKTADMYSFMYPSVDRITRLATEEGDAFTKPIVLCEYGHAMGNAPGGLAEYMNAFRTYRRLQGGWIWE
WANHGLWLEEKGFYAYGGDFGDQPNDGSFVLDGLLYSNHTPTPGLVELRKAYEPIHAWYEDGRIRLQNRF
DFAGLEGVQAGYRVEVLGEGMELIEAGTLEIPALRAGETGEIPFPSSFPSKATAGGETWLTVSFTTKHAT
PGLDANYEIAWFQHRLGSTAPSLPALTPAASFPIQTHSTKADHIITGADFTITFSRTTGLLTSWRIHSRE
ILADSTSAGLTLGFWRPPTDNELPYDLGEWRRYGLDTLTSSLRKISLTEVDESMLEIRTEAYVSPPILAW
GFEAETVYRITGDGALTVKAHVKPSGAKPVDVPRVGFDLVLADELDNASWFGLGPGESYADKKLSQKISI
YSATTSELQTPYEVPQEGGNRMETRWLRLLNNRGRGVCVTRDADGDEEQAFQWVATRYSAESVERAKHPN
ELSPEKRVRVRLDVESAGVGTGACGPRTLEQYRVPCAERRFGFRIAPWTK

>gi|40744156|gb|EAA63336.1| hypothetical protein AN3368.2 [Aspergillus nidulans FGSC A4]
MGAFTQHVLSEGWSFKDSGDQSPDAWLSVPTVPSVVHQDLQANGKLDDPFIGLNELSARWVNEKSWTYRN
VFQKPTVPAGSSIFLVFDGLDTFAKVKLDGQVILESDNMFLAHRVDITKALDVEGEHTLEIDFDCALLRA
RELRKQHPDHKWVGFNGDTARLSVRKAQYHWGWDWGPVLMTAGIWKEVRLEVYSAKISDLWTEVHLAEDH
SKARITAAAEVETQGTGNSYKATFTLSLQGQQIGKEVATLDGNVAKTTFDVQEPSLWWPNGYGDQTLYEI
SVSLEKEEEQAHQVSKKFGIRTAEVIQRPDKHGKSFFFRINGVDIFCGGACWIPADSLLTNITPDRYRKW
IELMAVGHQVMIRVWGGGIYEDESFYQACDEVGVMVWQDFMFGCGNYPTWPEILESIEKEAEYNLRRLRH
HPSIVIWVGNNEDYQVQEQQGLTYNYADKDPESWLKTDFPARYIYEHLLPKAVQKIIPSAYYHPGSPWGD
GKITSDPTVGDMHQWNVWHGTQEKYQIFDTLGGRFNSEFGMEAFPHMSTIDHFVTNEADKYPQSHVLDFH
NKADGHERRIATYLVENLRTATDLEVIVQAETMMFGYRGWRRQWGDERHCGGALLWQLNDCWPTISWAIV
DYFLRPKPAFYAVSRVLKPLAIGVRREHHDWSVSHAQPPKTSKYELWVVSSLLKEVIGKVELRFISIKTG
LAIHESIVRENVTIVPNGTTNILDGVIDHAVDEPHVLAARLWVDGELVARDVDWPQPFKYLDLSDRGLEI
TRISKTESEQVLELSARKPVKCLVFEERDNVRVSDSAIDIVPGDEQFVTIKGLKRSDAPLKYKFLGQ

>gi|40743331|gb|EAA62521.1| hypothetical protein AN5361.2 [Aspergillus nidulans FGSC A4]
MRVFPVLSFLSLALIPPSLGVPSPQLRDVELPPTQQALTINLKPQQTSTRDLVSLDGLWSFALEDATNST
SAPWTAALPKGLECPVPASYNDIFVDRTIHDHVGWVYYQRTVTVPRGWADQRAFLRLESATHHGRVYVNE
HLVAEHVGGYTPFEADITSLVQPGESFRLTIGVDNQLTHETIPPGDLVTSEYTGKKQQSYQHDFYNYAGL
ARSIWLYSVPKDQFIKDITVVPDVDWDGDAETGVVSYTVQTSNATSGPIRISILDEEGNEVATASGATGT
ATIPSVNLWQPGAPYLYSFTVSILSASQRLIDTYTLPIGIRTVAVGNGTILVNNEPVYLTGFGKHEDSPI
RGKGHDIAYLVHDFQLLDWIGANSFRTSHYPYAEEVMEFADRQGILVIDETPAVGLAYSIGAGISTDTSR
VTFAPDGINNNTRAAHAQALRELIARDKNHPSVIMWSIANEPASDEPGARAYFEPLTRLARSLDPAHRPI
TFANLGLATYETDTISDLFDVLCLNRYFGWYSYTGDLESAGKALHEELDGWVAKYPTKPIIISEYGADTM
AGLHSVLGLIWSEEFQIELLDVYHGVFDQFQNVVGEHVWNFADFQTKEGIQRVDGNKKGVFTRDRRPKGA
AFALRKRWMNMMSS

>gi|40745350|gb|EAA64506.1| hypothetical protein AN2395.2 [Aspergillus nidulans FGSC A4]
MSLLSRAMLPLLQVSLIGAGLTSAATPYALQQPPLTTDWTEEVGTNPWPEYPRPQLQRPQWQNLNGVWQY
RDARNAAAIDSPPFGQSLDTEVLVPSCLESGLSGLQGQSLFYSWLSTNFTVSEDWQGNSVLLNFGAVDNE
ATVFINGQNVAFHRGGYFEFTVDVTEYVNFKGSNELLVFVYDPTDTSGTMVPLGKQTLNPSHIFYRPCSG
IWQSVWLESAPAEHISKLDVNADMNGEVTVTVHSTSNSTSDVKVTIEDGSDTVATHSGSANTEFKFKVDN
VKLWAPDTPNLYNITVTLGDDTVTSYTGFRTISKGEVNGVVRPLVNGEFKFLFGTLDQGFWPDGLYTPPT
REAMVYDLKVLKDLGFNMVRKHIKVEPALFYRACDELGLLVIQDMPSMPLRTPNAAQQVEFARQLELLIN
QLKNYPSIYTWVVYNEGWGQLTTAPEIALTERVRELDPTRLVDSTSGWNDHGAGDYSDNHHYANPQCGTP
FYSSPSVAYDPQRIGMQGEFGGIGHNVSIENLWNVQAAINTIPETYEIDEDLDTWNYRAHYLLSELTEQV
TKFACSAAVWTQTTDVEGEVNGLLTYDRRVQRTDVEQWKEDIRGLYKAARDRA

>gi|40744872|gb|EAA64028.1| hypothetical protein AN1742.2 [Aspergillus nidulans FGSC A4]
MHFHGIATQAVLASNITTGSGRHVSLSDVKWTLSSSALNSTVPASLPSQAHLDLLNAGVIDDPYYGLNEI
DLQWIAQANWTYTSDPIPDLLEEYESTWLVFEGLDTFATVTFCGHNIASTNNQFRQYAFDVSSALKECTG
GPVVRIDFASAPNTVDAIAADPKTPVWPVQLTAQLPNRWLMRKQQSDFGWDWGPAFAPCGPWKPAYVVQL
EKTAPIHVLNTDLDIYRQGNINHLPPDQKQPWVVNASIDFIGRLPAEPRLLIEIKELETGDVLASQISDS
VTLIGTSITGVTTLKDASPKLWWPSSLGAQNLYNVTITVFNKTEEVARITKRTGFRTIFLNQRNITATQL
SQGIAPGANWHFEVNGKEFYAKGSNFIPPDTFWPRVTKQKMTRLLDAVVAGNQNMLRIWSSGAYLPDFIY
DLADERGILLWSEFQFSDSMYPVDEDFLDNVAQEVVYNVRRVNHHPSLALWAGGNEIESLMLPLTREADP
DNYPKYLAEYEKLYISLILPLVYENTRSISYSPSSTTEGYLSVNLSAPVPMTERYENDEPGAYYGDTDYY
NYDTTVSFDYSIYPVGRFANEFGFHSMPSLQTWQQVADPEDLYFNSTTVVIHNRHYTSEGYGRIENSSRG
MAEMTLGVERYYPIPDNPDSVANFSAWCLATQLFQADFYKSQIQFYRRGSGMPERQLGSLYWQLEDIWQG
PTWAGIEYDGRWKVLHYVARDVYQPIIVSPFWNYTTGDLEIYVTADLWESAAGTVNLKWLNLSGEQIIDN
AGTPTEIPFTVGAINTTKVYSTNIHDLNLPDTRASILTLSLSSQANLPNAAVKTSLTHENHFTPSFPKDL
ELVNPGLELSYDAHSGIFTVEAKSGVSLYTWLDYPAGLVGYFTENAFLLVPGQKKKVQFVVQDGPKDQDW
EWQSEVTVRSLWDQKSSTFLYALRVATGRP

>gi|40743738|gb|EAA62925.1| hypothetical protein AN3200.2 [Aspergillus nidulans FGSC A4]
MSNQYPRPDFARGNITWTSLNGPWSFLFDDSNAGLSQEWQTTGLPEEADGHKRTQITVPYAFQAPASGIN
LQEAHEVIWYERTVPDIRPSSQTAADARVLLRFGAVDYESAVWVDGIQYASHRGGYVPFDVDITDAFISA
GQRKDTVRVTVRVRDSPTDLTQPRGKQYWGPVPESIFYTPTSGIWQNVWVEVVPKTRIADSSGGTLLRGD
DIDGGVLRGVVALAGKKGDGERYFVRISTSLNGTEIAETTVAVPENEHSAPFELNVRSERLIGGESSYNG
LALWSPEHPNLYDIAIQLALTEGTVLDQVSTTVGMRKITWDTGDSTFRLNGKPYFQTLCLDQGYWPSTGL
TPPSGDALKEDIILAKKMGLNGCRKHQKVEDPLFYYWADRLGYLVWGEIGNAYEFSGEYVDRFNEEWERV
VMRDRNHPCVVAWTPVNESWGYKNLKGDAVQRGHIRELYRLTKSLDPTRPVNDNCGWEHVQTDLTTYHDY
SDSAELAQICSKMDGGILARKLNGEMFTDPIASSDGSVIDPGSRHTPGAPVICSEFGGVNIAPAKDGNAP
GSERDWGYTTAADPEDLLKRLERLFMAVVRGGYTCGFVYTQLTDIEQEVNGLYSFDRREKVPSDRVRKLM
DEAREYYYEKVAPKT

>gi|40739220|gb|EAA58410.1| hypothetical protein AN6388.2 [Aspergillus nidulans FGSC A4]
MKLQSCAYLGWGLALAASSAVALSVRNTNKAPSQSVRERASLNHQWKFWHSEQIPDNIVYDLRPDANDSS
FQVLKSWVLPVGNDYIKNANAQHERPSTEPDGDIPYVHNDFDDSSWDVVRLPHDWAITRPFYTDDDPEIP
SAMGRLPVQGVGWYRRKLNFTQEDSDKVVLLEIDGAMSYPMVWLNGHLVGGWPYGYNSFQLDLTPYLQQG
EENQLAIRVENPSGSSSRWYPGGGIYRNVWLTKVNPTHVAHYGTKMTTRDVSSRRATIDFQVQIENKGQK
RQRVEVATEIFDLDSANGHVRGRKVEQFPRHKVIVDKDNPRLWGPPPDQTPNLYIAVTSLYDASGHLLDT
YSTEFGVRSVEYNPNTGLSVNGAPVRIQGVNQHHDLGALGAAFNRRAAQRQLELLCDLGVNAIRTAHNPP
APELLEMTDRMGFLVLDEIFDSWAQQKTDLDFHLIFNDWREPDLRSFLRRDRNHPSVIIWSIGNEVAEQS
ADDTAAAIATYLRDIVREEDNTRPVTASMNSAWPNSSFAGVVDLISLNYQGEGLRYGPAYSHLEGNRRDP
QYSEFHVTHPDKLILGSEVAWSLSTRGTFLFPVTNYTSAPVNDTSGGNSTTLEISAYELYSSDPGSSPDR
VFATQDEHPFVDGGFVWAGWDYLGEPYPYYDGARSAYSGIIDLAGFKKERFYLYQARWQPDVRMAHIVPH
WSWPERVGQVTPVHVFTSGDEAELFVNGVSQGRLKRDPLTYRFRWDEVVYEPGEVQVVAYKNGSKWATDT
VKTAGEPTQLRLTPDRAQIAADGEDLSFVTLEVLDGKGNVVPEAKNLIHFEVSGPGEIVATDNGFPADYT
AFPSHERTAFHGLALCIVKGELGTHGDIVLKASSNGVGEAEVVIKASRGMP

>gi|83775987|dbj|BAE66106.1| unnamed protein product [Aspergillus oryzae]
MAAFSQYPLSTGWSFKDSDDQSPEAWMPVPVVPSVAHQDLQANQKLKNPYIGFNELDARWVNDKSWTYRT
VFQKPAVAAGSSIILAFDGLDTFATVKLDGSVILQSDNMFLAHRVDVTKALEAEGDHVLEIDFDCAMRRA
RELREKDTKHNWASFNGDPARMAVRKAQYHWGWDWGPLLSTAGIWREVRLEVYSAKISDLWTEVELASDH
QTARVSAFAEVDAADSVDSYKASFLLSLHGKEVAREVATLKDKVANVTFDVTQPSLWWPNGYGDPALYEI
SVSLEKEDCEIHSVSKKIGIRTAELIQQPDRHGKSFFFRINGVDVFCGGSCWIPADNLLPSITAERYRKW
IELMVAGRQVMIRVWGGGCYEDDSFYQACDELGVLVWQDFMFGCGNYPTWPELLESIEKEANYNVRRLRH
HPSIVVYVGNNEDYQVQESAGLVYDYEDKNPENWLKTDFPARYIYEKLLPSVVEKLSPKTVYHPGSPWGD
GKITSDPTVGDMHQWNGKSNGVLDWVHTKPSVVWHGTQEKYQIFDTLGGRFNSEFGMEAFPHMSTIEYFV
ENEADKYPQSHVLDFHNKADGHERRIATYLTYVYLTQVVQAETMMFGYRGWRRQWGDERHCGGALLWQLN
DCWPTISWAIVDYFLRPKPAFYAVARVLKPIAVGVRREHHDWSVTHAQPPKTSKYELWIASSLQKETVGT
IELRFLSVNTGLDVRAPILRDNVKIVPNGTTNILEGVIDHKAQPEPHVLAARLWVDGEVTARDVDWPQPF
KYLDLSDRGLEVNKVSESGNEQKLLITAKKPVKCLVFEERDGIRVSDSAMDIVPGDGQTVTVTGLKAGDA
PLKYKYLGQ

>gi|83770441|dbj|BAE60574.1| unnamed protein product [Aspergillus oryzae]
MASLATTGWPGALPDWSNLNVLHRNTLAPRAHFYLYPNEEAALTFDREESLFHSLNGTWKFHYDASPFVS
PSWDSNVNDWDDIVVPGMWQTQGYGRPHYTNIDYPFPATPPNVSYMNPTGSYWREFEVPSDWDGQQIRLR
YEGVDSAFHVYVNGEEVGYSQGSRNPSEFDITEYLSPNDTNTLATRVYQWSDGSYLEDQDQWWLSGIFRD
VYLIPFPQSAITDFSVMPELDDSLEIGTLNVNVSTQGEDGDMSIKVLLPNGGVLDSWSGSSSDRYSKRVE
GDDLHLWSAETPNLYTILIEFNGRTISQKVGFRRVEMSGSNFLVNGKPIIIYGVNRHEHHYLSGRTVPYE
AMRADLIQMKRSNINTIRTAHQPPHPAFFDVADELGFYVISEADLECHGFGHIEDTEEQAATWLSDNPEW
THAYLDRAQQVVERFKNHVSVIIWSLGNECFYGQNQAAMYQWIKERDPSRIIHYEQDRKAESADIYSHMY
SSPDTMLEHMANHTDKPLILCEYAHAMGNGPGGLEEYVALFRSEPLSQGGLVWEWNNHGLLKKEGDLEYF
AYGGDFGDEPNDADFIMDGLTLSDHTPMPSLLEYAKIIQPVTVRLTEDSSQMIVTNHYDFVDLSGLNVFW
HMVYDGRTTNRTELTLPRVPAGENRTVDLPLNIDDVSQEAWLTIEFELKENRIWADQGHIVAWDQLYLPG
TSVQRSMAAVGRAVSPSARQAGLQVTQDRAKLNITTGGTAFGFDLLQGNVTWEVDGVSMFQQGPELYFYR
AMTQNDEASAGDGVEWDAAKVGMMHTQVRDVTWSQSENGVTVHFQIRVAPKVLEWGVEADLIYTVSTGDP
AIRVQARGEFVGKNTPSVVPRIGLMAVMSKEFSDVSWFGRGPGENYKDSKQACRMGRYESTVEDLFTYYD
YPQENGNREDLRWLQVSNGEVTLDVRRADEGASFSFTAGRYMPFDLNDAKHPHDLNPLNVTVLNLDYDNH
GLGSATVGPKPFEKYKCRTEPFDFTFVMSLA

>gi|83768325|dbj|BAE58464.1| unnamed protein product [Aspergillus oryzae]
MYLRGILSALAVLPFGIASVTSPGDTAVVPGWHLQSALHAPSNLTDLSLPTAHNVSAWYRISSRATVMAG
LIQNHVYNDTHLFYSNNLATLDQTIFRAPWLYREELRLLAPPKGQHMFLITHGITSKADIYFNGKQIASN
ATQQGSYGGHRYDITPFVRTGKNVLLIQAHPTNYLRDFAQGFVDWNPYPPDNGTGVWRDVELKQTGPVSM
SSPRILTDFIGVHTENVTATIKVDIKNHEDRIANGVVHGTVQAQDKGSQTVAFSKQFKLEPYKNATVSID
VVLKNPKIWWPATWGKQPLYTVKAKTTVGQNEISDIAPPTQFGIRHVTSKLNSYNDTEFSVNGYPFHVRG
GGYSPDMFLRFDLEHLRNIFRYMLDMGLNTVRLEGKQEHPELYDLADRMGLMVMSGWECCDKWEGWKYNN
EANGVKWTEKDYPIAEATMLHEAEMMQAHPSMLAFLIGSDFWPDEKATNVYVNALNRMDWPNPIIASASK
RGYPKLLGPSGMKMDGPYDWVPPNYWYHDKLGAAFGFGSEQGPGVGTPELGSLQQFMSAQELESLWMKPD
QPQWHMAKNDSPFADRSLYNEGLFARYGPPTGLEDYLRKSQMSDYEGTRAEFEAFAIRQNASRPATGVVY
WMLNGAWPSLHWQLFDYYLRPAGSYFGTKVGARLEHVAYDYETHTVHIINHSLKNFGKRNVTVDLIDLNG
TSMHHESIATYTTPTSSKQVATVHEINKIKDVGFLRLTLKDSGKGTTISRNVYWLPPNTETLDWDNSTFY
TTPVTKYTDLTPLNKMATANVSTSMKMTVSKHGSTFGEVTLENKSDVPAFFMHLTVSDENGHELAPVYWS
DNYVTLFPREKLILTVEFQGRKWAATLSGANVEKRGIGRS

>gi|83765627|dbj|BAE55770.1| unnamed protein product [Aspergillus oryzae]
MSGFKSLELSQGWQFRDASDSSPEAWRSVSNVPTVVHLDLIEQGVIPDPFIGMNELQVQWVGERDWIYRV
EFVPPKLDAGQRCDLLFEGLDTIATVKLNGELILKSDNMFIPHRVDITKHLMPKSSSVMTLDILFESALL
CGRERVKQHPEHRFITHQTEAGRSSVRKAGYHWGWDWGPILMTAGPWRPVRLETYTARVEDVWVESEVSQ
DLNLCRGRLKAQVSGRSGNCVHFKILLRNKVLFESEVSATGDDYAETEFVIQNPALWYPRGYGRQDLHEI
CVKLIDNHEVQHEVSKLTGFRSVELVQEKDQHGQSFFFRINGIDTFAGGSCWIPGDSFLPRLTPDKYRQW
LGLLLEGNQNMIRIWGGGIFEPSAFYSICDELGILVWQDFMFACASYPTYPSFLSSIEEEARVNVKRLRH
HPSIVIYAGSNEDYQIQEKYHLDYNFETDKDPQSWLKSTFPARYIYEYLLPKVVEEESPTTPYHPTSPWG
GGKHSADPTIGDIHQWNIWHGSMLPYQNFPEVGGRFVSEFGMEAFPHRATIEQFIEDEDEMYPQSLTMDF
HNKARDHERRLGTYILENFRIKSDFQAYIHLSQVVQSDAMKFAYQGWRRQWGHGRLCGGALVWQLNDCWP
TTSWAVVDYYLRKKPAFYVISRALEPIAVGVSRAHEEWTSGHAKPAESTRYELWAVTSHLKPICATLSLR
CISIRTGADVQPEVSHEVVLVPNGTTEVASEEMSLKEADAFVLTATLSIDGRVISRDMDWPQPYKYLSFR
DRGVEVKHLPAENALSITARKPVKGLVFEEADGVWLQDNGIDIVPGYEHIIAVRGIHSSSDIPRWTYIGD
DRL

>gi|83768503|dbj|BAE58640.1| unnamed protein product [Aspergillus oryzae]
MPKTSCPVLSSVINMYFAGSSLVLLLATHALAAVPAALHQNKARQATPYAVKEPPLTTPWTDKAGTDPWP
EYPRPQLERSEWKNLNGIWQYQDAQSLAALDSPPFGQPLAHEVLVPSCLESGLSGIQGKDTLYSWFTTQF
TVPQSFKDQNVLVNFAAVDYEATVFVNGKKAGFHRGGYFHFAFDITEFVNRDGENELLVFVHDPTDSGDD
VIPIGKQRLVPAHIFYTPCSGIWQSVWIEAAPANHITRLDLAADMNGKVTVTANTATTSGSPVEVKVYDG
DEEVGSGQGTSDQTFDFVVDGVELWSPDSPKLYNVTVTMGDEEVHSYVGFRTIAKGKVDGVVRPLLNGEF
IFMFGTLDQGYWPDGLYTPPTREAMVYDLKFLKDLGFNMVRKHIKVEPALFYRACDELGLLVIQDMPSAR
PLSRPDPCATSDIIPNASQQEEFSRQLEVLVNQFKSYPSIIAWVIYNEGWGQITSYYPEFELTDRVKELD
PSRLVDSTSGWIDHGAGDFSDNHHYANPQCGTPFYSLSSSPHDPSRIGFQGEFGGIGHNVSIENLWNVQE
AINHINETYEIDETLEAWNYRGHILLTEFEDQVRRFECSGGVWTQTTDVEGEVNGLMTYDRRVKRVDEEQ
WKNDIQALYDAAAKRGAPSRRKM

>gi|83766925|dbj|BAE57065.1| unnamed protein product [Aspergillus oryzae]
MRFTATAAALVASSIPATLGQHVRDLSNEKWTLSSDALNHTVPGNLPSHAHLDLLKAGVIDDPYHGLNDF
NLRWIPESNWTYTTDKIKDLMPIEFCGKYVASTNNQYRQYSFDVSQILEGCNEDPILKIDFGSAPNIVNA
IAEDRNSPVWPDGIQQTYEYPNRWFMRKEQSDFGWDWGPAFAPAGPWKPAYIVQLPKAQNIHVLNTDLDI
YRKGQINHLPPDQSQPWVVNASIDFVGSLPPNPSMSIEFKDTKSGEILTSKRIGNVTVSGNSVTGVTVLG
GVTPKLWWPLGLGDQNLYNITVTVTGHQNQTLAHVTKRTGFRTIFLNQRNITDAQLAQGIAPGANWHFEV
NGHEFYAKGSNIIPPDAFWPRVTEARMARLFDAVVAGNQNMLRVWSSGIYLHDFIYDLADERGILLWSEF
EFSDALYPVDDAFLDNIAAEVVYNVRRVNHHPSLALWAGGNEIESLMLPTVERKAPEEYAKYVGEYEKLY
ISLILPLVYQNTRSITYSPSSTTEGYLDVDLSAPVPMVERYHNTTPGSYYGDTDFYNYDSSVSFNSHVYP
VGRFANEFGYHSMPSLQTWQQAVDPEDLHFNSTTVMLRNHHYPAGGTFTDNFHNTSLGMGEMTIAVQRYY
PIPNKLDSVANFSAWCHATQLFQADMYKSEIQFYRRGSGMPERQLGSLYWQLEDIWQAPSWAGIEYGGRW
KVLHYVSRDIYQPIIVSPFWNYTTGDLDLYVTSDLWESAKGKVNLTWLDLSGTPLPHNAGTPGSVPFNVG
ALNTTKIYSTNIKNLTLPNPKDAILVLSLSGEGHLPNSDKKTTFTHQNHFTPVFPKDLALVDPGLELSYN
TKSKTFTVEAKSGVSLYTWLDYPADVVGYFDENAFVLLPGQKKEIGFTVQEDNTDGKWVQGVTVQSLWNQ
TLEK

>gi|3874645|emb|CAB01737.1| Hypothetical protein C33G3.4 [Caenorhabditis elegans]
MRTSLVVCLFWLLFQLHTTHGYNTLVNLAGNWEFSSSNKTVNGTGTVPGDIYSDLYASGIIDNPLFGENH
LNLKWIAEDDWTYSRKFRLIDLDDTVGAFLEIESVDTIATVYVNGQKVLHSRNQFLPYHVNVTDIIALGE
NDITIKFKSSVKYAEKRADEYKKIFGHSLPPDCNPDIYHGECHQNFIRKAQYSFAWDWGPSFPTVGIPST
ITINIYRGQYFHDFNWKTRFAHGKWKVAFEFDTFHYGARTIEYSVQIPELGIKESDYYRLSATKSLQTRS
KNIMSLSIPMEHEPERWWPNGMGEQKLYDVVVSMGGQVKEKKIGFKTVELVQDLIDPKKPEKGRNFYFKI
NDEPVFLKGTNWIPVSMFRSDRENIAKTEFLLDSVAEVGMNAIRVWGGGFYESNHFYYYASKKGILVWQD
LMFACALYPTTEEFIQNAEEEVSYNVDRISQHTSVIVFSGNNENEAAIRGHWWKASNYTESQQVKDYVLL
YQRLAKIAKKVAPTIPFIMSSPSNGVETEEEGGVSKNPYDVRYGDIHYYNEFVNLWRDDTYLTPRCASEY
GVQSYPMKETMLNWINESDWEYTSKAMFHRQHHPGGIATNLLMIFQHLPIPAECGSKSVSDVPSCKYISS
ASYMSRLAYFSQVHQSIALKTQTLHYRRFRNTTTNEGLGNTMCAMYWQLNDVWAAPTWSTIDFEQNWKMA
HYEARRFFSNVAVYSFADETDFNLKVFLLNDNPYLLHNITVNVQMLSWGNGLDPILTNEFHIDSVPAGSS
EVLKTGITFSKITELSEYLYVSTLYDSSGVKIHEDVLVPDFLFEVDFNTFGDVQISDVQRIDEKTYDLTI
TTDRVSPFTWITCKKPFTGWFSDNGFHMIQRLRKIRLIAKFEVDLEKSDFTVCNLKNCYV

>gi|1621036|gb|AAC48665.1| beta-mannosidase
MLLRLLLLLAPCGAGFATEVVSISLRGNWKIHNGNGSLQLPAAVPGCVHSALFNKRIIKDPYYRFNNLDY
RWIALDNWTYIKKFKLHSDMSEWNKVNLVFEGIDTVAVVLLNSVPIGKTDNMFRRYSFDITHMVKAVNII
EVRFQSPVIYANQRSERHTAYWVPPNCPPPVQDGECHVNFIRKMQCSFGWDWGPSFPTQGIWKDVRIEAY
NICHLNYFMFTPIYDNYMETWNLKIESSFDVVSSKLVSGEAIVAIPELNIQQRNNIELRHGERTVKLFVK
IDKAVIVETWWPHGHGNQTGYDMTVTFELDGGLRFEKSAKVYFRTVELVEEPIQNSPGLTFYFKINGLPI
FLKGSNWIPADSFQDRVTSDMLRLLLQSVVDANMNALRVWGGGIYEQDEFYELCDELGIMIWQDFMFACA
LYPTDEDFMDSVREEVTHQVRRLKSHPSIITWSGNNENEAALMMGWYDTKPGYLHTYIKDYVTLYVKNIR
TIVLEGDQTRPFIISSPTNGAKTTAEGWLSPNPYDLNYGDVHFYDYMSDCWNWRTFPKARFVSEYGYQSW
PSFSTLEKVSSEEDWSYESSFALHRQHLINGNSEMLQQIELHFKLPNSADQLRRFKDTLYLTQVMQAQCV
KTETEFYRRSRNEIVDGKGHTMGALYWQLNDIWQAPSWSSLEYGGKWKMLHYFARRFFAPLLPVGFEDKD
VLFIYGVSDLPSDHQMMLTVRVHTWSSLELVCSELTNPFVMKAGESVVLYSKPVPELLKGCPGCTRQSCV
VSFYLSTDGELLSPINYHFLSSLKNAKGLHKANITATISQQGNTFVFDLKTSAVAPFVWLDVGSIPGRFS
DNGFLMTEKTRTVFFYPWKPTSKSELEQSFHVTSLADTY

>gi|3549609|gb|AAC34593.1| beta-glucuronidase [Cercopithecus aethiops]
GLAMAWAVLGPLLWGCALALQGGMLYPRESQSRERKELDGLWSFRADFSDNRRRGFEEQWYRRPLRESGP
TLDMPVPSSFNDISQDWRLRHFVGWVWYEREVILPERWTQDLSTRVVLRIGSAHAYAIVWVNGVHTLEHE
GGYLPFEADISNLVQVGPLSSHVRITIAINNTLTSTTLPPGTIQYLTDISKYPKGYFIQNTYFDFFNYAG
LQRSVLLYTTPTAYIDDITVTTGVEHDTGLVNYQISVKGSNLFELEVRLLDAENKLVANGTGIQGQLKVP
GARLWWPYLMHERPAYLYSLEVRLTAQTSLGPVSDFYTLPVGIRTVAVTESQFLINGKPFYFHGVNKHED
ADIRGKGFDWPLLVKDFNLLRWLGANAFRTSHYPYAEEVLQMCDRYGIVVIDECPGVGLALPQFFNNVSL
QNHMRVMEEVVRRDKNHPAVVMWSVANEPASHLESAGYYLKMVITHTKALDPSRPVTFVTNSNYAADKGA
PYVDVICLNSYYSWYHDYGHLELIQRQLTTQFENWYKTYQKPIIQSEYGAETIVGFHQDPPLMFTEEYQK
SLLEQYHVVLDQKRRKYVVGELIWNFADFMTEQSPTRVLGNKKGVFTRQRQPKSAAFLLRERYWKIANET
RYPHSIAKSQCLENSPFT

>gi|28278334|gb|AAH45360.1| Mannosidase, beta A, lysosomal [Danio rerio]
MNHVACSFVGFYLSTVFFLDSALLSEASSLRLGDNIVSLNGKWQLVNSNSTFSLSAEVPGCVHTALQRQG
VISDPYYRFNDLAYRWISLDNWTYTTSFSLPACVEEVQDVQGKGKVVLVFEGVDTISTISLNGVTIGTTD
NMFRRYDFDVTGLLKDQENILQVFIMSAVAYASQRSRAHTKYRVPPDCPPPVQKGECHVNFIRKAQSSFS
WDWGPSFPTLGIWKGVRLEVFNTFRVLSFTTSLKYDSADSSWSVEVELFFDVVVASKGLVHISIPLLLSE
AEFQLSLTPGQRKTSFILQVNQFQNVSLWWPFGHGDQRLYNLEINVKLDDGETFKAQRMVAFRTVELVQE
LIPSSPGLSFYFRINGKPIFLKGSNWIPVHAFQDQVTTDMITVLLRSAQKANMNALRVWGGGVYEQDFFY
NLCDMYGIMIWQDFMFACALYPTERDFIQTVREEITQQVRRLKSHPSVVIWSGNNENEAAIATDWFNISV
ADRPLYVKDYVNLYVDNIRDIVLQEDSTRPFLVSSPTNGVESEREGWVAQNPYDPNFGDTHYYNYFTDCW
DWTAFPRTRFASEYGFQSWPSLSTLSKVSVSSDWDFSSNFSAHRQHHEDGNQQMLRQAELHYILPNSTDS
VQRYRDTIYITQVMQAQCVKIQTEFYRRSRSDISEGKGHTMGTLYWQLNDIWQGPSWSSVEFGGKWKMLH
YWAADFYAPVLSVGIEDKGDLLIYAVSDRQSEQHSVKAKVKLFSWSSFNPVCSLESNMTTVKAGGSTLVF
QQSMSALLSQCGNCTRRSCLITFHLSSAAEPISPHNHIFLSSPRQAEGLQKPNITFTVKDAGVVQNFAVT
LHCSFPAVYVWLDVDDVPGHFNLNGFLMLSKKTTVIFGAWRSTSVEEITANLHITSLRDVY

>gi|49658293|emb|CAG91142.1| unnamed protein product [Debaryomyces hansenii CBS767]
MTEYTAQTLQSVLSNPKIVEINRLDSRAYYLPSDSTLSLNGNWDFNYSQSPLVAPLPHDKFAEFPGRLIV
PGHWQLQGYGKPHYTNVVFPFAVDPPNPPSQNPTGTYRRKFVVPDEWKSKPFLFRLRFEGVDNSFHIFLN
GKLVGYNEGSRNASEFDVAEHILLDEVNELWVRVYQWSSSSYIEDQDQWWLSGIFRDVYLLGFNKSGFIE
DFNIVTDLDNKYVDSRLTINLKINFITSNSKLHVLLKREEDEIINKIFDLKDSNFNECLEVQNPLKWTAE
SPNLYNLELSVLVDNKVTNKVEQDVGFRKVEMKNGTLRVNGKSILIRGVNRHDHHPKHGRAVPLEYIKRD
LYIMKKHNINAIRTSHYPNHPKFYELANRLGFWVLDEADLECHGFFEAVRKPVGGNDDAEYDEEKLRLFK
LANQFTSDNKEWEAAYVDRAYQLVKRDFNQPCVFLWSLGNEAFYGYNHKSMVAKIRELDTSRPIHYEGDL
QAESTDLYSRMYPLFQTLDKFVNQSEKPLILCEYGHAMGNSPGLLRQYQDYFYKYDQLQGGFIWEWANHG
LYVNKDGQDIYYYGGDFGEYPHDGVFIMDGLLDSQHNPTPGLIEYAKVIEPIVIKIDKDKIKITNTFDFI
DLDNYTATYQVVNYSDLDRKIIKRGELTLPKINAQETVEVSLPGYPQIVSSGTNCLEVQFKTINHTEAVE
SGHVVSWSQYELEKFPKRHVHQSYDRNLVEFAEDKLKFQIKSPYSDFVFDKISGCISNWQNDTNNLISKG
INNLTFWRPSINNDAPVDEPYWRRFGLDHMQYNIRNIHIDKFPDSERIALIKVESLISPPILSWGFKTIQ
EYSIFTNEIKIYTKLTPEGFKDICIPETIPRLGYEFEINDELGRFVKWFGRGPGESYSDKKESQRIDVYR
LPFEDLDYSYEYPQENGNHEETEWLLLENDNESGLYVTMEGKRFGYKASDEYDVQEAKHPHEIKHGSKYI
RIDYKQHGVGTGACGPRVLDEFEFKISKETPIIFTISLKGLK

>gi|49655387|emb|CAG87955.1| unnamed protein product [Debaryomyces hansenii CBS767]
MTMTSQTTYNTLLNWSYKRANKDSTKWQPCLKKTNGNQIHTDLLNNGEIPDPFIDRNEKDLQWIGEEDWE
YKTTFKVDSNKKHELVFEGLDTFATIYVNDKQVLTTDNMFRTYTLDVTNCSQELNELRIVFKSALKVSRA
LEEKHGKFTCFNGETSRVHARKAQYHYGWDWGPLLLTCGPWKPIKLVTYSTAKINDFYVKQSVDENLQAE
LSFEVEVESISDDCQLLIEIFSSAGKLIRTIKESANKSYTFDPIKLEDPELWYPKGYGKQPLYKFVAKLH
QTDQIIDSVVSEVGVRRARLVQEPVKGQDGSSFYFEVNNIPIFCNGSNWIPSHSFSCSLIDDDYVDLIRL
VDEGNQNMIRVWGGGFYENDILYKQCDKLGILIWQDFMFGCAIYPGYKEFIDNVTHEVIDQLKRLRNYCS
IVFYVGNNEDYQVAEDLYKKNTFTDEEFPAKKLYERILPDMVSKLTSGVGYQFGSPISPGQGVPTTDVTV
GDIHQWNVWHGTQEKYQDWGKLVGRFVSEFGMLAFPDIKTLKDCITDEKQLYPQLETMDHHNKSIGFERR
LALYVMENFLVSSMALADWIYITQLMQLDCLAYAYRNWKREWGSKNERKCGGALVWQINDCWPVTSWAII
DFYHRPKLAYYAIKRECQPLMLGIYRTETRLRQPGEPDLEKQAPLHDYSPREYTIDVWGVNSTLQDFSGT
LEVELYHCETGELVSNLEKSKITLAPNQTTELVTKSKIDSNKLVVHAKLVDSASKLVSNTSDWPQPLKYI
IWPKDTKLDVSIPENGTIKLSTNKPVKGIALNIEGDYYLHDNSIDLLPNNDHYIKVDNLQLDDVAKISVN
YLK

>gi|21626965|gb|AAM68434.1| CG15117-PB, isoform B [Drosophila melanogaster]
MHLRIRLTCRKYEIWALSIFSLVTGLYVLHFSIALILVNKEVPQTRGMLYPRESETREVRSLDGIWNFVR
SDQANPTQGVRDEWYAKELSKSRPTIPMPVPASYNDITTDNLRDHVGTVWYDRKFFVPRSWSKDQRIWLR
FGSVHYEAYVWINGQKVVKHEMGHLPFEAEVTDLLSYGAENRITVMCDNALIQTTVPQGRITEVPNDGGM
TIVQSYTFDFFNYAGIHRSVHLYTTPRTFIEEVEVTTNLSKDATVGEVFYSVSVNGSAANEADNVLQIQA
NLYDKDGILVANATSDQKLGGKLQVNPVKPWWPYLMHSEPGYLYQLEIKLLATNDELLDVYRLKVGIRTL
SWNSQQFLINGKPVYFRGFGRHEDSDIRGKGLDNALMVRDFNLLKWIGANAYRTSHYPYSEESMQFADEH
GIMIIDECPSVDTENFSQELLGKHKSSLEQLIHRDRNHPSVVMWSIANEPRTGSVSADSYFELVANFTRS
LDKTRPITAAIAVSNTQDKAGRSLDIISFNRYNAWYSNAGRLDMITQNVIDEAIAWNKRYNKPIIMSEYG
ADTLEGLHMQPAYVWSEEFQTEVFSRHFKAFDELRKKGWFIGEFVWNFADFKTAQSYTRVGGNKKGVFTR
ARQPKAAAHLLRKRYFALGRDLDQCSFPEDLFTYIADLIS

>gi|23170550|gb|AAF52172.2| CG12582-PA [Drosophila melanogaster]
MKYGCGLLRNGTTGAVMVGLVCGLYVCSGQCDKVEVIELSNWTITNQNGSLTIANQTLPLGIYSAFAPQV
LDSYNDVGLRYLAYDNFTFSNFFQFDVHHFNRGHINLTFHGIDTVSEIRLNHQLLGRTDNMFVRYSYEVS
SLLQAENFLEVEIQSPVVAALARANALKEAKKSVPPECPNERYHGECHMNMLRKMQASFSWDWGPAAPSA
GIWKNVELEIYEVAVIREVDVDVSRVNGSYWNMHIRCFLDAGGWQNFNGRLVLYAVELLDRPVVVDRYAI
KNISHLAPVIEFDQAVPNGKVVTWWPNGYGEQKLYPLHFTLKTWLGPDGPEVRSKTKSHKSLRVGFRTLD
LVEDPAPDGVGNTFLFRVNGVEMFMKGSNYIPSHLLPEMQTNEQISHLLRSAKEAHMNMLRVWGGGVYES
DYFYQLADSLGLLIWQDMMFACAMYPVNDEFLSSVREEVRQNAMRLSHHPSVAIFVTNNENEAALVQNWY
GTLFERDRFESEYRELYLANVIHELKLVSHSSRPQPLVSSPSNGKASEPDNYISSNPQDNQNGDVHFYDY
TKDGWDPGIFPRPRFVSEFGFQSFPGAYAWQRSKGEDDDLLGLITHRQHHPLGNVPVIALVERHLPLPFP
ENENYATALIYFSQIAQAMATKVETELYRSLRDTPHRTMGALYWQLNDVWVAPSWSSIDFYGNWKLLHYW
ARDFLAPISIVALYEKSTDSLNISLICDQLEVDPRELNVVANVHLWSQLLPRQSTSWDVTLRPNGVQYDK
VIAISDLLQGEFTRTNAFLELQLRRGQDVISRTHFFPSSIAGAVGIEDPGLEFEIASRTCLNTTNVVRNS
VSISIQVKRPAVFVYLELLKPYRYTLSENGFMQTEPMHVVYLTFDAPLCARLLRKSDLRVLTVNDFMR

>gi|7302094|gb|AAF57195.1| CG2135-PA [Drosophila melanogaster]
MKSHWMPVTCLLLGSLQVLLAYTENDFLVNANRKELTDSPLFEYDNVRKPTPTKGLLYPRDSETREVRSL
DGMWQLVRSDPYDPLQGIREKWFMDALRKTGREIISMPVPASYNDITTDNLRDHVGTVWYERTFFVPRSW
KTMQRTWLRFSSVHYSAVVWINGRNATSHSIGHLPFESEISGLLSFGGDNRITVMCDNRLSNRTIPQGSV
YKVATDDGTVPIQSYTFDFFNYAGIHRSVHLYTTPLLHISDLEVTTQLTKEGLGRIDYRVWLDASKEGLQ
IQPIQLRVQLRDKDGHVAAQQINKAVYHGTLLVPNATPWWPYLMHSDPGYLYNLQFELFVASNEKELESL
QDTYRLPVGIRSLSWDNDSLLLNGKPLYLRGFGRHEDSDIRGKGLDNALLARDFNLLKWTGANAYRTSHY
PYSEESMQFADQHGIMIIDECPAVNIDIFEPQLLENHMSSLEQLIHRDRNHPSVVAWSVANEPRSNKQGA
LKYFEFLVNYVREIAHGRPLTAAINANSSSCHLAQFLDIVGFNRYNSWYQNSGRTDMILNLLTIEAQSWR
DRFGKPVIQFEYGGDTMEGMHSLPAFIWSEEYQVELFSRHFKAFDELRGRGWFIGEFVWNFADFRTAQTI
TRVGGNKKGVFTRNRQPKEVAHILRRRYFALAKELDMFGLPEDLTVYISKHIHNEL

>gi|58865243|dbj|BAD89519.1| hypothetical protein similar to beta-D-galactosidase [Fusarium oxysporum]
MDLSALGFPGALPDWSNLNVLHRNTLPARAHFYSYPDQESALSFNREQSYFHSLNGTWKFHYDISPLDAP
IWETANTSSWDDIEVPGMWQLQGYGHPHYTNIDYPFSVTPPNVSYVNPTGSYWRQFEVPEEWDGDQIRLR
FEGVDSAFHVWVNGEEVGYGQGSRNPSEFDITDYLSPGQANDLAVRVYQWSDGSYIEDQDQWWLSGIFRD
VYLIPFSESSIMDFQVDSELSDSFDEGSFKVNVTIQGKEGDLDINLLSPNGSVIDEWKGSSSDIYEKSLS
GDDFHIWSAETPNLYTLLITFNGRTISQKVGLRRVEIQGSNFYVNGKPIIIYGVNRHEHHHLTGRTVSYE
NMRKDLLLMKRSNINAIRTAHQPPHPDFFDVADELGFYVIAESDLECHGFGSIEETEEEAAEWLSNNPDW
EEAYVDRARQLVERFKNHASVIIWSLGNECFYGRNHAAMSKWIKERDPSRIIHYEQDRNATSTDMYSQMY
STPDDVREFIKTHTDKPIVLCEYAHAMGNGPGGLVEYIDLFRNEPLSQGGLVWEWSNHGLLKKEENITYY
AYGGDFGDEPNDGDFIMDGLVLSDHSPMPSLKEYAKIIQPVSVKLAKNGSAMTVVNHYDFSDLSHLDVSW
HVVADGLKTEARPLDLPRVPAGENRTVALPSGLNITQNEAWVTVEFKLKEATLWAPKGHVIAWDQLHIQR
PDIKTRGISVVRRQDSGEFQKNGTKLLYKSGDASFGFDLLQGNVTWNINGVDIFQRGPELSFYRALTQND
AASSGDGPIWEQEKIPMIYPQVRDVTWRIDDDGAVVHYKVWVGVKTRAWGVEADMIYKIPTQGAHLQLEA
RGEFVGKNESHVIPRIGLMAVLPEAFDDVSWFGRGPGESYKDSKQGSRIGQYSSTVPDLFTYYDYPQENG
NREDLRWLKIGNKHVTLDARRTKDAPFSFTARRYMPFDLDDAQHPHDLKPLNMTVLHLDYDNNGLGSATV
RVRPFEKYRCYTKPFNFTFDFNIS

>gi|58865239|dbj|BAD89516.1| hypothetical protein similar to beta-D-galactosidase [Fusarium sp. IFO 7772]
MALSAAGFPGALPDWTNLNILQRNNLPARAHFYSYPDQASALSFDRDQSFFHSLNGTWKFHYDPSPFDAP
IWETANTTSWDDIEVPGMWQLQGYGNPHYTNIDYPFSVTPPNVSYVNPAGSYWRQFEVPEDWEGDQIRLR
FEGVDSAFHVWVNGEDVGYGQGSRDPSEFDITDYLSPGKANDLAVRVYQWSDGSYIEDQDQWWLSGIFRD
VYLIPFDKSSIVDYQVDSELSDSFDEGSFKVNVTIQGKEGDLAIRLLSPTGSVVDDWKRVFIRHIQKETV
CQKVGLRRVEIKESNFYVNGKPIILYGVNRHEHHHLTGRTISYENMRNDLLLMKRSNINAIRTAHQPPHP
DFFDVADELGFYVIAESDLECHGFRSFEDTEEKAAQWLSDNSDWEDAYVDRARQLVERFKNHVSVIIWSL
GNECFYGRNHAAMSKWIKERDPSRIIHYEQDHEAKSTDMYSQMYSEPDYMREFMKNHTDKPLILCEYAHA
MGNGPGGLEDYVDLFRTEPLSQGGLVWEWSNHGILKKEENVTYYAYGGDFGDVPNDGDFIMDGLVLSDHS
PMPSLKEYAKIIQPISVKLAKNESAMTIINHYDFSDLNHLEASWHVVADDLKTEPRSLSLPRVPAGENRT
VALPSGFKSTSKESWITVEFKLKEERLWAPKGHLIAWDQLHIQRPTSKARDTTSLARRTKLSYKSGNASF
GFDLLQGNVTWNINGVDIFQRGPELTFYRALTQNDAASTGDGPIWEKEKIHMMYSQVKDITWRAEDDGAV
VHYKVWVGAKTQAWGVEADMIYKIPASGPHLQLQARGEFVGRNESHVLPRIGLTAVLPESFDNVAWFGRG
PGESYKDSKQGSRIGQYESTVPDLFTYYDYPQENGNREDLRWLKIGNKDVTLDTRRNKDEAFSFTARRYM
PYDLDEAKHPHDLKPLNMTVLHLDYDNNGLGSATVWVRPFEKYRCYAKPFDFTFDFSVV

>gi|53136420|emb|CAG32539.1| hypothetical protein [Gallus gallus]
MAAAAPCGVAGQCRLQLLVLVAAAAAGRAATAVRGGMLYPRESPSRELKELGGIWSFRADFSPGRDAGFE
QRWYRQPLRQTGPVVDMPVPASFNDITQDPHLENYIGWVWYEKEVLIPQRWLQDDLSTRVVLRFGSAHYY
SIVWVNGVQVVEHEGGHLPFEADISRIVQRSPGVLCRITVALNNTLTPHTLPPGSIQYMNDRTRYPKNYF
VQNTRFDFFNYAGIHRPVVLYTTPSVYIDDITVTTTSSESVAMVRYQISVVGSELYSLSLSLRDQEGKVV
ATGDGPSGELKVPNPNLWWPYLMHENPGYRYFLEVKMQAQASGVPQEDIYTLPVGIRTVHVTSTQFLING
KPFYFHGVNKHEDADIRGKGLDWALIVKDFNLLRWLGANSFRTSHYPYAEEIMDLCDTYGIVVIDECPGV
GIKMPESFGNKSLQHHLVVMEELIRRDKNRPSVVMWSVANEPASELPPAAYYFKTLIAHTKALDPSRPVT
FVSDTNYAVDHGAPYVDVICVNSYFSWYHDPGHLEVIPLQLTAQFENWYKTYQKPIIQSEYGADSIPGLH
SDPPAMFSEEYQKAMLKEYHSVFDKKRKEYVIGELIWNFADFMTDQGTTRVLGNKKGIFTRQRQPKSAAF
VLRERYWKIANESSCVPPIIKSHILFL

>gi|58865235|dbj|BAD89513.1| hypothetical protein similar to beta-D-galactosidase [Gibberella zeae]
MMSLSAAGMSVGAFPGALPDWTNLNVLQRNTLPPRAHFYSYPDQESALSFNRDQSLFHSLNGTWKFHYDP
SPLDAPIWETANTTSWDDIEVPGMWQLQGYGAPHYTNIDYPFSVTPPNVSYVNPTGSYWRQFEVPEDWEG
EQIRLRFEGVDSAFHVRINGEDVGYAQGSRNPHEFDITDYLSSDKANELAVRVYQWSDGSYIEDQDQWWL
SGIFRDVYLIPFSESSIIDYQVDSELSDSFDGGYLKVNVTIQGEEGDLSINLLSANGSTIDEWKGSSSEI
YKKQISGDDFHLWSAETPYLYTLLITFNGRTITQKAGLRRVEMKGPNFYVNGKPIIIYGVNRHEHHHLTG
RTVSYENMRKDLILMKKSNINAIRAAHQPHHPDFFDVADELGFYIIGEADLECHGFRSFEDTEEKAAEWL
SNNPDWEDAYIDRARQLVERYKNHASIIIWSLGNECFYGQNHAAMSKWIRERDPSRIIHYEQDHEAKSTD
MYSQMYTTPDYVRQFIKDHGDKPVLLCEFAHAMGNGPGGLVEYIDMFRTEPLSQGGLVWEWSNHGILKEE
GNVTYYAYGGDFGDHPNDADFIMDGLTLSDHSPMPSLREYAKVIQPVSVLLAKNGSAMTVTNHYDFLDLS
HLDASWHVVADGAKTDPQSLSLPRVPPGENRTLAIPSVENMTTGDYWVTVEFKLKEDTLWAAKGHLIAWD
QLHIERLASASKTATSLTRRASTSEFERKGTSLSYKNGDSSFGFDLLQGNVTWTKNGVDIFQRGPELSFY
RALTQNDASGSGDGPMWDRARIPMIYPQVRDVTWKTDQDGATVHYKVWVGVKTQAWGIEADMIYKIPSSG
PELQLQASGGFIGKNSSHTIPRIGLMAVLPESFDDVSWFGRGPGESYKDSKQAGRIGKYSSSVPDLFTHY
DYPQENGNREDLRWLKIGNKDATLDARRAKGETFSFTARKYMPFDLDDAKHPHDLNPLNMTVLHLDYDSN
GLGSATVAVRPFEQHRCYMKAFDFTFDFSIV

>gi|28195699|gb|AAO27794.1| glycosyl hydrolase [Gossypium hirsutum]
MAEIGQKTLLDSGWLAARSTDVQLTGTQLTTTYPPTSPTSPWMEAVVPGTVLATLVENKVVGDPFYGLEN
ETILDIADSGREYYTFWFFTKFQCKLSGAQHLDLNFRAINYSAEVYLNGHKRVLPKGMFRRHSLEVTDIL
NPDGSNLLAVLVHPPDHPGSIPPVGGQGGDHEIGKDVATQYVEGWDWIAPVRDRNTGIWDEVSISVTGPV
KIIDPHLVSSFFDRYTRVYLHATTELENRSSWVAECSLNIQVTTELEGSVCLMEHLKTQHVSIPPRARIQ
YTFPQLFFYKPNLWWPNGMGKQSLYNVSITVDVKGHGESDSWGQLFGFRKIESHIDSATGGRLFKVNGQP
IFIRGGNWILSDCLLLLSKERYKTDIKFHADMNLNMIRCWGGGLAERPEFYHYCDVYGLLVWQEFWITGD
VDGRGVPVSNPNGPLDHDLFMLCARDTVKLLRNHPSLALWVGGNEQVPPADINTSLKNDLKLHPFFESQS
ENITSVEGLSTAYKDPSQYLDGTRVYIQGSMWDGFANGKGGFTDGPYEIQNPEDPFKDNFYKYGFNPEVG
SVGIPVAATIRATMPREGWQIPLFKKLPNGYTEEVPNPIWQYHKYLPYSKPGKVHDQIELYGTPEDLDDF
CLKAQLVNYIQYRALLEGWTSRMWSKYTGVLIWKTQNPWTGLRGQFYDHLLDQTAGFFGCRCAAEPIHVQ
LNLATYFIEVVNTTAEELSNVAIEASVWDLEGACPYYKVFDKLSLPPKKVVSISEMKYPKSKNPKPVFFL
LLKLYHVSNYSIVSRNFYWLHVSGGDYKLLEPYRNKRIPLKITSKTFIKGSSYEVEMKVLNKSKKPDPKT
LTYKNNFAVRNDDSDFDMTSLKPIPDTRTDLKQPTGLFQRLYRQFSRESDGLRVAEINGSDGGVAFFLNF
SVHGAKLEHEEGEDSRILPVHYSDNYFSLVPGEEMSIKISFKVPPGVSPRVTLRGWNYHHGVHTVL

>gi|42521636|gb|AAS18310.1| beta-D-galactosidase [Kluyveromyces marxianus]
MSCLIPENLRNPKKVHENRLPTRAYYYGQDIFESLNGPWAFALFDAPLDAPDAKNLDWETAKKWSTISVP
SHWELQEDWKYGKPIYTNVQYPIPIDIPNPPTVNPTGVYARTFELDSKSIESFEHRLRFEGVDNCYELYV
NGQYVGFNKGSRNGAEFDIQKYVSEGENLVVVKVFKWSDSTYIEDQDQWWLSGIYRDVSLLKLPKKAHIE
DVRVTTTFVDSQYQDAELSVKVDVQGSSYDHINFTLYEPEDGSKVYDASSLLNEENGNTTFSTKEFISFS
TKKNEETAFKINVKAPEHWTAENPTLYKYQLDLIGSDGSVIQSIKHHVGFRQVELKDGNITVNGKDILFR
GVNRHDHHPRFGRAVPLDFVVRDLILMKKFNINAVRNSHYPNHPKVYDLFDKLGFWVIDEADLETHGVQE
PFNRHTNLEAEYPDTKNKLYDVNAHYLSDNPEYEVAYLDRASQLVLRDVNHPSIIIWSLGNEACYGRNHK
AMYKLIKQLDPTRLVHYEGDLNALSADIFSFMYPTFEIMERWRKNHTDENGKFEKPLILCEYGHAMGNGP
GSLKEYQELFYKEKFYQGGFIWEWANHGIEFEDVSTADGKLHKAYAYGGDFKEEVHDGVFIMDGLCNSEH
NPTPGLVEYKKVIEPVHIKIAHGSVTITNKHDFITTDHLLFIDKDTGKTIDVPSLKPEESVTIPSDTTYV
VAVLKDDAGVLKAGHEIAWGQAELPLKVPDFVTETAEKAAKINDGKRYVSVESSGLHFILDKLLGKIESL
KVKGKEISSKFEGSSITFWRPPTNNDEPRDFKNWKKYNIDLMKQNIHGVSVEKGSNGSLAVVTVNSRISP
VVFYYGFETVQKYTIFANKINLNTSMKLTGEYQPPDFPRVGYEFWLGDSYESFEWLGRGPGESYPDKKES
QRFGLYDSKDVEEFVYDYPQENGNHTDTHFLNIKFEGAGKLSIFQKEKPFNFKISDEYGVDEAAHACDVK
RYGRHYLRLDHAIHGVGSEACGPAVLDQYRLKAQDFNFEFDLAFE

>gi|58430575|dbj|BAD89079.1| endo-beta-mannosidase [Lilium longiflorum]
MGKQVLDSGWLAARSTELELTGVQLTTTRPPSGTSAPWIEAVVPGTVLGTLLKNKLVPDPFYGLNNEGIL
DIYDSGREYYTFWFFKSFECKLSENQHVSLNFRAINYSAEVYLNGHKEILPKGMFRRHSIDITDILHPDG
KNMLAVLVHPPDHPGQIPPEGGQGGDHEIGKDVATQYVEGWDWMAPIRDRNTGIWDEVSLYTSGPVKIAD
VHLVSSFFDMFRRAYLHSTVELENKSSWRAECSLTILVTTELDGDFNLIEYHQTHELSIPPESVIQYTLP
PLFFYKPNXWWPNGMGKQSLYNVEITIAVKGFGDSDSWNNKFGFRQIESAIDEATGGRLFKVNGQRVFIR
GGNWILSDGLLRLSKKRYMTDIKFHADMNFNMIRCWGGGLAERPEFYHYCDIYGLLVWQEFWITGDCDGR
GIPVSNPNGPLDHALFLHCARDTIKLLRNHASLALWVGGNEQIPPEDINSALKNDLKLHPFFKHNGVTVI
GEDMLSETEDPSQYLDGTRVYIQGSMWEGFANGKGDFTDGPYEIQNPEDFFKDDFYSYGFNPEVGSVGVP
VAATIRATMPPEGWQIPLFKRLSDGFIEEVPNPIWEYHKYISYSKPGKVHDQIVLYGQPTNLDDFCEKAQ
LVNYVQYRALLEGWTSRMWTKYTGVLIWKTQNPWTGLRGQFYDHLHDQTAGFYGCRCAAEPVHVQLNLAT
YFIEVVNTTHEELSDVAIEVSVWDLDGTCPYYKVIENVLVSPKKVLPITELKYQGSKNAKPVYFVLLKLF
RPSNTTILSRNFYWLRLPGTDFKLLEPYRAIEAPLKLTSEVNIVGSAYKIQMRVQNLSKNLNSESVNFLA
NDEKSDLSKKEGYISRICSGFKNSGTDSLRVVETKGTGSGVAFFLHFSVHAVKKDENEIEDLRILPVHYS
DNYFSLVPGETTNISISFEVPHGVTPRVSLRGWNCSEEHYSVL

>gi|32410661|ref|XP_325811.1| hypothetical protein [Neurospora crassa]
MSLVYPSSTPDWNNHQVIHRNTLPPRSHFFLYPDSEKALTRDVSLAKAQLLSGEWKFNLSKSPLVGPVGF
QHFDSFTDPDWKPIHVPGMWQLQGFGKGPHYTNINYPFPVNTPRVPIDENECGRYVTYFQLAPEDKDHQL
RLRFEGVDSAFTVWLNGKNVGYSQGSRNPSEFDITPYVNLKGDNILAVEVYQRCDGTYIEDQDQWWLSGI
FRDVWIHKFPQKSHFKDVKILPTLDNEYKDAKLSVTVELSSPEEFTFRLLNISGGEVIQGTISGEQSTVM
EFNIKDPLKWTAETPNLYTLVLSMSDCALTERVGFRRVELLDGVFSVNGNPIKLRGVNRHEHHPDFGRAV
PYEWLKRDLLLMKQHNINAIRTSHYINDPRLYELADELGLWILDEADLECHGIFVVGGDGNKILSDNPEW
KEAYLDRARQMVMRDYNRPSIIIWSLGNESGYGSNHRAMYEYIKSVDTSRPIHYEGDWNAHSADIFSRMY
TSVDDMERYAREPSWDKPFVMCEFAHAMGNGPGALKEYIELFYKWPRLMGGFVWEWANHGLTTKNKEGEE
YMAYGGDFGDEPNDGNFVLDGLCFSNHTPTPGLLEYKKAIEPVQTLNLENGNQVRVVNRYDFVTLDHLKC
LYYYSDDEPEWIEKREVKIPKGVKPHEQALITISDLLDAEALQAAGRHDCYLTLEFSLAEATNWAGTNHI
LATGQFPLTPPHNPFANFPAATNAHFNLLSPTLLSITVPGSNSTTYEFDLSIGALTSWKRPPSSANILTT
PLALCLYRAQTDNDHGCDFGRNWTSSRLNMAKHHVLSTSWAPTASPPTITIKGRFAPPVLNWALETTTVY
SFLEGGKVNVKMHGKPGRGPGESYRDKKESQLVGSWTSTIDELWTEYEFPQEGGNRTDVRSVEFRTEGWD
MVLGARFVEPNGENTSFQASRYTVMDVEAARHPFELHRKRREDTIVHLDWMHHGLGTGSCGPETRPEYTL
WAGREYEVEMMLY

>gi|38567056|emb|CAE76354.1| conserved hypothetical protein [Neurospora crassa]
MAPRSLLSLSLSLLTLFTPLSHASAIRQGAANPPKIPSGPNGSGESPPQPYAPQPALLTTEWTASVGADP
SNHWPQHPRPQLKRDDKWWQSLNGIWRYQNLHFASSARMNVDISTLAPDVEVEGGYDGGEGGGGMPTEEK
ETLIPSCIESGFSGIQEMNVTGMVFKRTLEFPKKWMNETGRRVLIHFEAVDYEAVVYVNDKKLGHNVGGY
FRFTVDATNALKTGKKNELQVIVRDPTDEPGFYTPHGKQTRTPSHIFYTPCTGIWQSVWMESVPGDNYIG
DLDVSADMEGNVTMTVYSSSKTTTAVKVSILENGTEVATHDASSDQEFSFQVPDPKLWSPDSPTLYNISV
TMGDDQITSYTGFRTISKGVVNGIQRPLLNGKFVFQFGPLDQGYWPDGIYLPPTEEAMLYDLDLIKSLGM
NMVRKHIKVEPQLYYYACDKLGLLVIQDMPSMRPAASLATDFPTPAQQAEFERQLSVMVNQFKHHPSITT
WVIYNEGWGQIRDNGNYPEFHITDAIRALDPTRLIDSVTGWFDHGAGDFHDNHHYASPECGTPFYSSPNT
PYDPNRIGFQGEFGGVGHVPDSKNLWPDPKAIATIPETYEISPDLDSYNYRTHELLGELRTQVERYACSG
AVYTQTTDVEGEVNGLVTYDRRVVRVNVTQWQSDIQALYDAAEKRAS

>gi|32409179|ref|XP_325070.1| hypothetical protein [Neurospora crassa]
MSPRSVIPIDKNWRFKQADKEHSKFLPVAQFPTNVHLDLLHHGLIPDPFIGKNELDVQWVGEAQWTYKTT
FKGASVPENGKAVLAFDGLDTFATVKLNGSTILEADNMFIPERVEVTSLLKEDDNELVIDFDSAYLRGWK
LVEKYPDHKWGCWNGDNSRLAVRKAQYHWGWDWGPTLLTCGPWRPINLEIFESRLADLNIQSTVPEDLKS
ADIEVTAEVEGKADKVRFDISLDGTQVASETVQVSSGKATGSFTLENPSLWYPIRYGKQPLYQVKATLVS
GDSEEDEVEKRVGLRRAELIQRPLKGQPGKSFFFQVNNIPLYCGGSDWIPADNFIPRITKERYHDWIKLV
ADGNQFMIRVWGGGIYEEQAFYDACDELGILVWQDFMFGCGNYPAWPALLESIKREAYENVKLLRHHPSI
VIWAGNNEDYQYQESVNLTYKYEDKNADNWLKTDFPARYIYEKILPNVCSELIPSTYYHPGSPWGDGVDT
HDPTVGDIHQWNVWHGTQEKWQNFDKLGGRFVSEFGMQAFPNVKTIDAYLPLGKSDPDRYPQSSTVDFHN
KADGHERRIALYLVENMRYGPDPLEQFVYATQLMQGECLASAYRLWKRQWKGPGREYCGGALVWQINDCW
PVTSWSIADYYLRPKMAYFTVKREMAPVSIGITRTEHRHPRDRYTRVNVDVSTKVEVWASNLTLEDLEVD
CLVKAWDVETGEQTFNEMVVERVTLPENRSTEIDAREVPIIAGGGKNQEKRTVVAAYLFDRDGKQIARYV
NWPEPLKYLHLQKPKELKVVLSEDGTAVEISAEVPIKGLVVETEDDSVVFEDNLVDIVPNEVVRIGVKGA
TKETKLEARYLGML

>gi|32409019|ref|XP_324990.1| hypothetical protein [Neurospora crassa]
MTASRSRGIPPEEVDGTPDYCNESVFRRNTLPPRTYHIPTENSLLLNGQWDFHYASSPLAAPDPTAENGH
NSADKHNAKYQWTTIQVPGHWQLQGHGIPHYTNVQYPFPVCPPFVPSENPTGTYRRSFFVPDTCETDQLR
LRFDGVDSAYHIWINGVLIGYAQGSRNPSEFDVTEYVDRAGPNELVVRVYQWSDGSYIEDQDQWWLSGIF
RDVHLLAFPQTRIEHWFLRTDLDVEYKNGILIAEIDVKTNSRSVIEVEVLDHNQDIVGCAEDWGFGSRKV
MLRIPINNVDQWTAESPNLYTVRIEHVVDETLFHVVKQRVGFRKVELKDGLICVNGKPIRFRGVNRHDHH
PSFGRAVPLDFIRKDLLLMKRHNINALRCSHYPSHPKLLDLADELGLWVIDEADLECHGFYDAIARPLNI
PEEVDYEERKKLTFGHAAKFTSDNPSWKAAYLDRMAQLIHRDKNHASVIIWSLGNEAFYGQNHKAMYELA
KDIDPTRLVHYEGDPHAESADMFSYMYPSVERLVSLAKTEGVRSDGTFEKPIVLCEYAHAMGNGPGWLED
YEEAFRAYPRLQGGFIWEWANHGLWKEDPDGKSYYAYGGDFGDVPNDGTFVMDGLLYSTHQPTPGLLELQ
KVYQPIKAELIDYSDVACYMTSWTTGGTPLLEPNPRTGAAIIPSFWRPPTDNDNPISLPYWKRFGVHAMT
SQLRFFDVTATAKMVVITTRTLHSPPILSWGYLVHTVYEITKIGDIHISVTLKPQSSDYVNTLPAHVPRV
GLDLRLSRRLDAVKWFGLGPGESYPDKRTAQRLGIWSVDHVADLQTPYEVPQENGNRMGTRWVAIHEPQG
TGLRAIAGDDGEWSDKCERNFSFVATRHSAKALEEAKHPCDLVEEDATLLRLDAKVAGVGTAACGPGVRE
DLLVKVEEMKFSFVLKPLI

>gi|57899943|dbj|BAD87855.1| putative beta-galactosidase [Oryza sativa (japonica cultivar-group)]
MAVASASALFSAKNLPHKPWEDPSFFRWRKREAHVPLRSHDTPEGALKYWHERRNVNYLNSDSAVWNDDA
VRGALESAAFWSKGLPYVQTLSGYWKFLLASSPESVPEKFYDAYFNDSDWEALPVPSNWQMHGFDRPIYT
NVTYPFTMNPPFVPNDNPTGCYRTVFRIPKEWKGRRILLHFEAVDSAFFAWVNGVPVGYSQDSRLPAEFE
ITDFCHPCDSEKENVLAVQVMRWSDGSYLEDQDHWWLSGIHRDVLLVSKPQIFITDYFFKATLDEGFRVA
DIEVEVEIDSQKQDREHVSTLSIEATLYDNYGPADVLTSDMSAASVANLKLKPASRPKHCYGFHGYVLGG
KVENPKLWSSEHPNLYTLVVVLKDSNGKLIECESCQVGIRNVVLAHKQMLVNGCPVVIRGVNRHEHHPRV
GKTNLEACMIKDLVLMRQNNINAVRNSHYPQHPRWYELCDIFGLYVIDEANIETHGFDESSHFKHPTLEP
FWASAMLDRVVGMVERDKNHACIIVWSLGNESSYGPNHSAMSGWIRGKDPTRPIHYEGGGSRTSSTDIVC
PMYMRVWDILKIAQDPSENRPLILCEYSHAMGNSNGNIDAYWMAIDNTVGLQGGFIWDWVDQGLLKEDAD
GSKNWAYGGDFGDTPNDLNFCLNGIVWPDRTIHPAVHEVKYLYQPIKITMMDNMLKIENVHFFETTEALD
FSWLLQGDGCALGSGSLNVPSIAPQSTHLINMKSSPWFTIWSTCVVKEIFLSINVKLRYQTQWAKDGHIL
ASAQICLPPKKGFVPHAIALPRSSLVSERVGDHVLISKSNAWQIKVNSISGTIDSWKVNNIELMSKGIHP
CFWRTPTDNDKGGFYTKPYVSRWREASLDNISFYSSQFSLKELPDQTVEISTIYYGLPGNQPKPDETSLS
DESESVLFRVQMRGRIYDSGDVILDYEVSPKNDLPPLPRVGVVFNADKSLSRAKWYGRGPFECYPDRKAA
AHVGVYESGVDELHVPYIVPGECGGRADVRWVALQDADGFGLFASAYGESPPMQVSASYYGAAELDRATH
NHKLVKGDDIEVHLDHKHMGLGGDDSWSPCVHEQYLLPPARYAFSVRLCPLLPSSSCHDIYHSQLPC

>gi|54287511|gb|AAV31255.1| putative glycosyl hydrolase [Oryza sativa (japonica cultivar-group)]
MAAAAAAAAAAAAEVGKRVLDTGWLAARSTEVALTGEQLTTTDPPPADPEPTAPWMHAAVPGTVLGTLLK
NKLIPDPFYGLNNESIIDIAKSGRGHYTFWFFTTFQCAPAGHQHVSLNFRGINYSAEVYLNGHKEVLPKG
MFRRHTLDITDVLRPDGKNLLAVLVHPPVHPGAIPPQGGQGGDHEIGKDVATQYVEGWDWMCPIRDRNTG
IWDEVSISVTGPVRIMDPHLVSTFYDDFKRSYLHCTLQLENRSSWLSDCKLKIQVSTELEGNICLVEHLQ
SYEISVPPNSVLEYTIPPLFFYKPNLWWPNGMGKQSLYNVEIGVDANGFGESDSSNHHFGFRKIESTIDG
STGGRIFKVNGEPVFIRGGNWILSDGLLRLTRKRYMTDIKFHADMNFNMLRCWGGGLAERPDFYHFCDIY
GLMVWQEFWITGDVDGRGIPISNPNGPLDHDLFLLCARDTVKLLRNHASLALWVGGNEQVPPVDINKALK
NDLKLHPMFVSNHTTKSPGKDISEDPTDPSKYLDGTRVYVQGSMWDGFANGKGDFTDGPYEIQYPESFFK
DSFYKYGFNPEVGSVGVPVAATIRATMPSEGWSIPIFKKRIDGYINEVPNPIWDYHKYIPYSKPGKVHDQ
IELYGHPSDLDDFCEKAQLVNYVQYRALLEGWTSFMWTKFTGVLIWKTQNPWTGLRGQFYDHLLDQTAGF
YGCRCAAEPIHVQLNLDSYFIEVVNTTADELRDVAVEISAWDLDGASPYYRVTEKIAVPPKKVQQVTEMS
YPKTKNPKPVYFLLLKLFKLYH

>gi|56474958|gb|AAV91787.1| beta-glucuronidase precursor [Penicillium canescens]
MKFLTRLSLLSLAAPSLGTPAARHFPRNEMXQNEQPLIKIRPQRTSSRDLVNLDGLWKFALASGPNDTAQ
PWTAPLPKGLECPVPASYNDIFISREIHDHVGWVYYQREVIVPKGWSQERYLVRAESATHHGRIYVNNRL
VAEHVGGYTPFEADITDLVVPGEKFRLTIGVNNELTHETIPPGEITTANATGKRIQTYQHDFYNYAGLAR
SIWLYSVPQQHIQDITVVTDVDGDNGLINYEVEVANQTTGQIQISVIDEDGAIVANASGAQGTVTIPSVK
LWQPGAAYLYQLQVNVVDSSGDVVDTYNLATGVRTVKISGSQFLINGKPFYFTGFGRHEDTAVRGKGHDP
AYMVHDFQLMKWIGANSFRTSHXPYAEEVMDFADRNGIVVIDETPAVGLNIALMGVSESGAPQTFTPDGI
NDKTQEAHKQAIRELIARDKNHASVVMWSIANEPASQEDGAREYFEPLANLTRQLDPTRPITFANVGAAT
YQLDRISDLFDVSCINRYFGWYSQTGDLEEAEAALEKELRGWQEKFHRPIIMSEYGADTLAGLHSILALP
WSEEFQVQMLDMYHRVFDRIESMAGEHVWNFADFQTNLGVIRVDGNKKGVFTRDRKPKAAAHSLRARWTN
GDKN

>gi|56474955|gb|AAV91785.1| beta-glucuronidase precursor [Penicillium canescens]
MKFLTGLSLLSLAAPSLGTPAARHFPRNEMTQHEQPLIKVRPQRTSSRELVNLDGLWKFALASGLNDTAQ
PWTAPLPKGLECPVPASYNDIFISREIHDHVGWVYYQREVIVPKGWSQERYLVRAESATHHGRIYVNNRL
VAEHVGGYTPFEADVTELVAPGEKFRLTIGVNNELTHETIPPGKITTGNATGKRIQTYQHDFYNYAGLAR
SIWLYSVPQQHIQDITVVTDVDGDNGLINYEVEVANQTTGQIQISVIDEDGAIVAKASGAQGTVTIPSVK
LWQPGAAYLYQLQVNIVGSSGDVVDTYNLATGVRTVKVAGSQFLINGKPFYFTGFGKHEDTAVRGKGHDP
AYMVHDFQLMKWIGANSFRTSHYPYAEEVMDFADRNGIVVIDETPAVGLNIALMGVSESGAPQTFTPDAI
NDKTQEAHKQAIRELIARDKNHASVVMWSIANEPASHEDGAREYFEPLTNLTRQLDPTRPITFANVGTAT
YQLDRISDLFDVSCINRYFGWYSQTGDLEEAEAALEKELHGWQEKFHRPIVMTEYGADTLAGLHSILGLP
WSEEFQVQMLDMYHRVFDRIESMAGEHVWNFADFQTNLGIIRVDGNKKGVFTRDRKPKAAAHSLRARWTS
IDKN

>gi|55732459|emb|CAH92930.1| hypothetical protein [Pongo pygmaeus]
MARGSAVAWAAFGPLLWGCALGLQGGMLYPQESRSRERKELDGLWSFRADFSDNRRRGFEEQWYRRPLQE
SGPTLDMPVPSSFNDISQDWRLRHFVGWVWYEREVILPERWTQDLHTRVVLRIGSAHSYAIVWVNGVDTL
EHEGGYLPFEADISNLVQVGPLPSRLRITIAINNTLTPTTLPPGTIQYMNDTSKYPKGYFVQNTYFDFFN
YAGLQRSVLLYTTPTTYIDDITVTTGVEQDSGLVNYQISVKGSNLFELEARLLDAENKVVANGTGTQGQL
KVPGASLWWPYLMHERPAYLYSLEVRLTAQTSLGPVSDFYSLPVGIRTVAVTESQFLINGKPFYFHGVNK
HEDADIRGKGFDWPLLVKDFNLLRWLGANAFRTSHYPYAEEVLQMCDRHGIVVIDGCPGVGLALPQFFNN
VSLHHHMRVMEEVVRRDKNHPAVVMWSVANEPASHLESAGYYLKMVIAHTKALDPSRPVTFVSNSNYAAD
KGAPYVDVICLNSYYSWYHDYGHLELIQLQLATQFENWYKKYQKPIIQSEYGAETIAGFHQDPPLMFTEE
YQKSLLEQYHLGLDQKRRKYVVGELIWNFADFMTEQSLTRVLGNKKGIFTRQRQPKSAAFLLRERYWKIA
NETRYPHSVAKSQCLENSPFT

>gi|55728619|emb|CAH91050.1| hypothetical protein [Pongo pygmaeus]
MRLHLLLLLALCGAGTAAAALSYSLRGNWSICNGNGSLELPGAVPGCVHSALFQLGLIQDSYYRFNDLNY
RWVSLDNWTYSKEFKIPFEISKWQKVNLILEGVDTVSKILFNEVTIGETDNMFNRYSFDITNVVRDVNSI
ELRFQSAVLYAAQQSKAHTRYQVPPDCPPLVQKGECHVNFVRKEQCSFSWDWGPSFPTQGIWKDVRIEAY
NICHLNYFTFSPLYDKSAQEWNLEIESAFDVVSSKPVGGQVIVAIPKLQTQQTYNIELQPGKRIVELFVN
ISKNITVETWWPHGHGNQTGYNMTILFELDGGLNIEKSAKVYFRTVELIEEPIKGSPGLSFYFKINGFPI
FLKGSNWIPADSFQDRVTSELLRLLLQSVVDANMNTLRVWGGGIYERDEFYELCDELGIMVWQDFMFACA
LYPTDQGFLDSVRAEVAYQIKRLKSHPSVIIWSGNNENEEALMMNWYHISFTDRPIYIKDYVTLYVKNIG
GLVLAGDKSRPFITSSPTNGAETVAEGWVSQNPNSNYFGDVHFYDYISGCWNWKVFPKARFASEYGYQSW
PSFSTLEKVSSTEDWSFNSKFSLHRQHHEGGNKQMLYQAGLHFKLAQSTDPLRTFKDTIYLTQVMQAQCV
KTETEFYRRSRSEIVDQQGHTMGALYWQLNDIWQAPSWASLADHELLSPTNYHFLSSLKEAVGLCKAQIT
AIISQQGDIFVFDLETTAVAPFVWLDVGSIPGRFSDNGFLMTEKTRTILFYPWEPTSKNELE

>gi|55726966|emb|CAH90241.1| hypothetical protein [Pongo pygmaeus]
MRLHLLLLLALCGAGTAAAALSYSLRGNWSICNGNGSLELPGAVPGCVHSALFQQGLIQDSYYRFNDLNY
RWVSLDNWTYSKEFKIPFEISKWQKVNLILEGVDTVSKILFNEVTIGETDNMFNRYSFDITNVVRDVNSI
ELRFQSAVLYAAQQSKAHTRYQVPPDCPPLVQKGECHVNFVRKEQCSFSWDWGPSFPTQGIWKDVRIEAY
NICHLNYFTFSPLYDKSAQEWNLEIESAFDVVSSKPVGGQVIVAIPKLQTQQTYNIELQPGKRIVELFVN
ISKNITVETWWPHGHGNQTGYNMTILFELDGGLNIEKSAKVYFRTVELVEEPIKGSPGLSFYFKINGFPI
FLKGSNWIPADSFQDRVTSELLRLLLQSVVDANMNTLRVWGGGIYERDEFYELCDELGIMVWQDFMFACA
LYPTDQGFLDSVRAEVAYQIKRLKSHPSVIIWSGNNENEEALMMNWYHISFTDRPIYIKDYVTLYVKNIR
ELVLAGDKSRPFITSSPTNGAETVAEGWVSQNPNSNYFGDVHFYDYISDCWNWKVFPKARFASEYGYQSW
PSFSTLEKVSSTEDWSFNSKFSLHRQHHEGGNKQMLYQAGLHFKLPQSTDPLRTFKDTIYLTQVMQAQCV
KTETEFYRRSRSEIVDQQGHTMGALYWQLNDIWQAPSWASLEYGGKWKMLHYFAQNFFAPLLPVGFENEN
TFYIYGVSDLHSDYLMTLTVRVHTWSSLEPVCSRVTEHFVMKGGEAVCLYEEPVSELLRRCGNCTRESCV
VSFYLSADHELLSPTNYHFLSSLKEAVGLCKAQITAIIPQQDDIFVFDLETTAVAPFVWLDVGSIPGRFS
DNGFLMTEKTRTILFYPWEPTSKNELEQSFHVTSLTDIY

>gi|55730575|emb|CAH92009.1| hypothetical protein [Pongo pygmaeus]
MARRSAVAWAAFGPLLWGCALGLQGGMLYPQESRSRERKELDGLWSFRADFSDNRRRGFEEQWYRRPLRE
SGPTLDMPVPSSFNDISQDWRLRHFVGWVWYEREVILPERWTQDLHTRVVLRIGSAHSYAIVWVNGVDTL
EHEGGYLPFEADISNLVQVGPLPSRLRITIAINNTLTPTTLPPGTIQYMNDTSKYPKGYFVQNTYFDFFN
YAGLQRSVLLYTTPTTYIDDITVTTGVEQDSGLVNYQISVKGSNLFELEARLLDAENKVVANGTGTQGQL
KVPGASLWWPYLMHERPAYLYSLEVRLTAQTSLGPVSDFYSLPVGIRTVAVTESQFLINGKPFYFHGVNK
HEDADIRGKGFDWPLLVKDINLLRWLGANAFRTSHYPYAEEVLQMCDRHGIVVIDECPGVGLALPQFFNN
VSLHHHMRVMEEVVRRDKNHPAVVMWSVANEPASHLESADYYLKMVIAHTKALDPSRPVTFVSNSNYAAD
KGAPYVDVICLNSYYSWYHDYGHLELIQLQLATQFENWYKKYQKPIIQSEYGAETIAGFHQDPPLMFTEE
YQKSLLEQYHLGLDQKRRKYVVGELIWNFADFMTEQSLTRVLGNKKGIFTRQRQPKSAAFLLRERYWKIA
NETRYPHSVAKSQCLENSPFT

>gi|204330|gb|AAA41228.1| beta-glucuronidase precursor
MSPRRSVCWFVLGQLLCSCAVALQGGMLFPKETPSRELKVLDGLWSFRADYSNNRLQGFEKQWYRQPLRE
SGPTLDMPVPSSFNDITQEAELRNFIGWVWYEREAVLPQRWTQDTDRRVVLRINSAHYYAVVWVNGIHVV
EHEGGHLPFEADITKLVQSGPLTTFRVTIAINNTLTPYTLPPGTIVYKTDPSMYPKGYFVQDISFDFFNY
AGLHRSVVLYTTPTTYIDDITVTTDVDRDVGLVNYWISVQGSDHFQLEVRLLDEDGKIVARGTGNEGQLK
VPRAHLWWPYLMHEHPAYLYSLEVTMTTPESVSDFYTLPVGIRTVAVTKSKFLINGKPFYFQGVNKHEDS
DIRGRGFDWPLLIKDFNLLRWLGANSFRTSHYPYSEEVLQLCDRYGIVVIDECPGVGIVLPQSFGNVSLR
HHLEVMDELVRRDKNHPAVVMWSVANEPVSSLKPAGYYFKTLIAHTKALDPTRPVTFVSNTRYDADMGAP
YVDVICVNSYLSWYHDYGHLEVIQLQLTSQFENWYKMYQKPIIQSEYGADAVSGLHEDPPRMFSEEYQTA
LLENYHLILDEKRKEYVIGELIWNFADFMTNQSPLRVTGNKKGIFTRQRNPKMAAFILRERYWRIANETR
GYGSVPRTQCMGSRPFTF

>gi|71051272|gb|AAH99094.1| Mannosidase, beta A, lysosomal [Rattus norvegicus]
MHLHLLFLLALCGAGCMAAGPSYSLRGSWRVSNGNSSLELPATVPGYVHSALQQHGLIQDPYYRFNDLNY
RWISLDNWTYSTEFKIPFNRSEWQKVKLIFDGVDTVAEILFNNVTIGKTDNMFTRYSFDVTNVVKDVNSL
KLRFQSAVQYAECQSKAHTQYRVPPECPPVEQKGECHVNFIRKEQCSFSWDWGPSFPSQGIWKDVRIEAY
NIAHLDHLTFLPLYDNTSQAWTIEIEASFDVVSTKPVGGQVTIAIPELKTQQANHIELQHGQRIVKLLVK
IRKDVTVETWWPHGHGNQTGYNTTILFALDGGLKIEKAAKVYFRTVQLIEEPITGSPGLSFYFKINGLPI
FLKGSNWIPADSFQDKVTSELLQLLLQSAVDANMNTLRVWGGGIYEQDEFYALCDELGIMVWQDFMFASA
LYPTEPGFLESVRKEVTYQVRRLKSHPSVIIWSGNNENEVALRVNWFHVNPRDLGTYINDYVTLYVKTIR
EIVLSEDRSRPFIASSPTNGVKTMTEGWISKDPYSTQYGDMHFYDYFSDCWDWKVFPKARLVSEYGYQSW
PSFSTLQKVSRQEDWSYSSRFSLHRQHHGNGNNEMLHQVQLHFQLPQRRDPVRAFKDTIYLTQVMQAQCI
KTETEFYLRSRSEIVNGEGHTMGALYWQLNDIWQAPSWASLEYGGKWKMLHYFAQRFFAPLLPVGFEDEG
VFYVYGVSDLHKDYPTKLTVRLHRWSSQKPLCTFVSLSAVIKAGEAMVLFQMPVSKLLKRCKECTRDTCV
VSFYLSTDNELFSPTNYHFLSSLKDAKGMVKANITVSISQKGDLFVFDLKSSTSAITPFVWLDVGSIPGR
FSDNGFLMIKKELSVLFYPWKPTSKSELQQAFSVTSLTDLY

>gi|56474960|gb|AAV91788.1| beta-glucuronidase precursor [Scopulariopsis sp. RP38.3]
MRLSNIPLLRPWAALSLATLIGLSSGADTDQWKTLKPQANAIRELLSLDGTWNFALPQSREIEEDQGWTS
VIPPKLQIPVPASYNDIFTDPAIRNNVGWAYYQRHAIVPQTWSEGRYYVRFDSVTHEAKVYVNDEEVGGH
VGGYTPFEVDLTDLVSPGEQFRLTVAVNNILTWQTIPPGEVVTNEAGKLRQDYNHDFYNYAGIARSVSLY
SVPDVHVSDVTVTTENDDEGNEGTVNYSVETSGSNDTQARVTLIDEDGNEVAEASELEGSLNVSPVNLWQ
PGAAYLYTLRVELLSDDTVVDTYDLPVGVRSVRVEGNQFLINGKPFYFTGFGKHEDSPVRGKGYDPAYMI
HDFELMKWMGANSFRTSHYPYAEEVMEYADRHGIVVIDEVAAVGLNLGISAGLRGDEPPKTFTEDKVNNE
TQKTHAQALRELIHRDKNHASVVSWCVTNEPASAEDGAREYFQPLVELTRELDPTRPVTFTNVMGATVDK
CLISDLFDFLSLNRYYGWYVQTGDLESAEVAMEEELLQWVDEYDKPIIMSEYGADTLAGLHAVDEVLWSE
EYQTNLLRMSHKVFDSIDSIVGEHVWNFADFQTPHTGVNRVDGNKKGVFTRERRPKAAAHELKRRWLDEG
FPKLGNGTSGA

>gi|69146955|gb|AAZ03639.1| beta-glucuronidase [Sus scrofa]
MVRGPAGAWAVLGPLLWGCGLALLQGGMLYPQESRSRERKELNGLWSFRADFSDNRRQGFEQQWYRKPLR
ESGPTLDMPVPSSFNDISQDGRLRSFIGWVWYEREAILPQRWTQDLGTRVVLRISSAHYYAIVWVNGVHV
TEHEGGHLPFEADISKLVQTGPLSSCRITIAINNTLSPHTLPPGTILYKTDTSKYPKGYFVQNTNFDFFN
YAGLHRPVLLYTTPTAYIDDITVTTDVDQDTGLVNYQIFVQGSDHFQLEVHLLDEEGRVVAKGTGGQGQL
QVPSAHLWWPYLMHERPAYLYSLEVKLTAQTSAGPLSDFYTLPVGIRTVAVTERQFLINGKPFYFHGVNK
HEDADIRGKGFDWSLLVKDFNLLRWLGANAFRTSHYPYAEEVMQLCDRYGIVVIDESPGVGIVLAQSFSN
ASLQHHLEVMEEMVRRDKNHPAVVMWSVANEPSSFLEQAAYYFKMLIGHTKALDPSRPVTFVTSSSYEKD
LGVPYVDVICVNSYYSWYHDYGHMEVIQLQLATQFERWHEAYQKPIIQSEYGAETIIGFHEDPPLMFSEE
YQKGLLQQYHVILDQKRKEYVVGELIWNFADFMTDQSPQRAIGNRKGIFTRQRQPKSAAFLLRERYWKLA
NETRYLQSAVMSQCVGNSPFTV

>gi|50417768|gb|AAH78052.1| Manba-prov protein [Xenopus laevis]
MGLEQGWGTRWKSHDRSQTFSLNGRWEIRNSNGSYKLKGEVPGCVHTALAERLLIEDPYIRFNDAVYKWV
AQDDWIYSRSFSLPPDIRFWQKVILVFEGLDTVSTILLNNFSVAKTYNMFTRYTVDVTNIVTKDNYIEVR
FQSAVNWAKERSGNSSYKVPPDCPPPVQKGECHVNFIRKSQCSFSWDWGPSFPTQGIWKEVTIEAYNVFH
LDYLSFVPVFDDKTSQWTVLLESVLDVITNGPLPGNVTVKIPDLNVDEMQKFVLIPGQQELKMAVKISKN
IKVNLWWPNGYGSQNSYTITVKYLFEGGSTAENTTKIYFRSVELVEEPVPGSPGLSFYMKINQVPIFLKG
SNWIPADSFQDKITLDRLHNLLQSVVDANMNTLRVWGGGVYESDEFYRLCDELGIMVWQDFMFACALYPT
DIWFLETVEAEVIHQMRRLRSHPSIIVWSGNNENEAAIADNWFSVPAASQEVYRMDYVTLYIKTIMPLVL
KMDETRPFISSSPTNGKESVQENWLAKNPYDNHYGDTHYYDYMTDCWDWKSYPKPRLASEYGFQSWPSLS
TLEKVSDPVDWHYTSNFSSHRQHHSSGNEQMLSQAKLHYKNPENNDPIKEFQYTLYLTQVMQAQCVKLQT
EFYRRSMREVVAGLGHTMGALYWQLNDIWQAPSWSSIEYGGKWKMLHYFAKDFFAPVAVSAFEDKDVLHI
YGVSDLTKTISLQLEIKVYRWNSQVPVCEQLTEELLFNVNTSQIYTEPIPELLRRCQNSTRENSVVVFSL
INQGQPYSSRNWHYLSSLKDAQGLLQPNITVSITQENTGFAFYLVTSAVAPFVWLDVWDIRGRFSDNGFL
LADKTKTVYFYPWQTTSVDELQKSLNVTTLRDIY
