# Supplementary material for: CLUSS: Clustering of protein sequences based on a new similarity measure
Source: BMC Bioinformatics. 2007 Aug 4;8:286. doi: 10.1186/1471-2105-8-286 (PMC1976428; doi:10.1186/1471-2105-8-286)
Supplement: Additional file 16 — Clustering result for the GH2 family using CLUSS [file 1471-2105-8-286-S16.txt]

CLUSS clustering result of Glycoside Hydrolases family 2
Using SMS similarity measure
-------------------------------------------------
-------------------------------------------------

Number of sub-families: 28 
-------------------------------------------------
Sub-family 1: 27 sequences

	    0     gi|146577|gb|AAA24053.1| beta-d-galactosidase
          182   gi|73854372|gb|AAZ87079.1| beta-D-galactosidase [Shigella sonnei Ss046]
          128   gi|12513175|gb|AAG54693.1|AE005213_9 beta-D-galactosidase [Escherichia coli O157:H7 EDL933]
          124   gi|26106753|gb|AAN78938.1|AE016756_121 Beta-galactosidase [Escherichia coli CFT073]
          135   gi|40108789|gb|AAR51469.1| Sequence 11186 from patent US 6610836
          177   gi|81239881|gb|ABB60591.1| beta-D-galactosidase [Shigella dysenteriae Sd197]
	    4     gi|1262324|dbj|BAA07673.1| beta-galactosidase [Enterobacter cloacae]
          120   gi|82408397|gb|ABB73039.1| beta-galactosidase [Enterobacter cloacae]
          175   gi|73698275|gb|AAZ81660.1| beta 1,4-galactosidase [Serratia sp. D04]
          122   gi|49610954|emb|CAG74399.1| beta-galactosidase [Erwinia carotovora subsp. atroseptica SCRI1043]
          264   gi|45436457|gb|AAS62012.1| beta-galactosidase [Yersinia pestis biovar Medievalis str. 91001]
          265   gi|51590019|emb|CAH21653.1| beta-galactosidase [Yersinia pseudotuberculosis IP 32953]
          134   gi|149218|gb|AAA25082.1| beta-galactosidase (lacZ) [Klebsiella pneumoniae]
          155   gi|46915134|emb|CAG21907.1| putative beta-galactosidase [Photobacterium profundum SS9]
          237   gi|13194568|gb|AAK15465.1|AF305636_1 beta-galactosidase [Vibrio vulnificus]
          243   gi|37200364|dbj|BAC96191.1| beta-galactosidase [Vibrio vulnificus YJ016]
          239   gi|27359270|gb|AAO08215.1|AE016812_197 Beta-galactosidase/beta-glucuronidase [Vibrio vulnificus CMCP6]
          163   gi|4079639|emb|CAA10470.1| beta-galactosidase [Pseudoalteromonas haloplanktis]
          164   gi|40806810|gb|AAR92204.1| beta-galactosidase [Pseudoalteromonas sp. 22b]
          165   gi|4589389|dbj|BAA76741.1| beta-galactosidase [Psychromonas marina]
	    5     gi|12725024|gb|AAK06078.1|AE006428_2 beta-galactosidase (EC 3.2.1.23) [Lactococcus lactis subsp. lactis Il1403]
          146   gi|3126986|gb|AAD11504.1| beta-galactosidase [Lactococcus lactis]
          266   gi|20147224|gb|AAM10327.1| At3g54435 [Arabidopsis thaliana]
          303   gi|57899943|dbj|BAD87855.1| putative beta-galactosidase [Oryza sativa (japonica cultivar-group)]
          114   gi|15144248|emb|CAC50563.1| beta-galactosidase [Caldicellulosiruptor lactoaceticus]
          224   gi|4981744|gb|AAD36268.1|AE001776_4 beta-galactosidase [Thermotoga maritima MSB8]
          226   gi|3252898|gb|AAC24219.1| beta-galactosidase [Thermotoga neapolitana]
-------------------------------------------------
Sub-family 2: 21 sequences

	    1     gi|602406|gb|AAA69907.1| beta-galactosidase
          38    gi|21885921|emb|CAD29775.1| beta-galactosidase [Arthrobacter sp. C2-2]
          41    gi|33440000|gb|AAQ19029.1| beta-galactosidase [Arthrobacter sp. SB]
          211   gi|29605741|dbj|BAC69806.1| putative beta-galactosidase [Streptomyces avermitilis MA-4680]
          162   gi|50840764|gb|AAT83431.1| beta-galactosidase [Propionibacterium acnes KPA171202]
          216   gi|6469466|emb|CAB61803.1| putative beta-galatosidase [Streptomyces coelicolor A3(2)]
          218   gi|88319810|emb|CAH10134.1| beta-galactosidae [Streptomyces sp. SCC 2136]
          174   gi|3983575|dbj|BAA34817.1| beta-galactosidase [Saccharopolyspora rectivirgula]
          214   gi|4158203|emb|CAA22766.1| putative beta-galactosidase [Streptomyces coelicolor A3(2)]
	    2     gi|173305|gb|AAA35265.1| beta-D-galactosidase
          297   gi|42521636|gb|AAS18310.1| beta-D-galactosidase [Kluyveromyces marxianus]
          287   gi|49658293|emb|CAG91142.1| unnamed protein product [Debaryomyces hansenii CBS767]
          270   gi|40743739|gb|EAA62926.1| hypothetical protein AN3201.2 [Aspergillus nidulans FGSC A4]
          302   gi|32409019|ref|XP_324990.1| hypothetical protein [Neurospora crassa]
          269   gi|40745013|gb|EAA64169.1| hypothetical protein AN2463.2 [Aspergillus nidulans FGSC A4]
          278   gi|83770441|dbj|BAE60574.1| unnamed protein product [Aspergillus oryzae]
          292   gi|58865243|dbj|BAD89519.1| hypothetical protein similar to beta-D-galactosidase [Fusarium oxysporum]
          293   gi|58865239|dbj|BAD89516.1| hypothetical protein similar to beta-D-galactosidase [Fusarium sp. IFO 7772]
          295   gi|58865235|dbj|BAD89513.1| hypothetical protein similar to beta-D-galactosidase [Gibberella zeae]
          299   gi|32410661|ref|XP_325811.1| hypothetical protein [Neurospora crassa]
          121   gi|29344655|gb|AAO82413.1| glycosyl hydrolase, family 2 [Enterococcus faecalis V583]
-------------------------------------------------
Sub-family 3: 13 sequences

          125   gi|26110092|gb|AAN82278.1|AE016767_38 Evolved beta-galactosidase alpha-subunit [Escherichia coli CFT073]
          129   gi|12517660|gb|AAG58209.1|AE005537_2 evolved beta-D-galactosidase, alpha subunit; cryptic gene [Escherichia coli O157:H7 EDL933]
          176   gi|81246742|gb|ABB67450.1| evolved beta-D-galactosidase, alpha subunit [Shigella boydii Sb227]
          127   gi|145821|gb|AAA61971.1| EBG enzyme alpha subunit [Escherichia coli]
          131   gi|85675876|dbj|BAE77126.1| cryptic beta-D-galactosidase, alpha subunit [Escherichia coli W3110]
          181   gi|73857089|gb|AAZ89796.1| evolved beta-D-galactosidase, alpha subunit; cryptic gene [Shigella sonnei Ss046]
          178   gi|30042677|gb|AAP18401.1| Shigella flexneri 2a str. 2457T, complete genome
          133   gi|40105496|gb|AAR49654.1| Sequence 9371 from patent US 6610836
          234   gi|59481778|gb|AAW87417.1| beta-galactosidase [Vibrio fischeri ES114]
          236   gi|28807401|dbj|BAC60666.1| evolved beta-D-galactosidase, alpha subunit; cryptic gene [Vibrio parahaemolyticus RIMD 2210633]
          241   gi|37199575|dbj|BAC95406.1| evolved beta-D-galactosidase, alpha-subunit [Vibrio vulnificus YJ016]
          238   gi|27361269|gb|AAO10178.1|AE016802_221 Evolved beta-galactosidase, alpha-subunit [Vibrio vulnificus CMCP6]
          154   gi|46913700|emb|CAG20486.1| putative evolved beta-D-galactosidase, alpha subunit [Photobacterium profundum SS9]
-------------------------------------------------
Sub-family 4: 20 sequences

          48    gi|60491836|emb|CAH06594.1| putative beta-galactosidase [Bacteroides fragilis NCTC 9343]
          75    gi|52215087|dbj|BAD47680.1| beta-galactosidase [Bacteroides fragilis YCH46]
          90    gi|29341559|gb|AAO79346.1| beta-galactosidase [Bacteroides thetaiotaomicron VPI-5482]
          157   gi|34396778|gb|AAQ65843.1| beta-galactosidase [Porphyromonas gingivalis W83]
          58    gi|60493987|emb|CAH08779.1| putative exported beta-galactosidase [Bacteroides fragilis NCTC 9343]
          84    gi|29338934|gb|AAO76733.1| beta-galactosidase [Bacteroides thetaiotaomicron VPI-5482]
          103   gi|29340493|gb|AAO78285.1| beta-galactosidase [Bacteroides thetaiotaomicron VPI-5482]
          49    gi|60494108|emb|CAH08900.1| putative exported beta-galactosidase [Bacteroides fragilis NCTC 9343]
          70    gi|52217526|dbj|BAD50119.1| beta-galactosidase [Bacteroides fragilis YCH46]
          88    gi|29341367|gb|AAO79155.1| beta-galactosidase [Bacteroides thetaiotaomicron VPI-5482]
          100   gi|29340607|gb|AAO78399.1| beta-galactosidase [Bacteroides thetaiotaomicron VPI-5482]
          102   gi|29338299|gb|AAO76100.1| beta-galactosidase [Bacteroides thetaiotaomicron VPI-5482]
          53    gi|60491187|emb|CAH05935.1| putative exported beta-galactosidase [Bacteroides fragilis NCTC 9343]
          71    gi|52214348|dbj|BAD46941.1| beta-galactosidase [Bacteroides fragilis YCH46]
          92    gi|29340655|gb|AAO78446.1| beta-galactosidase [Bacteroides thetaiotaomicron VPI-5482]
          132   gi|61654844|gb|AAX48919.1| beta-galactosidase precursor [Flavobacterium sp. 4214]
          57    gi|60491658|emb|CAH06410.1| putative beta-galactosidase [Bacteroides fragilis NCTC 9343]
          65    gi|52214894|dbj|BAD47487.1| beta-galactosidase [Bacteroides fragilis YCH46]
          78    gi|29339502|gb|AAO77298.1| beta-galactosidase [Bacteroides thetaiotaomicron VPI-5482]
          159   gi|34396974|gb|AAQ66038.1| beta-galactosidase [Porphyromonas gingivalis W83]
-------------------------------------------------
Sub-family 5: 8 sequences

          35    gi|1655857|gb|AAB17954.1| beta-galactosidase
          149   gi|52306913|gb|AAU37413.1| LacZ protein [Mannheimia succiniciproducens MBEL55E]
          148   gi|52306856|gb|AAU37356.1| LacZ protein [Mannheimia succiniciproducens MBEL55E]
          106   gi|6977821|emb|CAB75342.1| beta-galactosidase [Bifidobacterium bifidum]
          115   gi|18144431|dbj|BAB80477.1| beta-galactosidase [Clostridium perfringens str. 13]
          185   gi|22074769|gb|AAM26297.1| beta-D-galactosidase [Staphylococcus carnosus]
          187   gi|72493929|dbj|BAE17250.1| beta-D-galactosidase [Staphylococcus saprophyticus subsp. saprophyticus ATCC 15305]
          190   gi|2462706|emb|CAA74937.1| beta-D-galactosidase [Staphylococcus xylosus]
-------------------------------------------------
Sub-family 6: 18 sequences

GaC       3     gi|144746|gb|AAA23216.1| beta-D-galactosidase (cbgA)
          43    gi|10175344|dbj|BAB06442.1| beta-galactosidase [Bacillus halodurans C-125]
          205   gi|18265743|gb|AAL67294.1|AF389474_7 beta-galactosidase [Streptococcus salivarius]
          206   gi|55739293|gb|AAV62934.1| beta-galactosidase [Streptococcus thermophilus CNRZ1066]
          207   gi|20799643|gb|AAM28587.1|AF503446_10 beta-galactosidase [Streptococcus thermophilus LMG 18311]
          44    gi|2764542|emb|CAA04267.1| beta-galactosidase [Bacillus megaterium]
          105   gi|11044945|emb|CAC14565.1| beta-galactosidase [Bifidobacterium bifidum]
          108   gi|15558932|gb|AAL02052.1|AF192265_1 beta-galactosidase I [Bifidobacterium infantis]
          109   gi|5019289|emb|CAB44428.1| beta-galactosidase [Bifidobacterium longum biovar Longum]
          110   gi|23326210|gb|AAN24786.1| LacZ [Bifidobacterium longum NCC2705]
          139   gi|149547|gb|AAA25240.1| beta-galactosidase
          137   gi|2209061|dbj|BAA20536.1| beta-galactosidase [Lactobacillus acidophilus]
          138   gi|58255050|gb|AAV43287.1| beta-galactosidase large subunit (lactase) [Lactobacillus acidophilus NCFM]
          144   gi|1223762|emb|CAA57730.1| beta-galactosidase large subunit [Lactobacillus sakei]
          145   gi|78610966|emb|CAI56018.1| Beta-galactosidase, large subunit (Lactase, large subunit) [Lactobacillus sakei subsp. sakei 23K]
          141   gi|15982527|gb|AAL09167.1| beta-galactosidase large subunit [Lactobacillus plantarum]
          143   gi|28272640|emb|CAD65569.1| beta-galactosidase, large subunit [Lactobacillus plantarum WCFS1]
          147   gi|149635|gb|AAA25267.1| large subunit beta-galactosidase
-------------------------------------------------
Sub-family 7: 2 sequences

          79    gi|29341474|gb|AAO79261.1| beta-galactosidase [Bacteroides thetaiotaomicron VPI-5482]
          93    gi|29338298|gb|AAO76099.1| beta-galactosidase [Bacteroides thetaiotaomicron VPI-5482]
-------------------------------------------------
Sub-family 8: 22 sequences

	    19    gi|62083814|gb|AAX62629.1| exo-beta-D-glucosaminidase precursor [Amycolatopsis orientalis].
	    20    gi|29604865|dbj|BAC68933.1| putative beta-mannosidase [Streptomyces avermitilis MA-4680]
	    21    gi|46110864|ref|XM_382490.1| Gibberella zeae PH-1 chromosome 1 hypothetical protein (FG02314.1) mRNA, partial cds
	    25    gi|67625669|dbj|BAD99604.1| exo-beta-D-glucosaminidase [Hypocrea jecorina]
	    22    gi|39976419|ref|XP_369600.1| hypothetical protein MG05864.4 [Magnaporthe grisea 70-15]
	    23    gi|32421981|ref|XP_331434.1| hypothetical protein [Neurospora crassa]
	    26    gi|70981776|ref|XP_746417.1| glycosyl hydrolase [Aspergillus fumigatus Af293]
          279   gi|83768325|dbj|BAE58464.1| unnamed protein product [Aspergillus oryzae]
	    24    gi|40744219|gb|EAA63395.1| hypothetical protein AN2824.2 [Aspergillus nidulans FGSC A4]
          83    gi|29340914|gb|AAO78704.1| beta-mannosidase precursor [Bacteroides thetaiotaomicron VPI-5482]
          85    gi|29340167|gb|AAO77961.1| beta-mannosidase precursor [Bacteroides thetaiotaomicron VPI-5482]
          96    gi|29339744|gb|AAO77539.1| beta-mannosidase precursor [Bacteroides thetaiotaomicron VPI-5482]
          86    gi|29341391|gb|AAO79179.1| beta-mannosidase precursor [Bacteroides thetaiotaomicron VPI-5482]
          112   gi|77965203|gb|ABB06584.1| Beta-galactosidase/beta- glucuronidase family protein [Burkholderia sp. 383]
          247   gi|21109656|gb|AAM38155.1| glycosyl hydrolase [Xanthomonas axonopodis pv. citri str. 306]
          256   gi|78037416|emb|CAJ25161.1| putative O-glycosyl hydrolase [Xanthomonas campestris pv. vesicatoria str. 85-10]
          250   gi|66572667|gb|AAY48077.1| glycosyl hydrolase [Xanthomonas campestris pv. campestris str. 8004]
          253   gi|21114390|gb|AAM42432.1| glycosyl hydrolase [Xanthomonas campestris pv. campestris str. ATCC 33913]
          267   gi|46359610|dbj|BAD15284.1| endo-beta-mannosidase [Arabidopsis thaliana]
          296   gi|28195699|gb|AAO27794.1| glycosyl hydrolase [Gossypium hirsutum]
          298   gi|58430575|dbj|BAD89079.1| endo-beta-mannosidase [Lilium longiflorum]
          304   gi|54287511|gb|AAV31255.1| putative glycosyl hydrolase [Oryza sativa (japonica cultivar-group)]
-------------------------------------------------
Sub-family 9: 2 sequences

          52    gi|60492869|emb|CAH07644.1| putative beta-galactosidase [Bacteroides fragilis NCTC 9343]
          66    gi|52216039|dbj|BAD48632.1| beta-galactosidase [Bacteroides fragilis YCH46]
-------------------------------------------------
Sub-family 10: 10 sequences

          61    gi|60492741|emb|CAH07514.1| beta-galactosidase [Bacteroides fragilis NCTC 9343]
          63    gi|52215892|dbj|BAD48485.1| beta-galactosidase [Bacteroides fragilis YCH46]
          82    gi|29337764|gb|AAO75568.1| beta-galactosidase [Bacteroides thetaiotaomicron VPI-5482]
          95    gi|29341987|gb|AAO79772.1| beta-galactosidase [Bacteroides thetaiotaomicron VPI-5482]
          246   gi|21110687|gb|AAM39085.1| beta-galactosidase [Xanthomonas axonopodis pv. citri str. 306]
          258   gi|78038342|emb|CAJ26087.1| beta-galactosidase [Xanthomonas campestris pv. vesicatoria str. 85-10]
          249   gi|32709098|gb|AAP86765.1| beta-galactosidase Gal02II [Xanthomonas campestris pv. campestris]
          251   gi|66575836|gb|AAY51246.1| beta-galactosidase [Xanthomonas campestris pv. campestris str. 8004]
          254   gi|21115395|gb|AAM43337.1| beta-galactosidase [Xanthomonas campestris pv. campestris str. ATCC 33913]
          276   gi|40739220|gb|EAA58410.1| hypothetical protein AN6388.2 [Aspergillus nidulans FGSC A4]
-------------------------------------------------
Sub-family 11: 8 sequences

          104   gi|33457003|emb|CAC14566.2| beta-galactosidase [Bifidobacterium bifidum]
          195   gi|20502378|dbj|BAB91370.1| beta-galactosidase [Streptococcus pneumoniae]
          196   gi|9664865|gb|AAF97242.1|AF282987_1 beta-galactosidase precursor [Streptococcus pneumoniae]
          197   gi|15458143|gb|AAK99369.1| beta-galactosidase precursor [Streptococcus pneumoniae R6]
          117   gi|18144927|dbj|BAB80972.1| beta-galactosidase [Clostridium perfringens str. 13]
          209   gi|29611146|dbj|BAC75190.1| putative beta-galactosidase precursor [Streptomyces avermitilis MA-4680]
          215   gi|6468240|emb|CAB61538.1| putative secreted beta-galactosidase [Streptomyces coelicolor A3(2)]
          208   gi|29604527|dbj|BAC68597.1| putative glycosyl hydrolase [Streptomyces avermitilis MA-4680]
-------------------------------------------------
Sub-family 12: 7 sequences

          198   gi|13622666|gb|AAK34368.1| putative beta-galactosidase [Streptococcus pyogenes M1 GAS]
          202   gi|71803102|gb|AAX72455.1| beta-galactosidase [Streptococcus pyogenes MGAS6180]
          203   gi|19748727|gb|AAL98154.1| putative beta-galactosidase [Streptococcus pyogenes MGAS8232]
          204   gi|28810734|dbj|BAC63671.1| putative beta-galactosidase [Streptococcus pyogenes SSI-1]
          199   gi|50903742|gb|AAT87457.1| Beta-galactosidase [Streptococcus pyogenes MGAS10394]
          201   gi|71853899|gb|AAZ51922.1| beta-galactosidase [Streptococcus pyogenes MGAS5005]
          200   gi|21905026|gb|AAM79892.1| putative beta-galactosidase [Streptococcus pyogenes MGAS315]
-------------------------------------------------
Sub-family 13: 1 sequences

          220   gi|15144244|emb|CAC50569.1| beta-galactosidase [Thermoanaerobacter mathranii]
-------------------------------------------------
Sub-family 14: 5 sequences

          153   gi|87136118|gb|ABD26860.1| glycoside hydrolase family 2, sugar binding [Novosphingobium aromaticivorans DSM 12444]
          260   gi|58428140|gb|AAW77177.1| truncated beta-galactosidase [Xanthomonas oryzae pv. oryzae KACC10331]
          244   gi|21107466|gb|AAM36179.1| beta-galactosidase [Xanthomonas axonopodis pv. citri str. 306]
          257   gi|78035345|emb|CAJ22990.1| putative beta-galactosidase precursor [Xanthomonas campestris pv. vesicatoria str. 85-10]
          248   gi|32709096|gb|AAP86764.1| beta-galactosidase Gal02I [Xanthomonas campestris pv. campestris]
-------------------------------------------------
Sub-family 15: 1 sequences

          150   gi|14484980|gb|AAK62862.1| MS140, putative beta-galactosidase [Microscilla sp. PRE1]
-------------------------------------------------
Sub-family 16: 2 sequences

          89    gi|29341499|gb|AAO79286.1| beta-galactosidase [Bacteroides thetaiotaomicron VPI-5482]
          98    gi|29339992|gb|AAO77786.1| beta-galactosidase [Bacteroides thetaiotaomicron VPI-5482]
-------------------------------------------------
Sub-family 17: 19 sequences

          47    gi|60492600|emb|CAH07372.1| putative beta-galactosidase [Bacteroides fragilis NCTC 9343]
          73    gi|52215819|dbj|BAD48412.1| beta-galactosidase [Bacteroides fragilis YCH46]
          91    gi|29342004|gb|AAO79789.1| beta-galactosidase [Bacteroides thetaiotaomicron VPI-5482]
          101   gi|29338289|gb|AAO76090.1| beta-galactosidase [Bacteroides thetaiotaomicron VPI-5482]
          50    gi|60491575|emb|CAH06327.1| putative beta-galactosidase [Bacteroides fragilis NCTC 9343]
          68    gi|52214779|dbj|BAD47372.1| beta-galactosidase [Bacteroides fragilis YCH46]
          118   gi|18144491|dbj|BAB80537.1| beta-galactosidase [Clostridium perfringens str. 13]
          222   gi|144839|gb|AAA23249.1| beta-galactosidase
          219   gi|1592823|emb|CAA69850.1| beta-galactosidase; lactase [Thermoanaerobacter ethanolicus]
          221   gi|15144246|emb|CAC50570.1| beta-galactosidase [Thermoanaerobacter mathranii]
          168   gi|86283397|gb|ABC92460.1| beta-D-galactosidase protein [Rhizobium etli CFN 42]
          171   gi|457152|gb|AAA26296.1| beta-galactosidase
          184   gi|15139876|emb|CAC48404.1| probable beta-galactosidase protein [Sinorhizobium meliloti 1021]
          51    gi|60491060|emb|CAH05808.1| putative beta-galactosidase [Bacteroides fragilis NCTC 9343]
          67    gi|52214186|dbj|BAD46779.1| beta-galactosidase [Bacteroides fragilis YCH46]
          97    gi|29340282|gb|AAO78075.1| beta-galactosidase [Bacteroides thetaiotaomicron VPI-5482]
          59    gi|60491351|emb|CAH06099.1| putative beta-galactosidase [Bacteroides fragilis NCTC 9343]
          74    gi|52214536|dbj|BAD47129.1| beta-galactosidase [Bacteroides fragilis YCH46]
          80    gi|29338062|gb|AAO75864.1| beta-galactosidase [Bacteroides thetaiotaomicron VPI-5482]
-------------------------------------------------
Sub-family 18: 4 sequences

	    13    gi|6624916|emb|CAB63902.1| beta-mannosidase [Aspergillus niger]
          282   gi|83766925|dbj|BAE57065.1| unnamed protein product [Aspergillus oryzae]
          274   gi|40744872|gb|EAA64028.1| hypothetical protein AN1742.2 [Aspergillus nidulans FGSC A4]
          268   gi|3242651|dbj|BAA29029.1| beta-mannosidase [Aspergillus aculeatus]
-------------------------------------------------
Sub-family 19: 11 sequences

	    14    gi|704360|gb|AAC48460.1| beta-mannosidase
          284   gi|1621036|gb|AAC48665.1| beta-mannosidase
	    16    gi|2145100|gb|AAC39573.1| beta-mannosidase [Homo sapiens]
          309   gi|55726966|emb|CAH90241.1| hypothetical protein [Pongo pygmaeus]
          308   gi|55728619|emb|CAH91050.1| hypothetical protein [Pongo pygmaeus]
	    17    gi|13310141|gb|AAK18177.1| beta-mannosidase [Mus musculus]
          312   gi|71051272|gb|AAH99094.1| Mannosidase, beta A, lysosomal [Rattus norvegicus]
          315   gi|50417768|gb|AAH78052.1| Manba-prov protein [Xenopus laevis]
          286   gi|28278334|gb|AAH45360.1| Mannosidase, beta A, lysosomal [Danio rerio]
          283   gi|3874645|emb|CAB01737.1| Hypothetical protein C33G3.4 [Caenorhabditis elegans]
          290   gi|23170550|gb|AAF52172.2| CG12582-PA [Drosophila melanogaster]
-------------------------------------------------
Sub-family 20: 32 sequences

	    15    gi|5359712|gb|AAD42775.1|AF126472_1 mannosidase [Cellulomonas fimi]
	    18    gi|21436685|emb|CAD33708.1| beta-D-mannosidase [Thermobifida fusca]
          212   gi|3559970|emb|CAA20608.1| putative beta-mannosidase [Streptomyces coelicolor A3(2)]
          169   gi|86280238|gb|ABC89301.1| beta-mannosidase protein [Rhizobium etli CFN 42]
          223   gi|4982197|gb|AAD36691.1|AE001806_1 beta-mannosidase, putative [Thermotoga maritima MSB8]
          227   gi|14718751|gb|AAK52304.1| beta-mannosidase Man2 [Thermotoga neapolitana]
          54    gi|60492736|emb|CAH07509.1| beta-mannosidase [Bacteroides fragilis NCTC 9343]
          69    gi|52215887|dbj|BAD48480.1| beta-mannosidase [Bacteroides fragilis YCH46]
          76    gi|29337761|gb|AAO75565.1| beta-mannosidase precursor [Bacteroides thetaiotaomicron VPI-5482]
          158   gi|34396219|gb|AAQ65286.1| beta-mannosidase, putative [Porphyromonas gingivalis W83]
          152   gi|87136112|gb|ABD26854.1| glycoside hydrolase family 2, sugar binding [Novosphingobium aromaticivorans DSM 12444]
          245   gi|21109395|gb|AAM37920.1| beta-mannosidase [Xanthomonas axonopodis pv. citri str. 306]
          255   gi|78037196|emb|CAJ24941.1| beta-mannosidase precursor [Xanthomonas campestris pv. vesicatoria str. 85-10]
          259   gi|58425997|gb|AAW75034.1| beta-mannosidase [Xanthomonas oryzae pv. oryzae KACC10331]
          261   gi|84367280|dbj|BAE68438.1| beta-mannosidase [Xanthomonas oryzae pv. oryzae MAFF 311018]
          252   gi|66572877|gb|AAY48287.1| beta-mannosidase [Xanthomonas campestris pv. campestris str. 8004]
          262   gi|9105752|gb|AAF83656.1|AE003924_2 beta-mannosidase precursor [Xylella fastidiosa 9a5c]
          263   gi|28057819|gb|AAO29661.1| beta-mannosidase precursor [Xylella fastidiosa Temecula1]
          36    gi|17739949|gb|AAL42528.1| beta-mannosidase precursor [Agrobacterium tumefaciens str. C58]
          37    gi|15156611|gb|AAK87314.1| AGR_C_2809p [Agrobacterium tumefaciens str. C58]
          167   gi|86282171|gb|ABC91234.1| beta-mannosidase protein [Rhizobium etli CFN 42]
          183   gi|15074859|emb|CAC46504.1| PUTATIVE BETA-MANNOSIDASE PROTEIN [Sinorhizobium meliloti]
          156   gi|46912116|emb|CAG18911.1| putative beta-mannosidase precursor [Photobacterium profundum SS9]
          233   gi|59481537|gb|AAW87176.1| beta-mannosidase [Vibrio fischeri ES114]
          235   gi|28808523|dbj|BAC61700.1| putative beta-mannosidase precursor [Vibrio parahaemolyticus RIMD 2210633]
          240   gi|27359303|gb|AAO08248.1|AE016812_230 Beta-galactosidase/beta-glucuronidase [Vibrio vulnificus CMCP6]
          242   gi|37200400|dbj|BAC96227.1| beta-glucuronidase [Vibrio vulnificus YJ016]
          271   gi|40744156|gb|EAA63336.1| hypothetical protein AN3368.2 [Aspergillus nidulans FGSC A4]
          277   gi|83775987|dbj|BAE66106.1| unnamed protein product [Aspergillus oryzae]
          280   gi|83765627|dbj|BAE55770.1| unnamed protein product [Aspergillus oryzae]
          301   gi|32409179|ref|XP_325070.1| hypothetical protein [Neurospora crassa]
          288   gi|49655387|emb|CAG87955.1| unnamed protein product [Debaryomyces hansenii CBS767]
-------------------------------------------------
Sub-family 21: 1 sequences

          161   gi|50840118|gb|AAT82785.1| beta-mannosidase [Propionibacterium acnes KPA171202]
-------------------------------------------------
Sub-family 22: 13 sequences

	    27    gi|17741069|gb|AAL43556.1| mannosidase [Agrobacterium tumefaciens str. C58]
          170   gi|86283728|gb|ABC92791.1| beta-mannosidase protein [Rhizobium etli CFN 42]
	    28    gi|77970543|gb|ABB11922.1| Beta-mannosidase [Burkholderia sp. 383]
	    29    gi|67547793|ref|ZP_00425692.1| Beta-mannosidase [Burkholderia vietnamiensis G4]
	    30    gi|52428349|gb|AAU48942.1| beta-mannosidase-related protein [Burkholderia mallei ATCC 23344]
          111   gi|76579204|gb|ABA48679.1| glycosyl hydrolases family protein [Burkholderia pseudomallei 1710b]
	    31    gi|53718254|ref|YP_107240.1| glycosyl hydrolase family protein [Burkholderia pseudomallei K96243]
          113   gi|83652590|gb|ABC36653.1| beta-mannosidase-related protein [Burkholderia thailandensis E264]
	    32    gi|72122522|gb|AAZ64708.1| Glycoside hydrolase family 2, immunoglobulin-like beta-sandwich [Ralstonia eutropha JMP134]
          166   gi|72122516|gb|AAZ64702.1| hypothetical protein Reut_B5357 [Ralstonia eutropha JMP134]
          136   gi|40102289|gb|AAR47984.1| Sequence 7701 from patent US 6610836
          229   gi|46198140|gb|AAS82550.1| probable beta-galactosidase [Thermus thermophilus HB27]
          231   gi|55773390|dbj|BAD71830.1| putative beta-mannosidase [Thermus thermophilus HB8]
-------------------------------------------------
Sub-family 23: 4 sequences

          56    gi|60491841|emb|CAH06599.1| putative beta-glucuronidase [Bacteroides fragilis NCTC 9343]
          64    gi|52215093|dbj|BAD47686.1| putative beta-galactosidase [Bacteroides fragilis YCH46]
          62    gi|52215895|dbj|BAD48488.1| putative beta-galactosidase [Bacteroides fragilis YCH46]
          77    gi|29341469|gb|AAO79256.1| beta-glucuronidase [Bacteroides thetaiotaomicron VPI-5482]
-------------------------------------------------
Sub-family 24: 21 sequences

          42    gi|56911761|dbj|BAD66288.1| beta-galactosidase [Bacillus clausii KSM-K16]
          151   gi|82411126|gb|ABB75235.1| glycoside hydrolase family 2, sugar binding [Nitrosospira multiformis ATCC 25196]
          228   gi|46198138|gb|AAS82548.1| probable beta-galactosidase protein [Thermus thermophilus HB27]
          230   gi|55773388|dbj|BAD71828.1| putative beta-galactosidase [Thermus thermophilus HB8]
          275   gi|40743738|gb|EAA62925.1| hypothetical protein AN3200.2 [Aspergillus nidulans FGSC A4]
          60    gi|60491307|emb|CAH06055.1| putative exported glycosylhydrolase [Bacteroides fragilis NCTC 9343]
          72    gi|52214488|dbj|BAD47081.1| beta-glucuronidase [Bacteroides fragilis YCH46]
          99    gi|29340606|gb|AAO78398.1| beta-glucuronidase [Bacteroides thetaiotaomicron VPI-5482]
          107   gi|62860883|gb|AAY16476.1| putative hydrolase [Bifidobacterium breve]
          213   gi|15021241|emb|CAC44684.1| putative hydrolase [Streptomyces coelicolor A3(2)]
          55    gi|60491311|emb|CAH06059.1| putative exported glycosylhydrolase [Bacteroides fragilis NCTC 9343]
          94    gi|29340828|gb|AAO78619.1| beta-galactosidase [Bacteroides thetaiotaomicron VPI-5482]
          81    gi|29340235|gb|AAO78028.1| beta-galactosidase [Bacteroides thetaiotaomicron VPI-5482]
          87    gi|29340406|gb|AAO78198.1| beta-galactosidase [Bacteroides thetaiotaomicron VPI-5482]
          172   gi|32443732|emb|CAD73174.1| putative hydrolase [Rhodopirellula baltica SH 1]
          210   gi|29604614|dbj|BAC68683.1| putative hydrolase [Streptomyces avermitilis MA-4680]
          217   gi|6522845|emb|CAB61926.1| putative hydrolase (putative secreted protein) [Streptomyces coelicolor A3(2)]
          273   gi|40745350|gb|EAA64506.1| hypothetical protein AN2395.2 [Aspergillus nidulans FGSC A4]
          281   gi|83768503|dbj|BAE58640.1| unnamed protein product [Aspergillus oryzae]
          300   gi|38567056|emb|CAE76354.1| conserved hypothetical protein [Neurospora crassa]
          232   gi|41817660|gb|AAS12245.1| Treponema denticola ATCC 35405, complete genome
-------------------------------------------------
Sub-family 25: 40 sequences

	    6     gi|2425091|gb|AAC48809.1| beta-glucuronidase [Canis familiaris]
	    11    gi|4102551|gb|AAD01498.1| beta-glucuronidase [Felis catus]
	    10    gi|309256|gb|AAA37696.1| beta-glucuronidase precursor
          311   gi|204330|gb|AAA41228.1| beta-glucuronidase precursor
	    8     gi|183233|gb|AAA52561.1| beta-glucuronidase precursor (EC 3.2.1.31)
          307   gi|55732459|emb|CAH92930.1| hypothetical protein [Pongo pygmaeus]
          310   gi|55730575|emb|CAH92009.1| hypothetical protein [Pongo pygmaeus]
          314   gi|69146955|gb|AAZ03639.1| beta-glucuronidase [Sus scrofa]
          285   gi|3549609|gb|AAC34593.1| beta-glucuronidase [Cercopithecus aethiops]
          294   gi|53136420|emb|CAG32539.1| hypothetical protein [Gallus gallus]
          289   gi|21626965|gb|AAM68434.1| CG15117-PB, isoform B [Drosophila melanogaster]
          291   gi|7302094|gb|AAF57195.1| CG2135-PA [Drosophila melanogaster]
	    7     gi|1787903|gb|AAC74689.1| beta-D-glucuronidase [Escherichia coli K12]
          123   gi|13194574|gb|AAK15468.1|AF305918_1 beta-glucuronidase [Escherichia coli]
          126   gi|26108267|gb|AAN80469.1|AE016761_44 Beta-glucuronidase [Escherichia coli CFT073]
          179   gi|30041380|gb|AAP17109.1| Shigella flexneri 2a str. 2457T, complete genome
          180   gi|24051967|gb|AAN43222.1| beta-D-glucuronidase [Shigella flexneri 2a str. 301]
          160   gi|50841370|gb|AAT84037.1| beta-glucuronidase [Propionibacterium acnes KPA171202]
          39    gi|56474963|gb|AAV91790.1| beta-glucuronidase precursor [Arthrobacter sp. RP10]
          40    gi|56474966|gb|AAV91792.1| beta-glucuronidase precursor [Arthrobacter sp. RP40.7]
          272   gi|40743331|gb|EAA62521.1| hypothetical protein AN5361.2 [Aspergillus nidulans FGSC A4]
          305   gi|56474958|gb|AAV91787.1| beta-glucuronidase precursor [Penicillium canescens]
          306   gi|56474955|gb|AAV91785.1| beta-glucuronidase precursor [Penicillium canescens]
          313   gi|56474960|gb|AAV91788.1| beta-glucuronidase precursor [Scopulariopsis sp. RP38.3]
	    12    gi|40187626|gb|AAR75615.1| Sequence 2 from patent US 6641996
          45    gi|40187641|gb|AAR75630.1| Sequence 28 from patent US 6641996
          46    gi|40187635|gb|AAR75624.1| Sequence 18 from patent US 6641996
          116   gi|18143804|dbj|BAB79853.1| beta-glucuronidase [Clostridium perfringens str. 13]
          186   gi|68448370|dbj|BAE05954.1| beta-glucuronidase [Staphylococcus haemolyticus JCSC1435]
          191   gi|22533711|gb|AAM99585.1|AE014223_4 beta-glucuronidase [Streptococcus agalactiae 2603V/R]
          193   gi|23095080|emb|CAD46315.1| Unknown [Streptococcus agalactiae NEM316]
          192   gi|76563424|gb|ABA46008.1| beta-glucuronidase [Streptococcus agalactiae A909]
          194   gi|84617787|emb|CAI72019.1| beta-glucuronidase [Streptococcus equi subsp. zooepidemicus]
	    9     gi|12802352|gb|AAK07836.1|AF305888_3 beta-glucuronidase [Lactobacillus gasseri]
          173   gi|34581788|gb|AAQ76046.1| beta-glucuronidase [Ruminococcus gnavus]
          119   gi|23494222|dbj|BAC19189.1| putative beta-glucuronidase [Corynebacterium efficiens YS-314]
          33    gi|13816434|gb|AAK43138.1| Beta-glucuronidase (gusB) [Sulfolobus solfataricus P2]
          225   gi|4981609|gb|AAD36143.1|AE001766_9 beta-glucuronidase [Thermotoga maritima MSB8]
          188   gi|40187637|gb|AAR75626.1| Sequence 20 from patent US 6641996
          189   gi|40187629|gb|AAR75618.1| Sequence 5 from patent US 6641996
-------------------------------------------------
Sub-family 26: 1 sequences

          34    gi|52548988|gb|AAU82837.1| beta-galactosidase [uncultured archaeon GZfos1D1]
-------------------------------------------------
Sub-family 27: 2 sequences

          140   gi|41583065|gb|AAS08675.1| beta-galactosidase small subunit [Lactobacillus johnsonii NCC 533]
          142   gi|15982528|gb|AAL09168.1| beta-galactosidase small subunit [Lactobacillus plantarum]
-------------------------------------------------
Sub-family 28: 1 sequences

          130   gi|56159894|gb|AAV80758.1| putative glycosyltransferase [Escherichia coli]
-------------------------------------------------
