# Supplementary material for: CLUSS: Clustering of protein sequences based on a new similarity measure
Source: BMC Bioinformatics. 2007 Aug 4;8:286. doi: 10.1186/1471-2105-8-286 (PMC1976428; doi:10.1186/1471-2105-8-286)
Supplement: Additional file 18 — Clustering result for the 33 (α/β)8-barrel group using CLUSS [file 1471-2105-8-286-S18.txt]

CLUSS clustering result of (a�)8-barrel sequences of Glycoside Hydrolase family 2
Using SMS similarity measure
-------------------------------------------------
-------------------------------------------------

Number of sub-families: 5 
-------------------------------------------------
Sub-family 1: 6 sequences

		0     GaEco
		4     GaEcl
		5     GaL
		2     GaK
		1     GaA
		3     GaC
-------------------------------------------------
Sub-family 2: 4 sequences

		13    MaA
		14    MaB
		16    MaH
		17    MaM
		15    MaC
		18    MaT
-------------------------------------------------
Sub-family 3: 8 sequences

		27    UnA
		28    UnBv
		29    UnBc
		30    UnBm
		31    UnBp
		32    UnR
-------------------------------------------------
Sub-family 4: 8 sequences

		19    CsAo
		20    CsS
		21    CsG
		25    CsH
		22    CsM
		23    CsN
		26    CsE
		24    CsAn
-------------------------------------------------
Sub-family 5: 7 sequences

		6     GIC
		11    GIF
		10    GIM
		8     GIH
		7     GIE
		12    GIS
		9     GIL
-------------------------------------------------
